# Supplementary material for: How does gut microbiota affect the vaginitis axis? The mediating role of plasma metabolites
Source: Microbiol Spectr. 2024 Dec 31;13(2):e02263-24. doi: 10.1128/spectrum.02263-24 (PMC11792462; doi:10.1128/spectrum.02263-24)
Supplement: Tables S1 to S7, S9, and S11 — This file includes supplementary tables of SNP information of the exposures, harmonised data, results of MR analyses, sensitivity analyses, and mediation analyses. [file spectrum.02263-24-s0001.xlsx]

## Sheet: Table S1_SNPinfo
Table S1. SNP information for all GM taxa
chr.exposure	pos.exposure	SNP	other_allele.exposure	effect_allele.exposure	beta.exposure	se.exposure	pval.exposure	samplesize.exposure	exposure	R2	F
2	136616754	rs182549	T	C	0.111489	0.012066	3.79e-20	16313	class.Actinobacteria.id.419	0.0718955	70.1229
1	207003553	rs6660520	G	A	0.0711483	0.0134495	1.11e-07	16308	class.Actinobacteria.id.419	0.0415529	39.2333
16	81776768	rs8047955	G	A	0.0575816	0.0116762	8.34e-07	16306	class.Actinobacteria.id.419	0.0385751	36.3045
13	112859829	rs7322849	C	T	0.0944467	0.0192976	6.21e-07	16313	class.Actinobacteria.id.419	0.0390152	36.7513
15	94852795	rs72767435	C	T	-0.126352	0.0273626	2.57e-06	12898	class.Actinobacteria.id.419	0.041394	30.8963
22	35567355	rs134366	A	G	0.111877	0.023501	1.5e-06	14302	class.Actinobacteria.id.419	0.0402132	33.2461
12	20378911	rs10841473	C	G	-0.0583765	0.0123353	2.59e-06	16311	class.Actinobacteria.id.419	0.0367961	34.5769
5	475408	rs11745923	T	G	0.0563759	0.0115529	1.58e-06	16312	class.Actinobacteria.id.419	0.0375776	35.342
10	126110032	rs1515761	C	T	0.0762317	0.0169884	4.96e-06	15525	class.Actinobacteria.id.419	0.0366387	32.7625
15	49208992	rs12899991	T	A	0.0719923	0.0154661	4.03e-06	16182	class.Actinobacteria.id.419	0.03623	33.7555
1	114665485	rs12049045	G	A	0.0510452	0.0114325	8.63e-06	16311	class.Actinobacteria.id.419	0.0348278	32.6605
2	161611969	rs1376754	A	G	0.0509242	0.0112503	6.71e-06	16182	class.Actinobacteria.id.419	0.0353868	32.9411
17	75348675	rs11655079	C	T	-0.0560674	0.0124286	5.93e-06	16309	class.Actinobacteria.id.419	0.035456	33.2672
5	18019549	rs7700479	A	T	-0.0769653	0.0173933	8.62e-06	16313	class.Actinobacteria.id.419	0.0348266	32.6633
8	65654844	rs80083040	G	T	0.155784	0.0348017	8.62e-06	8003	class.Actinobacteria.id.419	0.0497107	23.2029
7	95654718	rs961091	A	G	0.0501255	0.011255	8.68e-06	16311	class.Actinobacteria.id.419	0.0348181	32.6511
11	71221248	rs4945008	G	A	0.0540741	0.0121393	5.39e-06	16313	class.Actinobacteria.id.419	0.0356071	33.4224
6	14617591	rs857444	T	C	0.0509553	0.011539	8.92e-06	16312	class.Actinobacteria.id.419	0.03477	32.6063
3	13726736	rs9813022	G	A	-0.0751277	0.0153867	1.05e-06	9593	class.Alphaproteobacteria.id.2379	0.0498143	50.2345
2	169033340	rs76784716	G	A	0.133271	0.0267738	5.09e-07	9593	class.Alphaproteobacteria.id.2379	0.0512558	51.7666
9	95517807	rs140912403	T	C	-0.160677	0.0317708	6.2e-07	8520	class.Alphaproteobacteria.id.2379	0.0539725	48.5453
2	75630344	rs34569731	G	A	0.0705145	0.0157564	7.38e-06	9115	class.Alphaproteobacteria.id.2379	0.0469307	44.8296
1	14238305	rs10803434	T	A	-0.0692742	0.0148866	3.55e-06	9115	class.Alphaproteobacteria.id.2379	0.0485352	46.4404
3	84471266	rs55876211	T	C	-0.080811	0.0184159	7.54e-06	9589	class.Alphaproteobacteria.id.2379	0.0457111	45.8793
12	89471235	rs7960664	A	G	0.0969489	0.0215149	8.84e-06	9596	class.Alphaproteobacteria.id.2379	0.0453452	45.5279
3	59982336	rs17061716	C	G	0.0927341	0.0207569	9.33e-06	9465	class.Alphaproteobacteria.id.2379	0.0455386	45.1063
19	28641647	rs12977163	C	G	0.0690234	0.0153829	7.14e-06	9115	class.Alphaproteobacteria.id.2379	0.0470036	44.9027
3	176407911	rs62285697	T	C	0.0805256	0.0180912	9.76e-06	9115	class.Alphaproteobacteria.id.2379	0.0463031	44.201
8	10143164	rs2952251	G	A	-0.0598868	0.0123903	1.08e-06	17360	class.Bacilli.id.1673	0.0370025	30.2801
5	174173171	rs77558518	G	A	-0.107255	0.0222879	1.34e-06	15836	class.Bacilli.id.1673	0.0384029	28.7053
1	200418805	rs57872228	T	C	-0.0714773	0.0146647	9.22e-07	17375	class.Bacilli.id.1673	0.037221	30.4921
16	991253	rs35344081	A	G	0.0619529	0.0127066	1.01e-06	17374	class.Bacilli.id.1673	0.0370789	30.3695
7	36349586	rs78938557	C	T	0.108007	0.0232858	1.07e-06	15226	class.Bacilli.id.1673	0.0395239	28.4368
4	98049499	rs11730038	A	G	-0.0630747	0.0128717	1.96e-06	17377	class.Bacilli.id.1673	0.0360811	29.5268
3	94153993	rs76717940	A	T	0.156331	0.0325945	1.07e-06	8017	class.Bacilli.id.1673	0.0544462	20.9229
3	4800550	rs1962325	G	C	0.0554219	0.0114789	1.38e-06	17356	class.Bacilli.id.1673	0.036632	29.9584
6	67570929	rs74352383	A	T	-0.104496	0.0217083	1.53e-06	16519	class.Bacilli.id.1673	0.0373953	29.129
13	24973509	rs9581006	T	C	0.225309	0.0467697	1.79e-06	4253	class.Bacilli.id.1673	0.073147	15.1741
12	100585559	rs11110282	G	A	-0.101189	0.0217379	4.85e-06	16026	class.Bacilli.id.1673	0.0360985	27.2418
17	40835649	rs4028634	C	T	0.0520614	0.0109842	2.21e-06	17377	class.Bacilli.id.1673	0.0358988	29.372
15	58738075	rs694949	G	A	-0.081146	0.0180042	7.6e-06	16600	class.Bacilli.id.1673	0.0347347	27.1144
11	8332350	rs12797734	C	T	0.0572158	0.0126793	7.21e-06	16902	class.Bacilli.id.1673	0.0345083	27.422
9	101101172	rs28564647	G	T	-0.0613034	0.0137579	7.81e-06	17368	class.Bacilli.id.1673	0.0339129	27.6758
4	151687420	rs7666190	A	C	-0.104044	0.0247934	8.47e-06	10436	class.Bacilli.id.1673	0.0435743	21.5641
4	7431487	rs4459992	C	T	0.0535854	0.0116362	4.3e-06	17362	class.Bacilli.id.1673	0.0348753	28.4797
19	51959855	rs34989881	G	A	0.111056	0.0246039	6.55e-06	12966	class.Bacilli.id.1673	0.0395774	24.2436
4	184681021	rs111552159	G	C	0.128032	0.0286921	9.13e-06	11350	class.Bacilli.id.1673	0.0416329	22.3665
3	64398863	rs13068444	G	A	0.0601035	0.0136407	9.53e-06	17260	class.Bacilli.id.1673	0.033694	27.3197
2	231723657	rs1595463	A	C	0.0476864	0.0108547	7.97e-06	17358	class.Bacilli.id.1673	0.0338894	27.64
3	184371224	rs74663707	T	C	0.0979154	0.0224074	8.46e-06	15769	class.Bacilli.id.1673	0.0354549	26.3088
13	70523117	rs55993203	G	A	-0.121514	0.0236759	3.9e-07	11349	class.Bacteroidia.id.912	0.047607	35.4031
3	89339527	rs7631304	A	G	-0.0645771	0.0132957	8.37e-07	18334	class.Bacteroidia.id.912	0.036375	43.2145
17	6461200	rs73975615	A	G	-0.207018	0.0442633	1.22e-06	3350	class.Bacteroidia.id.912	0.0837308	19.0361
14	59317502	rs111845179	C	T	0.102648	0.0213843	9.24e-07	16393	class.Bacteroidia.id.912	0.0383156	40.7785
2	53831026	rs2032750	C	T	-0.0508393	0.0106807	1.92e-06	17853	class.Bacteroidia.id.912	0.0356322	41.1887
1	176792690	rs7546249	A	T	-0.0567113	0.0118386	1.55e-06	18333	class.Bacteroidia.id.912	0.0354783	42.1076
16	74290641	rs929878	T	C	-0.0548532	0.012153	4.73e-06	18334	class.Bacteroidia.id.912	0.0337899	40.0359
9	116888284	rs13291169	G	C	0.0689676	0.0148765	3.75e-06	17513	class.Bacteroidia.id.912	0.0349406	39.5909
22	27433885	rs17343978	C	A	-0.0552057	0.0120278	8.36e-06	18334	class.Bacteroidia.id.912	0.0329008	38.9466
1	157495438	rs72706335	C	T	-0.22241	0.0493458	7.66e-06	3819	class.Bacteroidia.id.912	0.0723357	18.5291
10	39062269	rs11146701	G	A	0.0473596	0.010541	7.08e-06	18220	class.Bacteroidia.id.912	0.0332658	39.1484
8	70916181	rs62531359	G	T	0.0655728	0.0149891	9.09e-06	18320	class.Bacteroidia.id.912	0.032781	38.7703
2	213189994	rs4146051	G	A	-0.107377	0.0245661	8.76e-06	11372	class.Bacteroidia.id.912	0.0416747	30.8622
8	13110185	rs79585701	C	A	0.0646823	0.0149628	9.99e-06	18334	class.Bacteroidia.id.912	0.0326182	38.6008
3	195936789	rs4916508	A	G	-0.0466729	0.0105312	8.47e-06	18324	class.Bacteroidia.id.912	0.0328887	38.9105
9	136493820	rs62575403	T	C	0.140055	0.0311128	7.06e-06	9668	class.Bacteroidia.id.912	0.0456651	28.8627
4	45642485	rs4033856	T	C	0.0832423	0.0167237	5.17e-07	15945	class.Betaproteobacteria.id.2867	0.0397411	43.9489
3	193456274	rs2367850	C	G	0.064006	0.0130374	9.12e-07	16717	class.Betaproteobacteria.id.2867	0.0379629	43.9358
2	239888758	rs12467854	C	G	0.0641363	0.0131766	1.1e-06	17038	class.Betaproteobacteria.id.2867	0.037323	43.9962
20	30596130	rs6087811	G	T	-0.0978177	0.0198522	7.44e-07	16184	class.Betaproteobacteria.id.2867	0.0388939	43.619
5	173497796	rs62395635	C	T	0.109741	0.0236	2.94e-06	15108	class.Betaproteobacteria.id.2867	0.0380231	39.7685
7	111285025	rs2613606	T	C	-0.0513106	0.0109091	2.2e-06	17146	class.Betaproteobacteria.id.2867	0.0361463	42.8271
1	153240013	rs1928341	G	A	0.0525581	0.0110408	2.02e-06	17150	class.Betaproteobacteria.id.2867	0.0362763	42.9969
9	84206018	rs72747231	G	C	-0.137281	0.0290338	2.06e-06	11344	class.Betaproteobacteria.id.2867	0.0445608	35.2218
3	70592215	rs11128180	G	A	0.0592944	0.0128769	3.67e-06	17151	class.Betaproteobacteria.id.2867	0.035339	41.8477
13	58689340	rs2321387	A	G	-0.0494596	0.0109424	5.8e-06	17149	class.Betaproteobacteria.id.2867	0.0346114	40.9505
4	23588462	rs1511453	G	A	0.0923492	0.0199158	4.76e-06	17085	class.Betaproteobacteria.id.2867	0.0349946	41.2656
18	26569901	rs9964679	G	A	0.052911	0.0114866	4.85e-06	17151	class.Betaproteobacteria.id.2867	0.0348979	41.3066
8	112732674	rs56386628	T	C	-0.0622252	0.0135688	5.87e-06	17147	class.Betaproteobacteria.id.2867	0.0345943	40.9248
9	104899117	rs320161	G	A	0.0572286	0.01262	7.33e-06	17035	class.Betaproteobacteria.id.2867	0.0343462	40.3553
15	56786407	rs75242906	T	C	-0.121083	0.028075	9.27e-06	10803	class.Betaproteobacteria.id.2867	0.0426407	32.0301
4	152131744	rs6815608	C	T	0.103803	0.0210883	4.02e-07	16731	class.Clostridia.id.1859	0.0391695	40.0781
21	40703251	rs112334273	A	G	0.0641008	0.0127404	3.81e-07	18217	class.Clostridia.id.1859	0.0376124	41.8389
4	161507301	rs6814436	C	T	0.0739995	0.0150815	9.65e-07	18336	class.Clostridia.id.1859	0.0361667	40.4331
18	48792829	rs72915163	C	T	-0.0581025	0.0120557	1.34e-06	18317	class.Clostridia.id.1859	0.0357032	39.8542
14	52494072	rs2273429	G	A	-0.0724037	0.0153105	4.52e-06	18337	class.Clostridia.id.1859	0.033858	37.7636
12	5942519	rs10774377	G	A	0.052659	0.0113858	3.24e-06	18330	class.Clostridia.id.1859	0.0343728	38.3435
5	149077788	rs13179700	C	T	0.0511937	0.0109569	3.37e-06	18338	class.Clostridia.id.1859	0.0343069	38.2842
6	163743050	rs6934062	C	G	0.0524406	0.0116115	6.53e-06	17859	class.Clostridia.id.1859	0.033729	36.6332
5	105060362	rs1842454	A	G	-0.0547202	0.0127338	8.72e-06	18340	class.Clostridia.id.1859	0.0328284	36.5823
2	231676041	rs10209007	C	G	0.0794173	0.0182427	9.89e-06	17812	class.Clostridia.id.1859	0.0331076	35.8405
3	131371980	rs76767978	A	G	0.0698882	0.0156319	8.4e-06	18329	class.Clostridia.id.1859	0.0328979	36.6403
4	7420184	rs13105690	C	T	-0.0529097	0.011818	8.78e-06	18340	class.Clostridia.id.1859	0.032818	36.5702
6	12397187	rs76860606	G	C	0.0947036	0.0225117	7.53e-06	17579	class.Clostridia.id.1859	0.0337677	36.1011
5	35770550	rs72738886	C	T	0.086617	0.0190393	8.24e-06	16934	class.Clostridia.id.1859	0.0342564	35.2963
20	50803760	rs7269302	T	A	-0.0963981	0.0212007	9.04e-06	17405	class.Clostridia.id.1859	0.0336396	35.603
3	89268714	rs6797343	T	G	0.0592279	0.0134556	9.36e-06	18340	class.Clostridia.id.1859	0.0327166	36.4534
2	116724915	rs13421739	G	C	0.0888472	0.0179655	9.54e-06	18340	class.Clostridia.id.1859	0.0326853	36.4174
10	65799217	rs719099	G	A	0.0778402	0.0155815	5.43e-07	17687	class.Coriobacteriia.id.809	0.0376632	40.6774
1	176571431	rs240104	C	T	-0.0603429	0.0126849	1.52e-06	17577	class.Coriobacteriia.id.809	0.0362644	38.8663
10	1922731	rs11250875	C	T	0.06075	0.0130939	4.83e-06	17690	class.Coriobacteriia.id.809	0.034368	36.9981
17	37376685	rs34739816	T	G	0.0965017	0.0207666	3.88e-06	16593	class.Coriobacteriia.id.809	0.0358376	36.2405
5	125460084	rs76779974	G	C	0.0774888	0.0171877	5.63e-06	16419	class.Coriobacteriia.id.809	0.0354209	35.4277
5	459415	rs80046645	G	C	0.25584	0.0561995	4.66e-06	3204	class.Coriobacteriia.id.809	0.0808067	16.4754
12	11494021	rs1816223	G	A	-0.0586265	0.0129006	4.84e-06	17688	class.Coriobacteriia.id.809	0.0343659	36.9915
20	62072077	rs67561917	G	A	-0.0714367	0.0154113	5.39e-06	17333	class.Coriobacteriia.id.809	0.0345443	36.4433
9	136512906	rs3025411	G	A	0.0926543	0.0209468	8.27e-06	15671	class.Coriobacteriia.id.809	0.0356039	33.9931
17	8121332	rs11656361	C	A	0.0773006	0.017553	8.02e-06	16665	class.Coriobacteriia.id.809	0.034577	35.0717
5	90471451	rs1397793	A	G	-0.0498855	0.0112446	9.77e-06	17527	class.Coriobacteriia.id.809	0.0333954	35.5836
15	86433579	rs11073596	G	T	0.0510212	0.0114339	8.14e-06	17527	class.Coriobacteriia.id.809	0.0336915	35.9101
3	11654412	rs2442778	A	G	-0.116408	0.0258545	9.03e-06	13472	class.Coriobacteriia.id.809	0.0382363	31.4637
7	24464799	rs62448869	A	T	-0.0486059	0.0108982	7.87e-06	17527	class.Coriobacteriia.id.809	0.0337463	35.9706
7	105084680	rs13307134	T	C	0.0565686	0.0126265	7.8e-06	17527	class.Coriobacteriia.id.809	0.0337615	35.9873
19	52895166	rs12974142	A	G	0.0789796	0.0177205	8.51e-06	17413	class.Coriobacteriia.id.809	0.0337298	35.7183
14	39660509	rs8010111	A	G	-0.103377	0.0229286	6.9e-06	15996	class.Coriobacteriia.id.809	0.0355468	34.6412
20	33694801	rs6058181	T	C	0.0825716	0.0165958	3.4e-07	15100	class.Deltaproteobacteria.id.3087	0.0414892	46.6397
17	2856662	rs4506934	T	C	-0.0936514	0.02012	3.59e-06	15061	class.Deltaproteobacteria.id.3087	0.0377484	42.1602
9	81834426	rs17791387	G	A	-0.0735881	0.0154246	1.6e-06	15071	class.Deltaproteobacteria.id.3087	0.0390718	43.7274
21	45064961	rs2838334	A	G	0.0561722	0.0124124	5.45e-06	15168	class.Deltaproteobacteria.id.3087	0.0369092	41.4799
16	71541641	rs9928243	A	C	-0.0538457	0.0117718	5.02e-06	15167	class.Deltaproteobacteria.id.3087	0.0370488	41.6401
10	11855599	rs11599763	C	T	-0.0544219	0.0117397	3.94e-06	15168	class.Deltaproteobacteria.id.3087	0.0374576	42.1202
9	15269705	rs112381107	T	C	0.206594	0.0456908	4.63e-06	4457	class.Deltaproteobacteria.id.3087	0.0685546	23.3523
18	69312914	rs17084793	A	G	-0.0710762	0.015953	5.69e-06	15164	class.Deltaproteobacteria.id.3087	0.03684	41.3883
1	203991605	rs2692012	G	A	0.110335	0.0253336	3.14e-06	13104	class.Deltaproteobacteria.id.3087	0.0407069	39.6731
11	10658735	rs1035691	G	A	-0.055176	0.0121602	9.65e-06	15168	class.Deltaproteobacteria.id.3087	0.0359193	40.326
15	96161065	rs62020470	G	A	-0.0585411	0.0129358	4.85e-06	15168	class.Deltaproteobacteria.id.3087	0.0371062	41.7098
1	203308383	rs16851319	C	G	-0.0705516	0.0150849	5.68e-06	15154	class.Deltaproteobacteria.id.3087	0.0368544	41.3777
2	233929283	rs3935584	T	C	-0.0523485	0.011566	7.5e-06	15166	class.Deltaproteobacteria.id.3087	0.0363607	40.8349
8	57867671	rs55744759	G	A	-0.0779693	0.0170738	7.31e-06	15168	class.Deltaproteobacteria.id.3087	0.0364022	40.8886
8	38803551	rs62504403	T	C	0.0681159	0.0127883	1.12e-07	16981	class.Erysipelotrichia.id.2147	0.0407015	55.3755
18	5830507	rs7234058	C	T	-0.0945759	0.0194091	9.12e-07	16874	class.Erysipelotrichia.id.2147	0.037785	50.9286
13	40385457	rs17530232	G	A	0.10305	0.0224648	2.79e-06	16622	class.Erysipelotrichia.id.2147	0.0363341	48.1683
3	195793712	rs2300774	A	G	0.0524152	0.0106784	8.95e-07	18216	class.Erysipelotrichia.id.2147	0.0363944	52.8824
17	70327224	rs35161940	C	T	-0.0806041	0.0167641	1.85e-06	18213	class.Erysipelotrichia.id.2147	0.0353341	51.2768
10	133897233	rs10781552	T	C	-0.0552212	0.0116074	2.33e-06	17789	class.Erysipelotrichia.id.2147	0.035398	50.1761
14	56156504	rs8003149	T	C	0.0538798	0.0116888	4.08e-06	18213	class.Erysipelotrichia.id.2147	0.0341297	49.4673
14	48997206	rs4078432	T	C	-0.0608929	0.0133764	4.23e-06	17789	class.Erysipelotrichia.id.2147	0.034479	48.8269
5	3002546	rs1074800	G	A	0.0492438	0.010887	6.15e-06	17789	class.Erysipelotrichia.id.2147	0.0338918	47.9661
14	80357610	rs56970041	G	T	0.0724144	0.0164471	5.4e-06	18217	class.Erysipelotrichia.id.2147	0.0336926	48.8224
8	2954952	rs7826267	G	T	-0.0839071	0.0199131	9.28e-06	17586	class.Erysipelotrichia.id.2147	0.0334228	46.7396
1	64139196	rs1884466	T	C	-0.0475363	0.0106939	9.53e-06	18205	class.Erysipelotrichia.id.2147	0.0328088	47.4669
1	97457427	rs290833	G	T	-0.0497374	0.0111376	8.03e-06	17789	class.Erysipelotrichia.id.2147	0.0334655	47.3419
2	167986992	rs6706173	C	A	0.074251	0.0146392	1.99e-07	16020	class.Gammaproteobacteria.id.3303	0.0410683	76.1847
12	43572952	rs11181912	A	G	-0.0579153	0.0118796	9.95e-07	16017	class.Gammaproteobacteria.id.3303	0.038648	71.501
18	48185248	rs79795896	G	A	-0.15921	0.0351373	7.92e-06	7577	class.Gammaproteobacteria.id.3303	0.051295	45.4595
10	48385682	rs2234691	C	T	0.0762905	0.0171962	8.39e-06	16011	class.Gammaproteobacteria.id.3303	0.0351989	64.8629
8	115123937	rs6469506	A	T	0.0541424	0.0116333	3.29e-06	16023	class.Gammaproteobacteria.id.3303	0.0367401	67.8621
1	186502694	rs12404135	G	A	-0.0788843	0.0172415	8.89e-06	15231	class.Gammaproteobacteria.id.3303	0.0359875	63.1349
18	75633634	rs9973122	A	T	0.0740614	0.0162596	6.77e-06	15650	class.Gammaproteobacteria.id.3303	0.0359688	64.8379
6	137612554	rs9494710	T	C	-0.0549673	0.0120924	4.55e-06	15650	class.Gammaproteobacteria.id.3303	0.036639	66.092
3	18615903	rs75101789	T	C	0.0729012	0.0163003	8.79e-06	16024	class.Gammaproteobacteria.id.3303	0.0351067	64.7392
21	21023966	rs2825714	G	A	-0.13741	0.0289246	1.72e-06	4734	class.Lentisphaeria.id.2250	0.0694588	35.2541
15	25162535	rs17114848	A	G	0.152377	0.0324332	4.06e-06	4734	class.Lentisphaeria.id.2250	0.0669205	33.8734
20	61394262	rs77599476	G	A	0.230292	0.0480168	1.86e-06	3722	class.Lentisphaeria.id.2250	0.0780591	31.4204
7	146795379	rs11770843	T	C	0.109431	0.0234879	1.91e-06	4705	class.Lentisphaeria.id.2250	0.0693734	34.9914
1	11943792	rs72640280	G	A	0.220207	0.0486196	5.18e-06	3816	class.Lentisphaeria.id.2250	0.0736986	30.2734
9	111086170	rs62570196	T	C	-0.21635	0.0439866	1.08e-06	3712	class.Lentisphaeria.id.2250	0.07994	32.1564
5	94720245	rs2731834	G	C	0.109438	0.023693	4.24e-06	4733	class.Lentisphaeria.id.2250	0.0667932	33.7972
13	20687179	rs2031282	G	A	0.122369	0.0270329	4.38e-06	4734	class.Lentisphaeria.id.2250	0.0666888	33.7477
15	101242690	rs1002941	A	G	0.105025	0.0233484	8.15e-06	4734	class.Lentisphaeria.id.2250	0.0647889	32.7196
3	6223568	rs73113483	A	T	-0.131217	0.0288713	8.66e-06	4718	class.Lentisphaeria.id.2250	0.0647075	32.565
3	14306949	rs9864379	C	T	-0.159735	0.0292553	5.36e-08	5777	class.Melainabacteria.id.1589	0.0714824	34.1283
16	80493705	rs11150282	C	T	0.0989488	0.0196972	6.03e-07	5873	class.Melainabacteria.id.1589	0.065062	31.3635
1	230523039	rs16851659	C	G	-0.0896103	0.0186432	1.27e-06	5884	class.Melainabacteria.id.1589	0.0630949	30.4084
7	20010624	rs73074665	T	A	0.166216	0.0355728	2.87e-06	5758	class.Melainabacteria.id.1589	0.0616324	29.0206
9	115975389	rs4129395	A	G	0.0896187	0.0185106	1.48e-06	5887	class.Melainabacteria.id.1589	0.0626916	30.2165
15	100747683	rs79790072	C	T	0.226722	0.0487841	3.29e-06	4107	class.Melainabacteria.id.1589	0.0725139	24.6157
9	26184578	rs10738747	A	G	0.0814624	0.0184409	9.96e-06	5884	class.Melainabacteria.id.1589	0.0575612	27.5785
9	122046549	rs1221147	A	T	0.123968	0.0278958	7.11e-06	5768	class.Melainabacteria.id.1589	0.0590869	27.7951
9	24648997	rs113884518	C	T	-0.205352	0.0454982	8.06e-06	4442	class.Melainabacteria.id.1589	0.0669172	24.4277
18	1008278	rs789069	C	A	-0.103539	0.0234287	6.85e-06	5879	class.Melainabacteria.id.1589	0.0586308	28.099
11	2937631	rs367480	A	G	-0.083758	0.0185796	8.2e-06	5887	class.Melainabacteria.id.1589	0.0580905	27.862
17	53906328	rs28678345	C	T	0.214848	0.0470878	6.69e-06	4323	class.Melainabacteria.id.1589	0.0684311	24.3485
14	107061448	rs10148250	A	G	0.0861928	0.0193381	8.67e-06	5453	class.Melainabacteria.id.1589	0.0601926	26.7966
2	125440268	rs10202904	G	T	-0.121754	0.0235357	3.01e-07	3695	class.Methanobacteria.id.119	0.0841501	28.1925
13	41956181	rs73457410	G	A	0.21534	0.0436695	1.41e-06	3498	class.Methanobacteria.id.119	0.0814538	25.7532
3	15053083	rs6776814	C	T	-0.199566	0.0411825	1.63e-06	3385	class.Methanobacteria.id.119	0.0822979	25.1996
4	104418307	rs894996	A	C	0.216999	0.0449076	1.88e-06	3582	class.Methanobacteria.id.119	0.0795407	25.701
12	21338861	rs75208022	T	C	-0.227245	0.048763	5.92e-06	3203	class.Methanobacteria.id.119	0.0799311	23.0943
12	43701132	rs12825290	G	C	-0.216781	0.0493496	6.08e-06	3144	class.Methanobacteria.id.119	0.080579	22.867
5	178160975	rs56131665	A	G	0.178661	0.039298	6.18e-06	3572	class.Methanobacteria.id.119	0.0755486	24.2376
11	89349287	rs11018665	T	A	0.111465	0.0250516	6.52e-06	3698	class.Methanobacteria.id.119	0.0740679	24.5645
3	2086167	rs4257531	A	G	0.164498	0.0364959	7.44e-06	3162	class.Methanobacteria.id.119	0.0795861	22.6906
19	28827760	rs6508769	C	T	0.153519	0.0344519	8.23e-06	3319	class.Methanobacteria.id.119	0.077316	23.0854
7	10773932	rs73068003	T	G	-0.15814	0.0351803	8.45e-06	3692	class.Methanobacteria.id.119	0.0732217	24.2221
19	46439321	rs10424197	A	G	-0.111274	0.0247517	9.28e-06	3698	class.Methanobacteria.id.119	0.072831	24.122
14	46519718	rs74603314	C	T	0.221639	0.0462918	1.56e-06	4499	class.Mollicutes.id.3920	0.0715467	28.8076
8	59440824	rs10108398	A	G	0.0769142	0.0153953	1.09e-06	10932	class.Mollicutes.id.3920	0.0466023	44.477
2	157532549	rs11890098	G	A	0.074438	0.0153389	9.57e-07	11392	class.Mollicutes.id.3920	0.0458931	45.6114
11	47103877	rs72901605	C	T	-0.0841852	0.0178119	3.26e-06	10526	class.Mollicutes.id.3920	0.0453429	41.6109
1	109965986	rs3768491	G	A	-0.0681052	0.0149061	4.23e-06	11002	class.Mollicutes.id.3920	0.0438352	41.9823
14	97159674	rs17214486	A	C	0.06099	0.0135623	6.61e-06	11387	class.Mollicutes.id.3920	0.0422117	41.7729
1	61850864	rs12566890	G	T	-0.101147	0.0230978	3.65e-06	11371	class.Mollicutes.id.3920	0.0434065	42.9485
11	108439087	rs78169027	G	A	-0.108283	0.0237289	5.88e-06	10542	class.Mollicutes.id.3920	0.0441117	40.4904
13	73170489	rs4885016	C	T	-0.0819606	0.0181628	7.27e-06	11388	class.Mollicutes.id.3920	0.04202	41.5785
15	95309676	rs28537087	A	G	0.0820873	0.0188312	8.07e-06	11382	class.Mollicutes.id.3920	0.0418211	41.3514
7	79490250	rs2464826	C	A	0.0944239	0.0211806	8.4e-06	10998	class.Mollicutes.id.3920	0.0424649	40.597
20	16259524	rs6043847	C	T	-0.114937	0.0248606	4.55e-06	11130	class.Mollicutes.id.3920	0.0434381	42.0692
5	165266628	rs1643968	C	T	-0.0565284	0.0112298	4.15e-07	18170	class.Negativicutes.id.2164	0.0375433	54.4789
16	21249925	rs60274479	C	T	-0.0659623	0.0134137	1.16e-06	17610	class.Negativicutes.id.2164	0.0366283	51.4628
3	142135117	rs13086907	A	G	0.0625312	0.0131735	1.95e-06	18163	class.Negativicutes.id.2164	0.0352962	51.0792
4	17413426	rs73232831	A	G	-0.151829	0.0314932	1.87e-06	9382	class.Negativicutes.id.2164	0.0491866	37.2782
15	101245088	rs71405394	A	G	-0.114178	0.02405	2.17e-06	13861	class.Negativicutes.id.2164	0.0402247	44.6412
9	124912908	rs61249479	C	A	0.0777075	0.0168628	2.95e-06	18165	class.Negativicutes.id.2164	0.0346709	50.1472
8	41231597	rs1447205	C	G	-0.0502053	0.0108382	2.93e-06	18165	class.Negativicutes.id.2164	0.034682	50.1638
7	22817571	rs4722181	G	T	0.0501306	0.0105798	2e-06	18163	class.Negativicutes.id.2164	0.0352612	51.0266
10	115597993	rs4463806	C	T	-0.0543966	0.0129365	7.81e-06	18160	class.Negativicutes.id.2164	0.0331666	47.8836
10	5579818	rs9423647	A	G	0.047817	0.0105282	6.06e-06	18164	class.Negativicutes.id.2164	0.033562	48.485
21	34377485	rs2834062	G	A	0.0489057	0.0108842	8.44e-06	18171	class.Negativicutes.id.2164	0.0330328	47.7128
10	80086072	rs1649999	G	A	0.0748989	0.0166458	7.58e-06	18036	class.Negativicutes.id.2164	0.033327	47.7942
7	75609677	rs1135612	A	G	0.0529785	0.0119177	9.26e-06	18164	class.Negativicutes.id.2164	0.0328907	47.4821
4	95027272	rs11729256	C	T	0.0749798	0.0150177	6.73e-07	11861	class.Verrucomicrobiae.id.4029	0.0456064	47.1804
11	130280667	rs4936098	G	A	0.0648843	0.0135928	1.12e-06	11858	class.Verrucomicrobiae.id.4029	0.0446945	46.1812
6	56341481	rs9349825	G	A	-0.0704036	0.0147128	2.54e-06	11858	class.Verrucomicrobiae.id.4029	0.0431927	44.5594
4	100544188	rs74542928	C	T	0.112164	0.0236422	1.63e-06	11216	class.Verrucomicrobiae.id.4029	0.0452517	44.2485
16	81063149	rs2602429	T	C	0.0746844	0.0156194	2.58e-06	11690	class.Verrucomicrobiae.id.4029	0.0434678	44.2199
10	5064327	rs4242783	A	G	0.0689292	0.0147693	2.64e-06	11690	class.Verrucomicrobiae.id.4029	0.0434293	44.179
1	105422565	rs11184341	C	G	0.0655342	0.0142231	4.13e-06	11864	class.Verrucomicrobiae.id.4029	0.0422592	43.576
1	41074472	rs61779207	A	G	-0.0758309	0.0167762	6.72e-06	11591	class.Verrucomicrobiae.id.4029	0.0418051	42.0947
18	49473635	rs117107102	G	A	0.204683	0.0431573	2.92e-06	4975	class.Verrucomicrobiae.id.4029	0.0662454	29.3358
15	97570657	rs12908520	A	G	0.0618926	0.0130946	2.17e-06	11863	class.Verrucomicrobiae.id.4029	0.0434735	44.8812
12	130309670	rs111862613	C	T	0.090699	0.0196746	3.74e-06	11621	class.Verrucomicrobiae.id.4029	0.042892	43.3502
20	31867840	rs941682	A	G	-0.0631436	0.0143767	9.61e-06	11809	class.Verrucomicrobiae.id.4029	0.0407144	41.7209
6	5723181	rs6923842	C	T	-0.0796106	0.0169192	2.21e-06	11904	family.Acidaminococcaceae.id.2166	0.0433635	67.3988
11	114701288	rs6589457	G	A	0.165911	0.0349516	2.32e-06	7386	family.Acidaminococcaceae.id.2166	0.0549326	53.599
9	107117653	rs2933324	G	A	-0.0662557	0.0140257	2.24e-06	12525	family.Acidaminococcaceae.id.2166	0.0422563	69.0268
6	158647999	rs262812	C	T	-0.065675	0.0142257	3.25e-06	12099	family.Acidaminococcaceae.id.2166	0.0423	66.7494
3	186553389	rs74540770	A	G	-0.108969	0.0243533	7.09e-06	10606	family.Acidaminococcaceae.id.2166	0.0435928	60.376
1	203102563	rs6427992	C	G	-0.0595857	0.01296	4.24e-06	12527	family.Acidaminococcaceae.id.2166	0.041078	67.0302
20	61991833	rs45497800	C	T	-0.117863	0.0257351	5.86e-06	11316	family.Acidaminococcaceae.id.2166	0.0425814	62.8602
3	18462531	rs78702810	C	T	-0.143755	0.0323244	9.16e-06	7992	family.Acidaminococcaceae.id.2166	0.049598	52.0754
6	133007480	rs35011108	G	A	0.241826	0.0503796	1.83e-06	3630	family.Actinomycetaceae.id.421	0.0791022	62.2581
9	76394568	rs2889192	T	G	0.0887537	0.0195009	3.64e-06	7710	family.Actinomycetaceae.id.421	0.0527095	85.7337
6	67207371	rs34583783	T	G	0.123756	0.026427	5.48e-06	7710	family.Actinomycetaceae.id.421	0.0517412	84.0729
15	29850991	rs58484246	C	T	0.0761407	0.0169007	6.12e-06	7710	family.Actinomycetaceae.id.421	0.0514743	83.6157
6	169224781	rs4073240	A	G	0.0747546	0.0164684	6.05e-06	7710	family.Actinomycetaceae.id.421	0.0515024	83.6637
2	239900775	rs62191117	G	A	0.0684302	0.0133636	2.76e-07	16688	family.Alcaligenaceae.id.2875	0.0397697	40.6128
13	58545246	rs9537886	C	A	-0.0570888	0.0110683	2.35e-07	16807	family.Alcaligenaceae.id.2875	0.03986	40.9995
4	45642485	rs4033856	T	C	0.081834	0.0168931	1.03e-06	15623	family.Alcaligenaceae.id.2875	0.0390787	37.3308
20	29836081	rs67737557	G	C	0.0738409	0.0151678	1.04e-06	15876	family.Alcaligenaceae.id.2875	0.0387536	37.6077
4	75867283	rs17000015	T	A	-0.0609257	0.0125363	1.13e-06	16377	family.Alcaligenaceae.id.2875	0.0380287	38.0415
3	193456274	rs2367850	C	G	0.0629104	0.0131712	1.85e-06	16377	family.Alcaligenaceae.id.2875	0.03726	37.2428
3	70588939	rs7638039	C	T	0.0603335	0.0127779	2.7e-06	16791	family.Alcaligenaceae.id.2875	0.0362005	37.0586
5	173497796	rs62395635	C	T	0.110583	0.0238514	3.35e-06	14802	family.Alcaligenaceae.id.2875	0.0381954	34.5356
6	138305038	rs112159068	T	A	0.131484	0.0281089	3.56e-06	11656	family.Alcaligenaceae.id.2875	0.0429186	30.6992
7	104214487	rs6969323	C	A	-0.0593564	0.0129137	3.89e-06	16810	family.Alcaligenaceae.id.2875	0.0356048	36.4675
12	1396151	rs7302582	C	G	-0.106817	0.023298	3.34e-06	15113	family.Alcaligenaceae.id.2875	0.0378063	34.8888
5	104233461	rs1153990	G	A	-0.058727	0.0128306	5.97e-06	16808	family.Alcaligenaceae.id.2875	0.0349142	35.7305
18	26569901	rs9964679	G	A	0.0537051	0.0116008	4.47e-06	16810	family.Alcaligenaceae.id.2875	0.0353787	36.2275
9	82485327	rs112135816	G	T	-0.0775052	0.0171554	5.28e-06	15545	family.Alcaligenaceae.id.2875	0.0365122	34.6123
16	85945839	rs147968	T	C	0.0489475	0.0110321	9.13e-06	16810	family.Alcaligenaceae.id.2875	0.0342137	34.9923
11	20763367	rs74776516	G	T	-0.0944052	0.0213287	6.85e-06	14502	family.Alcaligenaceae.id.2875	0.0373438	33.0512
15	71522509	rs28480294	C	T	-0.0516967	0.0115503	6.61e-06	16377	family.Alcaligenaceae.id.2875	0.0352024	35.1111
3	10593224	rs6795673	T	C	0.0538565	0.0105251	3.38e-07	18301	family.Bacteroidaceae.id.917	0.0376956	59.6985
6	29143451	rs28757219	A	T	0.0818398	0.0170319	1.29e-06	14833	family.Bacteroidaceae.id.917	0.0397332	51.1009
13	24910476	rs9507307	T	C	0.0604456	0.0129128	2.13e-06	18184	family.Bacteroidaceae.id.917	0.0351493	55.1638
20	58605432	rs66474973	T	G	0.0812515	0.0164479	6.81e-07	17405	family.Bacteroidaceae.id.917	0.0376365	56.6811
1	10644351	rs11585893	G	A	-0.0740746	0.0147633	1.8e-06	17821	family.Bacteroidaceae.id.917	0.0357618	55.0387
9	112855426	rs495004	G	C	-0.0607475	0.0129865	3.42e-06	17707	family.Bacteroidaceae.id.917	0.0348897	53.3047
19	24342250	rs17619981	G	T	0.0880978	0.0187002	2.69e-06	15801	family.Bacteroidaceae.id.917	0.0373276	51.0149
14	22045949	rs2023437	C	T	-0.0782324	0.0167634	5.02e-06	17484	family.Bacteroidaceae.id.917	0.0345087	52.0376
3	77215327	rs66710942	T	C	0.0488038	0.0107412	5.86e-06	17821	family.Bacteroidaceae.id.917	0.033936	52.1301
6	41519430	rs13207588	G	A	-0.059205	0.0131195	7.49e-06	17707	family.Bacteroidaceae.id.917	0.0336555	51.3533
3	62019400	rs2366421	A	T	-0.0528153	0.0117124	7.65e-06	18299	family.Bacteroidaceae.id.917	0.0330725	52.1208
1	102960989	rs1340391	C	T	-0.0592004	0.0132244	6.73e-06	18302	family.Bacteroidaceae.id.917	0.0332714	52.4535
22	25943322	rs738193	C	T	0.0847328	0.0165856	3.82e-07	7778	family.BacteroidalesS24.7group.id.11173	0.0575357	43.1
7	90714667	rs941000	T	C	0.0850266	0.0163382	3.16e-07	7778	family.BacteroidalesS24.7group.id.11173	0.0579461	43.4263
15	47352866	rs689695	A	C	0.0814578	0.0167057	1.28e-06	7954	family.BacteroidalesS24.7group.id.11173	0.0542687	41.4304
2	53139362	rs17043785	C	T	-0.176187	0.0347133	5.12e-07	5208	family.BacteroidalesS24.7group.id.11173	0.0695191	35.2917
6	151515172	rs10872669	G	A	-0.123071	0.0275665	9.49e-06	7368	family.BacteroidalesS24.7group.id.11173	0.0515661	36.3585
1	242767252	rs12748533	T	G	-0.0821108	0.0172701	2.59e-06	7948	family.BacteroidalesS24.7group.id.11173	0.0527009	40.1366
4	149300138	rs6831034	A	T	-0.0956546	0.0205228	6.1e-06	7576	family.BacteroidalesS24.7group.id.11173	0.0519352	37.6689
3	158653545	rs61508842	C	T	0.122574	0.0272389	7.83e-06	7576	family.BacteroidalesS24.7group.id.11173	0.0513283	37.2049
6	63236747	rs78609301	G	A	-0.0867065	0.0195709	7.09e-06	7953	family.BacteroidalesS24.7group.id.11173	0.0503337	38.2622
5	164763068	rs11135366	G	C	0.0842142	0.0183739	8.78e-06	7953	family.BacteroidalesS24.7group.id.11173	0.0498231	37.8538
17	21205200	rs7217209	T	C	0.0843019	0.0187308	8.43e-06	7745	family.BacteroidalesS24.7group.id.11173	0.0505859	37.4567
2	136616754	rs182549	T	C	0.11707	0.0126703	5.94e-20	14915	family.Bifidobacteriaceae.id.433	0.0747856	66.8918
13	112859829	rs7322849	C	T	0.110676	0.0200996	1.74e-08	14915	family.Bifidobacteriaceae.id.433	0.0461281	40.0196
5	169748189	rs76671854	G	C	-0.0892981	0.0183177	1.04e-06	13923	family.Bifidobacteriaceae.id.433	0.0413825	33.3456
5	521096	rs4957061	C	T	0.0569873	0.0116907	1.15e-06	14795	family.Bifidobacteriaceae.id.433	0.0399741	34.1806
12	20378911	rs10841473	C	G	-0.0613031	0.0128844	2.28e-06	14914	family.Bifidobacteriaceae.id.433	0.0386942	33.3083
2	49906864	rs4567981	A	T	0.0577763	0.0117388	8.88e-07	14795	family.Bifidobacteriaceae.id.433	0.0403944	34.5551
2	192878532	rs13020688	A	G	0.0584045	0.0122081	1.57e-06	14795	family.Bifidobacteriaceae.id.433	0.0394638	33.7264
18	4304187	rs677208	C	G	0.0728589	0.0164821	6e-06	14915	family.Bifidobacteriaceae.id.433	0.037053	31.8433
16	898055	rs12446429	C	T	0.0810099	0.019073	8.53e-06	14008	family.Bifidobacteriaceae.id.433	0.037601	30.364
17	72897722	rs540489	G	T	-0.0632518	0.013817	5.37e-06	14688	family.Bifidobacteriaceae.id.433	0.0375319	31.7792
6	14617591	rs857444	T	C	0.0553965	0.0120669	3.82e-06	14914	family.Bifidobacteriaceae.id.433	0.0378259	32.5315
4	161211924	rs10857328	A	T	0.0562	0.0126395	7.24e-06	14915	family.Bifidobacteriaceae.id.433	0.0367268	31.5523
11	13098051	rs10831953	A	G	0.0537537	0.0123746	9.95e-06	14915	family.Bifidobacteriaceae.id.433	0.0361692	31.0553
15	92463303	rs7174549	T	C	0.0551726	0.0124655	6.87e-06	14915	family.Bifidobacteriaceae.id.433	0.036819	31.6345
5	142793467	rs73797465	G	T	-0.0942612	0.0208421	4.85e-06	14795	family.Bifidobacteriaceae.id.433	0.0375713	32.0458
2	137603404	rs10496759	C	G	0.0637133	0.0144305	8.8e-06	14914	family.Bifidobacteriaceae.id.433	0.036387	31.2472
4	1517826	rs55888705	G	A	0.053673	0.0120586	8.66e-06	14914	family.Bifidobacteriaceae.id.433	0.0364144	31.2716
6	97406220	rs6899771	G	A	-0.0914312	0.0202604	7.28e-06	14150	family.Bifidobacteriaceae.id.433	0.0376965	30.7531
9	137786999	rs62573205	A	G	-0.0654804	0.0133503	1.49e-06	16838	family.Christensenellaceae.id.1866	0.0370794	53.9903
8	62220151	rs870002	T	C	0.0488951	0.0109817	6.54e-06	16847	family.Christensenellaceae.id.1866	0.0347238	50.4639
5	3174785	rs12657403	G	A	0.078108	0.0171887	5.59e-06	16245	family.Christensenellaceae.id.1866	0.0356212	49.9634
11	123936128	rs117186816	A	G	-0.206476	0.0436362	6.52e-06	4310	family.Christensenellaceae.id.1866	0.0686176	26.381
22	29828040	rs9608766	C	T	-0.0682134	0.01496	3.33e-06	16185	family.Christensenellaceae.id.1866	0.0365358	51.1052
6	169640257	rs4076564	A	G	-0.188623	0.039209	8.06e-06	3730	family.Christensenellaceae.id.1866	0.0730116	24.3966
19	35884202	rs4805124	G	C	0.0486508	0.0109067	8.36e-06	16847	family.Christensenellaceae.id.1866	0.0343208	49.8575
9	15518852	rs72706624	T	G	0.0882626	0.0197575	6.38e-06	14869	family.Christensenellaceae.id.1866	0.0370048	47.5723
7	120333701	rs77867022	T	G	-0.160443	0.0379589	8.82e-06	4033	family.Christensenellaceae.id.1866	0.0699177	25.1832
17	13541941	rs7211194	T	C	0.0492094	0.0110916	9.94e-06	16436	family.Christensenellaceae.id.1866	0.0344571	48.8403
9	83043376	rs892686	G	A	0.0506107	0.0109651	4.12e-06	16847	family.Christensenellaceae.id.1866	0.0354706	51.5892
9	38002256	rs12380890	G	A	-0.0503972	0.0111047	5.78e-06	16846	family.Christensenellaceae.id.1866	0.0349265	50.7662
3	132596627	rs12186080	A	G	0.0748236	0.016246	5.34e-06	14244	family.Clostridiaceae1.id.1869	0.0381215	51.277
10	43270264	rs2795528	A	G	-0.180969	0.0390911	3.81e-06	6411	family.Clostridiaceae1.id.1869	0.0576847	35.611
6	165722832	rs550843	C	T	-0.0734787	0.0168383	7.09e-06	14234	family.Clostridiaceae1.id.1869	0.037632	50.5573
9	136710881	rs12341505	A	G	0.0814503	0.0179338	4.54e-06	14250	family.Clostridiaceae1.id.1869	0.0383962	51.6831
7	30934659	rs4723021	C	T	-0.106376	0.0241944	7.42e-06	13682	family.Clostridiaceae1.id.1869	0.0383003	49.4924
22	47806774	rs881532	G	A	-0.0533035	0.0119011	7.9e-06	14250	family.Clostridiaceae1.id.1869	0.0374187	50.3162
1	3041519	rs2817172	T	C	0.0563367	0.012392	5.27e-06	13789	family.Clostridiaceae1.id.1869	0.0387683	50.5139
1	101804809	rs10875374	T	C	-0.0536759	0.0119436	8.1e-06	14253	family.Clostridiaceae1.id.1869	0.0373696	50.2582
3	111482845	rs12490337	G	C	-0.0616944	0.013693	6.91e-06	14253	family.Clostridiaceae1.id.1869	0.0376543	50.656
6	48093014	rs62397761	G	A	0.0615805	0.0136198	9.08e-06	14248	family.Clostridiaceae1.id.1869	0.037171	49.9633
16	87710690	rs56188186	G	A	0.0967774	0.0217471	8.24e-06	13218	family.Clostridiaceae1.id.1869	0.038771	48.4237
15	87392290	rs55682560	T	C	-0.131519	0.0261319	4.97e-07	9183	family.ClostridialesvadinBB60group.id.11286	0.0524344	29.8325
21	38612024	rs9979874	C	G	-0.0738925	0.0150911	1.05e-06	10506	family.ClostridialesvadinBB60group.id.11286	0.0476038	30.8367
17	58149405	rs28691777	T	C	0.137134	0.0266996	6.96e-07	10199	family.ClostridialesvadinBB60group.id.11286	0.0491154	30.9337
1	56849539	rs6588624	A	G	-0.0662317	0.0138147	1.79e-06	10512	family.ClostridialesvadinBB60group.id.11286	0.0465575	30.1431
1	71391694	rs7538034	G	T	-0.078598	0.0165982	2.37e-06	10420	family.ClostridialesvadinBB60group.id.11286	0.0462125	29.6467
8	3305122	rs66714985	C	A	0.116908	0.0252447	4.85e-06	10512	family.ClostridialesvadinBB60group.id.11286	0.0445664	28.7938
8	123977538	rs118104867	T	C	0.214464	0.0455098	3.44e-06	4095	family.ClostridialesvadinBB60group.id.11286	0.0724804	18.7409
2	229942951	rs2191834	T	G	0.0746375	0.0159136	2.5e-06	10511	family.ClostridialesvadinBB60group.id.11286	0.0459023	29.6956
5	142244898	rs7725895	G	A	-0.116224	0.0240367	3.94e-06	10512	family.ClostridialesvadinBB60group.id.11286	0.0449882	29.0791
18	74373125	rs7226487	G	A	-0.0643682	0.0138701	3.58e-06	10505	family.ClostridialesvadinBB60group.id.11286	0.0451969	29.201
4	155632958	rs10517600	G	T	0.0626993	0.0139364	6.83e-06	10512	family.ClostridialesvadinBB60group.id.11286	0.0438647	28.3196
14	85856796	rs17121075	A	G	0.0769254	0.0172234	7.91e-06	10512	family.ClostridialesvadinBB60group.id.11286	0.0435579	28.1125
10	6714424	rs10904722	T	C	-0.0672314	0.0147123	5.05e-06	10512	family.ClostridialesvadinBB60group.id.11286	0.0444859	28.7394
2	202450739	rs6755871	G	C	-0.0613825	0.0138976	9.33e-06	10500	family.ClostridialesvadinBB60group.id.11286	0.0432381	27.8649
5	4308946	rs34088226	G	A	-0.117807	0.026924	7.66e-06	9716	family.ClostridialesvadinBB60group.id.11286	0.0453758	27.116
2	205616346	rs13409132	G	A	-0.165419	0.0352154	4.37e-06	5913	family.ClostridialesvadinBB60group.id.11286	0.0596874	22.0113
3	15564453	rs989682	G	A	0.070194	0.0155364	6.85e-06	10129	family.ClostridialesvadinBB60group.id.11286	0.0446797	27.8167
10	65799217	rs719099	G	A	0.0778402	0.0155815	5.43e-07	17687	family.Coriobacteriaceae.id.811	0.0376632	40.6774
1	176571431	rs240104	C	T	-0.0603429	0.0126849	1.52e-06	17577	family.Coriobacteriaceae.id.811	0.0362644	38.8663
10	1922731	rs11250875	C	T	0.06075	0.0130939	4.83e-06	17690	family.Coriobacteriaceae.id.811	0.034368	36.9981
17	37376685	rs34739816	T	G	0.0965017	0.0207666	3.88e-06	16593	family.Coriobacteriaceae.id.811	0.0358376	36.2405
5	125460084	rs76779974	G	C	0.0774888	0.0171877	5.63e-06	16419	family.Coriobacteriaceae.id.811	0.0354209	35.4277
5	459415	rs80046645	G	C	0.25584	0.0561995	4.66e-06	3204	family.Coriobacteriaceae.id.811	0.0808067	16.4754
12	11494021	rs1816223	G	A	-0.0586265	0.0129006	4.84e-06	17688	family.Coriobacteriaceae.id.811	0.0343659	36.9915
20	62072077	rs67561917	G	A	-0.0714367	0.0154113	5.39e-06	17333	family.Coriobacteriaceae.id.811	0.0345443	36.4433
9	136512906	rs3025411	G	A	0.0926543	0.0209468	8.27e-06	15671	family.Coriobacteriaceae.id.811	0.0356039	33.9931
17	8121332	rs11656361	C	A	0.0773006	0.017553	8.02e-06	16665	family.Coriobacteriaceae.id.811	0.034577	35.0717
5	90471451	rs1397793	A	G	-0.0498855	0.0112446	9.77e-06	17527	family.Coriobacteriaceae.id.811	0.0333954	35.5836
15	86433579	rs11073596	G	T	0.0510212	0.0114339	8.14e-06	17527	family.Coriobacteriaceae.id.811	0.0336915	35.9101
3	11654412	rs2442778	A	G	-0.116408	0.0258545	9.03e-06	13472	family.Coriobacteriaceae.id.811	0.0382363	31.4637
7	24464799	rs62448869	A	T	-0.0486059	0.0108982	7.87e-06	17527	family.Coriobacteriaceae.id.811	0.0337463	35.9706
7	105084680	rs13307134	T	C	0.0565686	0.0126265	7.8e-06	17527	family.Coriobacteriaceae.id.811	0.0337615	35.9873
19	52895166	rs12974142	A	G	0.0789796	0.0177205	8.51e-06	17413	family.Coriobacteriaceae.id.811	0.0337298	35.7183
14	39660509	rs8010111	A	G	-0.103377	0.0229286	6.9e-06	15996	family.Coriobacteriaceae.id.811	0.0355468	34.6412
4	147414743	rs72731813	T	C	-0.149751	0.0293415	2.76e-07	7786	family.Defluviitaleaceae.id.1924	0.0582033	40.0311
3	72207794	rs4677103	G	A	0.0977203	0.0197033	9.42e-07	8002	family.Defluviitaleaceae.id.1924	0.0547816	38.5846
21	41811003	rs55658617	C	T	0.177314	0.0361844	1.41e-06	6676	family.Defluviitaleaceae.id.1924	0.0590017	34.8148
1	85205632	rs9725395	G	A	-0.138357	0.0295185	3.41e-06	8031	family.Defluviitaleaceae.id.1924	0.0517969	36.4995
4	122202910	rs17051335	T	C	-0.134314	0.0292201	4.58e-06	8031	family.Defluviitaleaceae.id.1924	0.0511162	35.994
9	8786663	rs112893842	C	T	0.110761	0.0232545	2.75e-06	8203	family.Defluviitaleaceae.id.1924	0.0517411	37.2401
7	79734541	rs28696126	T	A	-0.107106	0.0238173	5.56e-06	7830	family.Defluviitaleaceae.id.1924	0.0513076	35.2302
1	118723685	rs1582238	C	T	0.0801923	0.0167061	1.69e-06	8002	family.Defluviitaleaceae.id.1924	0.0534849	37.6196
18	59026148	rs1908593	C	T	0.070223	0.0156601	7.86e-06	8203	family.Defluviitaleaceae.id.1924	0.0493202	35.4073
22	24804081	rs9608282	G	T	0.139014	0.0299429	4.61e-06	7736	family.Defluviitaleaceae.id.1924	0.0520667	35.3498
10	66407366	rs4344384	T	G	0.0708803	0.0156121	5.86e-06	8200	family.Defluviitaleaceae.id.1924	0.050017	35.9207
9	93331308	rs540220	C	T	-0.123954	0.0289814	9.48e-06	7887	family.Defluviitaleaceae.id.1924	0.0498444	34.422
20	33694801	rs6058181	T	C	0.0834742	0.0166111	2.7e-07	15074	family.Desulfovibrionaceae.id.3169	0.041877	54.8563
17	2856662	rs4506934	T	C	-0.0943381	0.020138	3.16e-06	15035	family.Desulfovibrionaceae.id.3169	0.0379947	49.4416
1	203991605	rs2692012	G	A	0.114231	0.0253568	1.56e-06	13080	family.Desulfovibrionaceae.id.3169	0.0419806	47.7166
10	11855599	rs11599763	C	T	-0.0555931	0.0117493	2.5e-06	15142	family.Desulfovibrionaceae.id.3169	0.0382522	50.1446
21	45064961	rs2838334	A	G	0.0571419	0.012423	3.82e-06	15142	family.Desulfovibrionaceae.id.3169	0.0375407	49.1755
9	15269705	rs112381107	T	C	0.211435	0.0456962	2.82e-06	4455	family.Desulfovibrionaceae.id.3169	0.0701041	27.9066
1	203308383	rs16851319	C	G	-0.0732697	0.0150964	2.4e-06	15128	family.Desulfovibrionaceae.id.3169	0.0383378	50.2148
9	81834426	rs17791387	G	A	-0.0729251	0.0154381	2.1e-06	15045	family.Desulfovibrionaceae.id.3169	0.0386643	50.3814
16	71541641	rs9928243	A	C	-0.0541732	0.0117819	4.48e-06	15141	family.Desulfovibrionaceae.id.3169	0.0372725	48.8074
15	96159374	rs7164160	T	A	-0.0574455	0.0129468	7.34e-06	15142	family.Desulfovibrionaceae.id.3169	0.0364263	47.6606
2	233929283	rs3935584	T	C	-0.0525838	0.0115757	6.78e-06	15140	family.Desulfovibrionaceae.id.3169	0.0365664	47.8445
8	57865378	rs72647048	C	T	-0.0770089	0.017089	9.61e-06	15142	family.Desulfovibrionaceae.id.3169	0.0359579	47.0249
18	57672335	rs78143293	G	A	-0.0848521	0.0170415	1.2e-06	13572	family.Enterobacteriaceae.id.3469	0.0416716	53.6035
11	2563450	rs111229068	T	A	0.110561	0.0241719	3.65e-06	12350	family.Enterobacteriaceae.id.3469	0.0416504	48.747
20	55340092	rs62210023	G	A	0.0606754	0.0130125	3.13e-06	13515	family.Enterobacteriaceae.id.3469	0.0400894	51.2668
18	55145547	rs504442	G	T	0.084159	0.0189479	5.17e-06	13578	family.Enterobacteriaceae.id.3469	0.0391025	50.1865
2	4015933	rs80319214	G	C	0.0990404	0.0215877	6.95e-06	12641	family.Enterobacteriaceae.id.3469	0.0399687	47.7981
11	22379097	rs11026530	C	T	0.0822408	0.0186379	9.43e-06	13485	family.Enterobacteriaceae.id.3469	0.0381375	48.5636
2	42133542	rs2374342	A	C	0.0582927	0.0126195	4.52e-06	13577	family.Enterobacteriaceae.id.3469	0.0393471	50.5095
13	110840418	rs79757635	A	C	0.0758597	0.0171286	9.32e-06	13419	family.Enterobacteriaceae.id.3469	0.0382526	48.4774
16	54327745	rs35673018	A	G	0.0899642	0.0202934	7.63e-06	13326	family.Enterobacteriaceae.id.3469	0.0387568	48.8012
14	27718039	rs61973590	G	C	-0.0605392	0.0133696	8.54e-06	13570	family.Enterobacteriaceae.id.3469	0.0382013	48.955
17	13521040	rs4792380	T	A	0.115598	0.0257683	9.49e-06	12763	family.Enterobacteriaceae.id.3469	0.0391881	47.2789
8	38803551	rs62504403	T	C	0.0681159	0.0127883	1.12e-07	16981	family.Erysipelotrichaceae.id.2149	0.0407015	55.3755
18	5830507	rs7234058	C	T	-0.0945759	0.0194091	9.12e-07	16874	family.Erysipelotrichaceae.id.2149	0.037785	50.9286
13	40385457	rs17530232	G	A	0.10305	0.0224648	2.79e-06	16622	family.Erysipelotrichaceae.id.2149	0.0363341	48.1683
3	195793712	rs2300774	A	G	0.0524152	0.0106784	8.95e-07	18216	family.Erysipelotrichaceae.id.2149	0.0363944	52.8824
17	70327224	rs35161940	C	T	-0.0806041	0.0167641	1.85e-06	18213	family.Erysipelotrichaceae.id.2149	0.0353341	51.2768
10	133897233	rs10781552	T	C	-0.0552212	0.0116074	2.33e-06	17789	family.Erysipelotrichaceae.id.2149	0.035398	50.1761
14	56156504	rs8003149	T	C	0.0538798	0.0116888	4.08e-06	18213	family.Erysipelotrichaceae.id.2149	0.0341297	49.4673
14	48997206	rs4078432	T	C	-0.0608929	0.0133764	4.23e-06	17789	family.Erysipelotrichaceae.id.2149	0.034479	48.8269
5	3002546	rs1074800	G	A	0.0492438	0.010887	6.15e-06	17789	family.Erysipelotrichaceae.id.2149	0.0338918	47.9661
14	80357610	rs56970041	G	T	0.0724144	0.0164471	5.4e-06	18217	family.Erysipelotrichaceae.id.2149	0.0336926	48.8224
8	2954952	rs7826267	G	T	-0.0839071	0.0199131	9.28e-06	17586	family.Erysipelotrichaceae.id.2149	0.0334228	46.7396
1	64139196	rs1884466	T	C	-0.0475363	0.0106939	9.53e-06	18205	family.Erysipelotrichaceae.id.2149	0.0328088	47.4669
1	97457427	rs290833	G	T	-0.0497374	0.0111376	8.03e-06	17789	family.Erysipelotrichaceae.id.2149	0.0334655	47.3419
11	95357209	rs2155352	G	A	-0.150538	0.0302319	6.63e-07	3150	family.FamilyXI.id.1936	0.0884456	30.4568
16	54115200	rs697771	G	A	-0.117677	0.0251491	3.19e-06	3152	family.FamilyXI.id.1936	0.0828565	28.3764
9	115821485	rs10759623	T	C	-0.162115	0.032151	5.78e-07	3156	family.FamilyXI.id.1936	0.0888317	30.6613
7	148921732	rs11547158	G	A	-0.177599	0.0372795	2.7e-06	3133	family.FamilyXI.id.1936	0.0837164	28.5242
1	239995451	rs488164	G	T	0.117998	0.025516	4.8e-06	3149	family.FamilyXI.id.1936	0.0813968	27.8056
4	119955787	rs3733511	G	A	0.128253	0.0274718	3.39e-06	3156	family.FamilyXI.id.1936	0.082591	28.3133
20	55348292	rs6025153	C	G	0.118619	0.0261969	7.07e-06	3130	family.FamilyXI.id.1936	0.0801857	27.1902
16	64956642	rs78222136	C	G	0.224835	0.0511672	8.41e-06	3136	family.FamilyXI.id.1936	0.0794488	26.9705
11	35334668	rs17379710	C	T	-0.116383	0.0252125	3.97e-06	3156	family.FamilyXI.id.1936	0.0820057	28.0947
18	43345864	rs2156611	C	T	-0.112486	0.0251099	9.43e-06	3155	family.FamilyXI.id.1936	0.0787758	26.885
17	70218627	rs6501525	G	A	0.0561559	0.0115587	1.24e-06	16269	family.FamilyXIII.id.1957	0.0380102	45.8734
10	102366896	rs118170811	G	A	0.151619	0.0317112	1.8e-06	9645	family.FamilyXIII.id.1957	0.048591	35.1307
4	162211872	rs12643275	T	A	-0.0550907	0.0116474	2.42e-06	16269	family.FamilyXIII.id.1957	0.0369573	44.5541
21	19685992	rs1999289	T	A	-0.0637366	0.013927	2.54e-06	16269	family.FamilyXIII.id.1957	0.0368782	44.455
1	166557202	rs482905	T	G	0.0596528	0.012717	3.72e-06	16737	family.FamilyXIII.id.1957	0.0357506	44.2848
15	50802980	rs3098182	T	G	0.0508511	0.011014	4.04e-06	16731	family.FamilyXIII.id.1957	0.0356261	44.109
3	88995218	rs6797051	T	C	-0.0805984	0.0171364	4.89e-06	16737	family.FamilyXIII.id.1957	0.0353111	43.7204
1	39212021	rs66753613	A	G	0.0651136	0.0144251	8.08e-06	16269	family.FamilyXIII.id.1957	0.034982	42.0864
1	186914023	rs7514702	C	T	-0.0663236	0.0141626	3.92e-06	16737	family.FamilyXIII.id.1957	0.0356697	44.1808
10	7906746	rs7076829	A	T	-0.0516394	0.0112313	4.76e-06	16269	family.FamilyXIII.id.1957	0.03586	43.1819
19	16174657	rs10404377	A	C	-0.0503183	0.011165	6.99e-06	16269	family.FamilyXIII.id.1957	0.0352249	42.3893
3	32373530	rs4293737	G	A	-0.112091	0.0271305	8.38e-06	5704	family.FamilyXIII.id.1957	0.0589503	25.4555
1	65170838	rs1887048	A	G	0.0579979	0.0129602	9.65e-06	16717	family.FamilyXIII.id.1957	0.0342151	42.2647
15	94105415	rs12904405	G	A	-0.0851896	0.0192688	7.67e-06	16643	family.FamilyXIII.id.1957	0.0346729	42.6606
16	76559184	rs9929145	A	G	-0.125721	0.0245233	2.84e-07	15866	family.Lachnospiraceae.id.1987	0.0407454	37.3955
6	161957425	rs11755180	G	C	-0.049227	0.0104894	2.69e-06	18333	family.Lachnospiraceae.id.1987	0.0346537	36.524
9	100113683	rs35524804	C	T	-0.0607481	0.0125216	2.45e-06	17859	family.Lachnospiraceae.id.1987	0.0352529	36.2163
7	130436459	rs11979110	C	T	-0.0500924	0.0105069	1.82e-06	18339	family.Lachnospiraceae.id.1987	0.0352342	37.1702
9	133791605	rs79086868	C	T	0.0776723	0.0164472	3.01e-06	17522	family.Lachnospiraceae.id.1987	0.0352701	35.5501
17	80469064	rs112040820	G	A	0.0549584	0.0117086	2.42e-06	17512	family.Lachnospiraceae.id.1987	0.0356203	35.8956
4	10245354	rs2159863	G	A	-0.0585831	0.0128742	3.7e-06	18340	family.Lachnospiraceae.id.1987	0.0341648	36.0041
9	72179847	rs11139361	C	T	0.0494463	0.0110503	4.26e-06	18333	family.Lachnospiraceae.id.1987	0.0339524	35.7588
20	36876868	rs1205443	G	A	0.0501415	0.0112157	7.29e-06	17779	family.Lachnospiraceae.id.1987	0.0336298	34.3362
19	29408858	rs7359994	C	T	-0.0503142	0.0112482	5.36e-06	18340	family.Lachnospiraceae.id.1987	0.0335923	35.3799
6	46664437	rs146660815	C	T	-0.215114	0.0476778	6.53e-06	4112	family.Lachnospiraceae.id.1987	0.0702408	17.1786
4	186906801	rs959845	T	C	-0.0493666	0.0107801	5.17e-06	17859	family.Lachnospiraceae.id.1987	0.0340981	34.988
19	13425799	rs10402491	T	C	0.0661701	0.014851	7.58e-06	18334	family.Lachnospiraceae.id.1987	0.0330546	34.7828
2	232469722	rs13005175	G	A	0.0993483	0.0218395	8.37e-06	16893	family.Lachnospiraceae.id.1987	0.0342725	33.2687
5	32348593	rs2910921	C	T	0.160302	0.035832	8.42e-06	6549	family.Lachnospiraceae.id.1987	0.0550096	21.1179
1	214031969	rs12760724	C	A	-0.0484566	0.0107934	7.27e-06	18340	family.Lachnospiraceae.id.1987	0.0331163	34.8613
10	103392503	rs3127230	T	C	-0.0503537	0.0112201	6.2e-06	18340	family.Lachnospiraceae.id.1987	0.0333645	35.1316
13	38004672	rs11841382	T	G	-0.0718128	0.017462	9.58e-06	18340	family.Lachnospiraceae.id.1987	0.0326794	34.3859
1	18501459	rs16861661	A	G	-0.193287	0.0379293	2.7e-07	5385	family.Lactobacillaceae.id.1836	0.0700174	33.7043
19	6928017	rs921925	C	A	0.0999419	0.0201687	5.77e-07	7053	family.Lactobacillaceae.id.1836	0.0594788	37.1009
8	69010103	rs768253	G	T	-0.0792344	0.0170604	3.61e-06	7059	family.Lactobacillaceae.id.1836	0.0551084	34.245
20	54192992	rs6092149	T	A	-0.0825646	0.0170282	1.38e-06	7006	family.Lactobacillaceae.id.1836	0.057639	35.6436
16	73890910	rs328312	A	T	0.082529	0.0168225	8.69e-07	7051	family.Lactobacillaceae.id.1836	0.0585424	36.4702
2	28903275	rs11674854	T	C	-0.0830224	0.0175267	2.6e-06	6750	family.Lactobacillaceae.id.1836	0.0571762	34.0463
3	173151665	rs77478751	G	A	-0.219178	0.0473566	5.96e-06	3704	family.Lactobacillaceae.id.1836	0.0743189	24.6945
1	179720669	rs74599091	G	A	0.191613	0.0425039	7.7e-06	4951	family.Lactobacillaceae.id.1836	0.0635288	27.9156
6	67559323	rs9345899	G	A	-0.124042	0.0278946	9.45e-06	6602	family.Lactobacillaceae.id.1836	0.0544847	31.6406
13	23836941	rs1590596	G	C	-0.10381	0.0220135	3.9e-06	6750	family.Lactobacillaceae.id.1836	0.0561584	33.4042
2	135755629	rs1530559	A	G	0.0772453	0.0176921	9.65e-06	6750	family.Lactobacillaceae.id.1836	0.053828	31.9392
4	109896462	rs62314653	A	C	0.177082	0.0392269	6.59e-06	6016	family.Lactobacillaceae.id.1836	0.0580637	30.8369
2	125440268	rs10202904	G	T	-0.121754	0.0235357	3.01e-07	3695	family.Methanobacteriaceae.id.121	0.0841501	28.1925
13	41956181	rs73457410	G	A	0.21534	0.0436695	1.41e-06	3498	family.Methanobacteriaceae.id.121	0.0814538	25.7532
3	15053083	rs6776814	C	T	-0.199566	0.0411825	1.63e-06	3385	family.Methanobacteriaceae.id.121	0.0822979	25.1996
4	104418307	rs894996	A	C	0.216999	0.0449076	1.88e-06	3582	family.Methanobacteriaceae.id.121	0.0795407	25.701
12	21338861	rs75208022	T	C	-0.227245	0.048763	5.92e-06	3203	family.Methanobacteriaceae.id.121	0.0799311	23.0943
12	43701132	rs12825290	G	C	-0.216781	0.0493496	6.08e-06	3144	family.Methanobacteriaceae.id.121	0.080579	22.867
5	178160975	rs56131665	A	G	0.178661	0.039298	6.18e-06	3572	family.Methanobacteriaceae.id.121	0.0755486	24.2376
11	89349287	rs11018665	T	A	0.111465	0.0250516	6.52e-06	3698	family.Methanobacteriaceae.id.121	0.0740679	24.5645
3	2086167	rs4257531	A	G	0.164498	0.0364959	7.44e-06	3162	family.Methanobacteriaceae.id.121	0.0795861	22.6906
19	28827760	rs6508769	C	T	0.153519	0.0344519	8.23e-06	3319	family.Methanobacteriaceae.id.121	0.077316	23.0854
7	10773932	rs73068003	T	G	-0.15814	0.0351803	8.45e-06	3692	family.Methanobacteriaceae.id.121	0.0732217	24.2221
19	46439321	rs10424197	A	G	-0.111274	0.0247517	9.28e-06	3698	family.Methanobacteriaceae.id.121	0.072831	24.122
3	171947435	rs4428215	A	G	0.12561	0.0230053	4.88e-08	5167	family.Oxalobacteraceae.id.2966	0.0758066	28.1673
6	38550301	rs1569853	C	T	-0.140043	0.0281704	7.45e-07	4997	family.Oxalobacteraceae.id.2966	0.069945	24.9732
9	87514407	rs736744	T	C	0.105642	0.0200648	1.49e-07	5167	family.Oxalobacteraceae.id.2966	0.0730022	27.0432
22	37421469	rs6000536	T	C	-0.118383	0.0241355	7.39e-07	5166	family.Oxalobacteraceae.id.2966	0.0688171	25.3733
4	189935314	rs36057338	T	G	0.181604	0.0398742	6.26e-06	4738	family.Oxalobacteraceae.id.2966	0.0655761	22.0921
13	23443627	rs7993559	A	C	0.0921059	0.0201114	5.04e-06	4989	family.Oxalobacteraceae.id.2966	0.0645537	22.8786
9	19682560	rs12004269	T	G	0.196145	0.044523	5.53e-06	4726	family.Oxalobacteraceae.id.2966	0.0660369	22.2017
15	93941937	rs111966731	C	T	0.204031	0.0445746	4.56e-06	4387	family.Oxalobacteraceae.id.2966	0.0691445	21.6454
16	5984558	rs17138946	T	G	-0.189444	0.0430248	8.09e-06	4776	family.Oxalobacteraceae.id.2966	0.064526	21.8886
11	610277	rs11246212	C	T	0.13607	0.0291797	4.51e-06	5130	family.Oxalobacteraceae.id.2966	0.0639851	23.3059
2	16056779	rs934049	A	G	0.109751	0.0238636	4.21e-06	4951	family.Oxalobacteraceae.id.2966	0.065331	22.9963
4	84254259	rs12509763	G	C	-0.16332	0.0360823	8.05e-06	5129	family.Oxalobacteraceae.id.2966	0.0622847	22.6409
12	18793583	rs561239	G	A	0.105525	0.0236769	7.19e-06	4989	family.Oxalobacteraceae.id.2966	0.0634898	22.476
7	1794263	rs62435498	A	C	0.181521	0.0400608	7.46e-06	4780	family.Oxalobacteraceae.id.2966	0.0647498	21.9883
4	67427392	rs80330081	C	A	-0.18756	0.0423688	6.64e-06	4672	family.Oxalobacteraceae.id.2966	0.0658536	21.882
6	129224488	rs12191680	G	C	0.102214	0.0197189	3.05e-07	9408	family.Pasteurellaceae.id.3689	0.0527606	27.5213
6	55448491	rs9382510	T	C	-0.0881865	0.0169965	2.48e-07	9410	family.Pasteurellaceae.id.3689	0.0531574	27.7459
11	9951672	rs10840326	G	C	-0.0717634	0.0149229	1.44e-06	9154	family.Pasteurellaceae.id.3689	0.0503489	25.4878
10	94306385	rs76022354	T	C	0.24289	0.0500406	1.83e-06	3692	family.Pasteurellaceae.id.3689	0.0784335	16.4484
5	26531908	rs72756943	A	G	0.13988	0.0303029	3.35e-06	8020	family.Pasteurellaceae.id.3689	0.0518742	23.0368
9	105650242	rs78909003	C	T	-0.241159	0.0498372	2.05e-06	3638	family.Pasteurellaceae.id.3689	0.0786329	16.2513
20	57274077	rs6092684	T	A	0.0684647	0.014674	3.44e-06	9366	family.Pasteurellaceae.id.3689	0.0479504	24.7745
22	26891808	rs4822728	C	T	0.0685479	0.0149032	4.72e-06	9412	family.Pasteurellaceae.id.3689	0.0471573	24.4643
12	115491973	rs35510	G	A	0.122729	0.0264958	4.02e-06	8671	family.Pasteurellaceae.id.3689	0.0494898	23.7067
9	22718481	rs10965428	A	C	-0.119902	0.0258219	4.29e-06	8873	family.Pasteurellaceae.id.3689	0.0487773	23.8931
17	32862601	rs16970009	G	A	0.187381	0.0429572	7.32e-06	4703	family.Pasteurellaceae.id.3689	0.0653369	17.2295
15	73477482	rs12050685	G	A	-0.0670948	0.015239	9.19e-06	9411	family.Pasteurellaceae.id.3689	0.0457043	23.6719
3	97972214	rs73139353	C	A	-0.222573	0.0484634	8.71e-06	4047	family.Pasteurellaceae.id.3689	0.0698379	15.9133
7	116918060	rs6972479	G	A	-0.0781862	0.0175366	7.75e-06	8616	family.Pasteurellaceae.id.3689	0.0481573	22.8897
17	64535013	rs9895850	C	T	-0.176406	0.041017	9.08e-06	4737	family.Pasteurellaceae.id.3689	0.0644306	17.0973
16	48742489	rs111582866	A	G	-0.113957	0.0256403	7.07e-06	8616	family.Pasteurellaceae.id.3689	0.0483688	22.9953
9	6818307	rs62568866	A	T	-0.118018	0.0259206	7.23e-06	8020	family.Pasteurellaceae.id.3689	0.0500789	22.1975
20	5412480	rs731534	G	C	-0.0986502	0.0216316	9.46e-06	9115	family.Pasteurellaceae.id.3689	0.0463727	23.2773
16	84977389	rs9938097	C	T	-0.0710386	0.0158024	8.23e-06	9402	family.Pasteurellaceae.id.3689	0.0459702	23.7934
8	28614217	rs35703006	T	G	0.0812655	0.0164355	4.95e-07	10715	family.Peptococcaceae.id.2024	0.0485537	60.699
8	3580757	rs4990837	G	A	0.0910387	0.0185869	1.74e-06	10718	family.Peptococcaceae.id.2024	0.0461642	57.5834
10	129175962	rs150600492	C	A	0.135774	0.0289757	2.31e-06	9761	family.Peptococcaceae.id.2024	0.0477931	54.3802
3	182984048	rs12634826	G	T	-0.0739885	0.0150931	1.01e-06	10381	family.Peptococcaceae.id.2024	0.0479672	58.0591
2	188895743	rs12992764	G	T	0.0684213	0.0141137	1.46e-06	10444	family.Peptococcaceae.id.2024	0.0471087	57.3148
13	113561082	rs75898026	G	A	-0.0821779	0.0173541	2.02e-06	10444	family.Peptococcaceae.id.2024	0.0464716	56.5018
9	9423378	rs117452796	G	A	-0.257982	0.0549569	3.15e-06	3161	family.Peptococcaceae.id.2024	0.0827855	31.6002
5	89252884	rs75430375	T	C	-0.147941	0.0317498	3.41e-06	8375	family.Peptococcaceae.id.2024	0.0507265	49.6669
1	27418225	rs12144792	T	C	0.064399	0.0141246	5.82e-06	10718	family.Peptococcaceae.id.2024	0.0437669	54.4563
10	17019559	rs61841503	A	G	0.0919658	0.0161331	9.8e-09	15333	family.Peptostreptococcaceae.id.2042	0.0462868	46.4584
4	171180190	rs4692811	T	C	0.0642075	0.0126913	4.21e-07	16061	family.Peptostreptococcaceae.id.2042	0.0399073	41.6804
9	16786784	rs12377846	A	C	-0.252	0.0511627	7.26e-07	3736	family.Peptostreptococcaceae.id.2042	0.0809473	20.4724
8	26726641	rs2644627	G	C	-0.0558506	0.011224	6.33e-07	16059	family.Peptostreptococcaceae.id.2042	0.0392919	41.0062
22	37976422	rs59987323	T	C	-0.0537078	0.011443	2.7e-06	15584	family.Peptostreptococcaceae.id.2042	0.0375779	37.9885
13	77351196	rs9573937	G	A	-0.0693637	0.0142907	1.71e-06	16061	family.Peptostreptococcaceae.id.2042	0.03775	39.3389
18	65324280	rs75819860	A	T	0.126264	0.0268383	2.49e-06	11697	family.Peptostreptococcaceae.id.2042	0.0435258	33.2198
7	46710977	rs117020988	T	C	0.182411	0.0372126	1.03e-06	6831	family.Peptostreptococcaceae.id.2042	0.0590786	26.7398
3	151781175	rs1520207	T	C	0.0525658	0.0112476	3.17e-06	16057	family.Peptostreptococcaceae.id.2042	0.0367638	38.2624
7	44312824	rs76982728	C	T	0.124203	0.0266923	3.24e-06	11185	family.Peptostreptococcaceae.id.2042	0.0439982	32.1242
19	17414138	rs12986312	G	T	0.0571818	0.0125947	5.77e-06	15970	family.Peptostreptococcaceae.id.2042	0.0358753	37.1009
4	14324623	rs10805326	A	G	0.0566637	0.012276	4.03e-06	16061	family.Peptostreptococcaceae.id.2042	0.0363638	37.8398
17	38216487	rs1467258	A	G	0.072584	0.0162321	7.9e-06	15584	family.Peptostreptococcaceae.id.2042	0.0357818	36.1054
16	89246670	rs59865771	T	C	-0.0573764	0.0127192	7.69e-06	16040	family.Peptostreptococcaceae.id.2042	0.0353148	36.6602
10	14650535	rs77540684	G	T	0.106725	0.0245638	8.14e-06	13495	family.Peptostreptococcaceae.id.2042	0.0383954	33.6347
2	67852836	rs6721459	G	A	0.0509823	0.0111975	5.08e-06	16061	family.Peptostreptococcaceae.id.2042	0.0359849	37.4308
9	2233969	rs10119172	G	C	-0.0737324	0.014259	1.32e-07	18022	family.Porphyromonadaceae.id.943	0.0392845	66.9495
3	62035586	rs17065783	G	A	-0.059133	0.0122235	1.79e-06	18028	family.Porphyromonadaceae.id.943	0.0355573	60.3834
7	69251692	rs6953849	G	A	0.0718149	0.0150724	2.44e-06	18028	family.Porphyromonadaceae.id.943	0.0350906	59.5621
9	138076081	rs10858364	T	G	0.055316	0.012085	4.31e-06	18028	family.Porphyromonadaceae.id.943	0.0342209	58.0336
3	189854046	rs3111851	G	C	0.0581896	0.0121147	2.19e-06	18024	family.Porphyromonadaceae.id.943	0.0352575	59.8425
13	23531802	rs7330827	C	T	-0.103842	0.0237355	8.05e-06	13754	family.Porphyromonadaceae.id.943	0.0380522	49.4181
1	240929774	rs35961441	C	A	0.0915257	0.0207306	8.37e-06	16374	family.Porphyromonadaceae.id.943	0.0348105	53.6465
10	71571863	rs10762312	A	G	-0.052368	0.0118814	8.7e-06	18028	family.Porphyromonadaceae.id.943	0.0331142	56.0925
17	63750903	rs35233670	C	T	-0.0473576	0.010602	7.91e-06	18024	family.Porphyromonadaceae.id.943	0.0332705	56.3539
4	149825977	rs864093	C	A	-0.0527939	0.0117499	9.6e-06	18027	family.Porphyromonadaceae.id.943	0.0329583	55.8164
14	63386516	rs1980561	G	A	-0.0485289	0.0109284	8.95e-06	18028	family.Porphyromonadaceae.id.943	0.0330704	56.0157
18	63018983	rs9958960	A	G	-0.0914807	0.0173611	1.06e-07	14061	family.Prevotellaceae.id.960	0.0448087	36.5956
2	118910912	rs4493272	C	T	-0.0604992	0.0118027	3.02e-07	14867	family.Prevotellaceae.id.960	0.0419926	36.1576
1	111161677	rs3860225	G	A	0.083936	0.0167936	5.5e-07	14871	family.Prevotellaceae.id.960	0.0410541	35.3244
14	33706908	rs912860	A	G	-0.229046	0.0483124	9.3e-07	3479	family.Prevotellaceae.id.960	0.0830611	17.4125
1	210681370	rs12118202	C	T	-0.0751986	0.0147265	5.54e-07	14869	family.Prevotellaceae.id.960	0.0410439	35.3105
20	9771109	rs2206482	G	T	-0.0569105	0.0117486	1.3e-06	14808	family.Prevotellaceae.id.960	0.0397547	34.0152
13	105075823	rs9586501	A	G	0.0592681	0.0127329	2.59e-06	14868	family.Prevotellaceae.id.960	0.0385418	33.0694
1	99470269	rs12057990	T	C	0.0589878	0.0132268	8.97e-06	14867	family.Prevotellaceae.id.960	0.0364094	31.1685
3	170126707	rs148376875	G	T	0.084515	0.0179163	2.08e-06	14289	family.Prevotellaceae.id.960	0.0396867	32.763
3	4864877	rs4685827	C	T	-0.0679529	0.0145407	2.77e-06	14867	family.Prevotellaceae.id.960	0.0384293	32.9668
14	78643095	rs10131942	G	C	0.0701212	0.0158326	8.61e-06	14871	family.Prevotellaceae.id.960	0.0364779	31.2378
5	180283881	rs34660375	G	A	-0.0805894	0.0178291	7.4e-06	14289	family.Prevotellaceae.id.960	0.0374828	30.8727
19	17460999	rs7252711	G	A	-0.0740876	0.0161926	5.57e-06	14540	family.Prevotellaceae.id.960	0.0376592	31.5694
8	23714609	rs3758087	C	T	0.0564199	0.0124655	8.61e-06	14871	family.Prevotellaceae.id.960	0.0364784	31.2383
11	119712522	rs34071565	A	T	-0.1567	0.0347882	5.6e-06	8136	family.Prevotellaceae.id.960	0.0503185	23.8931
3	71801830	rs13069367	C	A	-0.0539768	0.0119687	7.39e-06	14860	family.Prevotellaceae.id.960	0.036758	31.4635
12	21404832	rs7975087	A	C	-0.0601448	0.0135454	7.59e-06	14871	family.Prevotellaceae.id.960	0.0366978	31.4333
3	32408916	rs2278540	A	G	0.0554249	0.0123265	8.44e-06	14847	family.Prevotellaceae.id.960	0.036543	31.2451
3	13726736	rs9813022	G	A	-0.0842444	0.0163583	2.53e-07	8498	family.Rhodospirillaceae.id.2717	0.055889	29.5291
2	225633812	rs3754624	T	C	0.0971389	0.0200064	1.71e-06	8496	family.Rhodospirillaceae.id.2717	0.0518792	27.2882
3	84471266	rs55876211	T	C	-0.0911851	0.0196395	2.87e-06	8494	family.Rhodospirillaceae.id.2717	0.0507559	26.6594
2	169033340	rs76784716	G	A	0.136049	0.0285767	1.49e-06	8498	family.Rhodospirillaceae.id.2717	0.0521781	27.4605
10	2670553	rs4278423	C	T	0.107529	0.0235725	3.12e-06	8501	family.Rhodospirillaceae.id.2717	0.0505467	26.5656
5	27945645	rs1549633	C	A	0.0999312	0.0218634	4.7e-06	8010	family.Rhodospirillaceae.id.2717	0.0511214	25.3279
10	113419797	rs11591293	T	G	0.0743184	0.0158724	2.67e-06	8500	family.Rhodospirillaceae.id.2717	0.0508944	26.755
4	134192918	rs74354280	T	C	-0.0911896	0.0204907	6.67e-06	8501	family.Rhodospirillaceae.id.2717	0.0488264	25.6151
12	73139398	rs61933850	A	G	0.164808	0.0360647	7.23e-06	6830	family.Rhodospirillaceae.id.2717	0.0542623	22.9907
8	131958403	rs7001029	T	C	0.117366	0.0261324	5.35e-06	8044	family.Rhodospirillaceae.id.2717	0.0507139	25.2221
5	119372737	rs1035406	A	G	-0.11354	0.0250863	5.84e-06	8483	family.Rhodospirillaceae.id.2717	0.0491825	25.7568
1	92206218	rs72714493	G	A	0.0816858	0.0180791	7.35e-06	8497	family.Rhodospirillaceae.id.2717	0.0486154	25.4867
19	28641647	rs12977163	C	G	0.0730951	0.0163491	7.63e-06	8044	family.Rhodospirillaceae.id.2717	0.0498764	24.7837
16	88554243	rs13336560	T	C	-0.0701719	0.0158061	9.17e-06	8010	family.Rhodospirillaceae.id.2717	0.04954	24.5035
22	27173098	rs4822789	C	G	0.0734321	0.0160521	7.01e-06	8492	family.Rhodospirillaceae.id.2717	0.0487403	25.5405
1	78619512	rs6679026	C	T	0.111984	0.0251088	9.95e-06	8497	family.Rhodospirillaceae.id.2717	0.0479115	25.0991
6	89268715	rs1923415	G	A	-0.0999238	0.0227326	9.64e-06	8501	family.Rhodospirillaceae.id.2717	0.0479742	25.1455
13	38044689	rs9603208	T	G	0.0821173	0.0159596	1.92e-07	17680	family.Rikenellaceae.id.967	0.0391489	34.2599
11	95304834	rs1939881	A	G	-0.105589	0.0206213	5.64e-07	17434	family.Rikenellaceae.id.967	0.03788	32.6445
1	19790706	rs67705352	G	T	-0.0549688	0.0110534	6.58e-07	17676	family.Rikenellaceae.id.967	0.037398	32.6607
15	71658642	rs4264350	C	T	-0.0526393	0.0108555	1.35e-06	17668	family.Rikenellaceae.id.967	0.0363467	31.6936
9	14158854	rs62532512	A	C	-0.0504257	0.0107399	2.76e-06	17672	family.Rikenellaceae.id.967	0.0352536	30.7125
7	135778919	rs67281112	C	G	0.0635814	0.0137451	3.63e-06	17199	family.Rikenellaceae.id.967	0.0353055	29.9351
4	187842232	rs6837275	G	A	0.0570355	0.011887	1.45e-06	17199	family.Rikenellaceae.id.967	0.0367314	31.1902
13	22867356	rs9578457	A	G	-0.141478	0.0315848	3.99e-06	9400	family.Rikenellaceae.id.967	0.0475452	22.2922
21	32496710	rs2833282	A	G	0.0711137	0.0156966	4.31e-06	17680	family.Rikenellaceae.id.967	0.0345558	30.0965
14	21548634	rs77885767	T	C	-0.156209	0.0336482	2.85e-06	8478	family.Rikenellaceae.id.967	0.0508192	21.5588
18	4069710	rs59663348	A	G	0.0570915	0.0125048	6.12e-06	17678	family.Rikenellaceae.id.967	0.034004	29.5957
14	90270821	rs74474130	G	T	0.137747	0.0295688	3.61e-06	11055	family.Rikenellaceae.id.967	0.0440422	24.205
18	10338470	rs7242694	T	C	-0.0618674	0.0134882	5.81e-06	17199	family.Rikenellaceae.id.967	0.0345592	29.2797
21	28515912	rs36021379	G	A	-0.0656005	0.0144903	7.2e-06	17199	family.Rikenellaceae.id.967	0.0342129	28.9758
9	86052655	rs10217435	T	C	-0.0883756	0.0197506	6.51e-06	17679	family.Rikenellaceae.id.967	0.0339059	29.5089
8	99188924	rs2447496	A	G	-0.0549203	0.0121904	6.09e-06	17199	family.Rikenellaceae.id.967	0.0344837	29.2134
8	144441740	rs35909684	C	A	-0.0850181	0.0191539	7.1e-06	17565	family.Rikenellaceae.id.967	0.0338765	29.2921
16	85396629	rs4783173	G	C	0.0481514	0.0110006	7.06e-06	17086	family.Rikenellaceae.id.967	0.0343557	28.9097
11	17589129	rs10832801	C	A	-0.0534763	0.0122666	7.5e-06	17199	family.Rikenellaceae.id.967	0.0341445	28.9159
6	100244667	rs9389714	T	C	-0.0636841	0.0143416	8.79e-06	17680	family.Rikenellaceae.id.967	0.0334223	29.0751
2	174257127	rs6744030	T	C	0.0696747	0.0157103	9.32e-06	17564	family.Rikenellaceae.id.967	0.0334384	28.8985
12	47384118	rs55793120	C	T	0.13822	0.0266152	1.44e-07	12405	family.Ruminococcaceae.id.2050	0.0472019	51.1586
2	218216801	rs2113833	C	T	0.169146	0.0355009	1.14e-06	4140	family.Ruminococcaceae.id.2050	0.0755251	28.0963
1	61425267	rs17376049	C	T	0.0848534	0.0172114	7.3e-07	18333	family.Ruminococcaceae.id.2050	0.0365732	57.9547
9	2801371	rs56199908	C	T	-0.199327	0.0410444	1.66e-06	5618	family.Ruminococcaceae.id.2050	0.0638613	31.8634
8	69732887	rs10093275	T	C	0.0534595	0.011677	5.35e-06	18335	family.Ruminococcaceae.id.2050	0.0335988	53.0833
1	24473669	rs76724913	G	T	0.0901053	0.0203104	9.6e-06	17516	family.Ruminococcaceae.id.2050	0.0334343	50.4535
1	107661606	rs1612733	C	T	0.108708	0.0238006	4.22e-06	15016	family.Ruminococcaceae.id.2050	0.0375289	48.7501
20	58278102	rs2426816	A	T	-0.0480152	0.0106011	6.04e-06	17774	family.Ruminococcaceae.id.2050	0.0339324	51.9868
1	147744468	rs3009418	A	C	0.0927607	0.0210123	8.69e-06	16407	family.Ruminococcaceae.id.2050	0.0347134	49.1297
2	29829167	rs10166469	C	T	-0.053336	0.0120209	8.52e-06	18314	family.Ruminococcaceae.id.2050	0.0328883	51.863
8	4555684	rs1158100	G	A	-0.0490539	0.0109865	8.61e-06	18333	family.Ruminococcaceae.id.2050	0.0328551	51.8628
11	116485496	rs499272	C	G	0.0706431	0.016046	9.29e-06	17854	family.Ruminococcaceae.id.2050	0.0331696	51.0067
12	100584014	rs11110281	C	T	-0.130554	0.0225943	1.4e-08	15316	family.Streptococcaceae.id.1850	0.045821	43.2136
8	10143164	rs2952251	G	A	-0.0639298	0.0126525	3.72e-07	16612	family.Streptococcaceae.id.1850	0.0394223	40.06
17	61298020	rs4968759	G	A	-0.0544035	0.0111271	8.92e-07	16624	family.Streptococcaceae.id.1850	0.0381024	38.6936
5	169689604	rs395407	C	G	-0.0826855	0.0172536	1.33e-06	16088	family.Streptococcaceae.id.1850	0.0381154	37.458
16	991253	rs35344081	A	G	0.0609349	0.0129703	2.64e-06	16624	family.Streptococcaceae.id.1850	0.0364211	36.9217
14	97526750	rs2370083	T	G	-0.0842751	0.0184509	4.26e-06	16516	family.Streptococcaceae.id.1850	0.0357727	36.0043
3	94153993	rs76717940	A	T	0.150606	0.0334079	3.09e-06	7720	family.Streptococcaceae.id.1850	0.0530625	25.3875
4	53657577	rs10028567	T	C	-0.0934027	0.0190343	3.72e-06	16549	family.Streptococcaceae.id.1850	0.0359524	36.2643
15	41663393	rs72739637	G	A	0.0927983	0.0192021	1.82e-06	15111	family.Streptococcaceae.id.1850	0.0388106	35.8483
12	120729505	rs16950051	G	A	0.107008	0.0236973	5.34e-06	14431	family.Streptococcaceae.id.1850	0.0378743	33.3748
1	240441766	rs77968078	A	G	-0.0993013	0.0224788	7.93e-06	15519	family.Streptococcaceae.id.1850	0.035849	33.9033
10	28588269	rs7916711	G	A	0.0959639	0.021545	6.33e-06	15515	family.Streptococcaceae.id.1850	0.03624	34.2782
7	46778653	rs957755	G	T	-0.0642449	0.0142702	7.42e-06	16627	family.Streptococcaceae.id.1850	0.0347464	35.1692
3	132058723	rs6806351	C	T	-0.0619209	0.0135744	6.94e-06	16198	family.Streptococcaceae.id.1850	0.0353145	34.8415
17	80576624	rs9903102	A	C	-0.0693015	0.0154096	4.92e-06	16623	family.Streptococcaceae.id.1850	0.0354235	35.8711
4	37452858	rs57646748	A	G	-0.088021	0.019876	7.88e-06	16160	family.Streptococcaceae.id.1850	0.0351417	34.5834
16	73391982	rs6563952	C	G	0.0801931	0.0178576	8.71e-06	16627	family.Streptococcaceae.id.1850	0.0344801	34.89
1	50088819	rs12741784	T	C	-0.0621452	0.0119266	1.28e-07	15867	family.Veillonellaceae.id.2172	0.0419093	33.0048
13	38326692	rs79535861	C	A	0.100666	0.0207016	1.58e-06	15061	family.Veillonellaceae.id.2172	0.0391108	29.1489
14	102897930	rs111810795	T	C	-0.0867108	0.0180573	1.73e-06	15605	family.Veillonellaceae.id.2172	0.0382754	29.5326
5	132646303	rs12186441	A	G	0.208096	0.0453999	4.53e-06	5236	family.Veillonellaceae.id.2172	0.0633222	16.7849
18	462180	rs4797169	C	T	0.0587799	0.0128297	4.49e-06	15974	family.Veillonellaceae.id.2172	0.036285	28.6005
7	21637810	rs12668619	G	A	0.055301	0.0117654	2.57e-06	15971	family.Veillonellaceae.id.2172	0.037198	29.3425
4	23317124	rs2175069	G	A	-0.0526752	0.0114886	4.64e-06	15976	family.Veillonellaceae.id.2172	0.0362313	28.5602
4	46366067	rs1442060	A	G	-0.0514024	0.0112125	4.51e-06	15976	family.Veillonellaceae.id.2172	0.0362778	28.5983
8	41231597	rs1447205	C	G	-0.0520689	0.0115656	7.35e-06	15971	family.Veillonellaceae.id.2172	0.0354676	27.9273
13	61597625	rs114889439	G	A	-0.253809	0.0539169	6.19e-06	3268	family.Veillonellaceae.id.2172	0.0789703	13.2532
15	78546996	rs4461038	G	A	-0.0554965	0.0119467	3.73e-06	15973	family.Veillonellaceae.id.2172	0.0365903	28.8485
6	75534152	rs6909981	T	C	-0.0638697	0.0141765	5.48e-06	15976	family.Veillonellaceae.id.2172	0.0359548	28.3341
5	38348199	rs2561116	G	T	-0.083617	0.0187159	7.89e-06	15976	family.Veillonellaceae.id.2172	0.0353431	27.8344
6	139188534	rs61264131	C	A	0.202367	0.0464388	6.75e-06	3075	family.Veillonellaceae.id.2172	0.0810778	12.8272
6	92380922	rs9345168	A	C	0.0509102	0.0113253	8.49e-06	15976	family.Veillonellaceae.id.2172	0.0352181	27.7324
21	35576123	rs11700976	A	C	0.0503337	0.0113763	9.25e-06	15971	family.Veillonellaceae.id.2172	0.0350769	27.6085
1	244391618	rs6692542	G	A	0.0534397	0.0118254	8.68e-06	15976	family.Veillonellaceae.id.2172	0.0351804	27.7016
13	78785141	rs2585520	T	G	-0.0904972	0.0200428	5.27e-06	15501	family.Veillonellaceae.id.2172	0.0365663	27.9758
13	101617913	rs75768969	G	C	-0.0703773	0.0156855	7.19e-06	15975	family.Veillonellaceae.id.2172	0.0354994	27.9603
18	30208691	rs1693340	C	T	0.0818934	0.018245	9.25e-06	15058	family.Veillonellaceae.id.2172	0.0361244	26.8344
8	138319508	rs4263802	A	G	0.050942	0.0114921	7.45e-06	15976	family.Veillonellaceae.id.2172	0.035439	27.9127
4	95027272	rs11729256	C	T	0.0749798	0.0150177	6.73e-07	11861	family.Verrucomicrobiaceae.id.4036	0.0456064	47.1804
11	130280667	rs4936098	G	A	0.0648691	0.0135928	1.13e-06	11858	family.Verrucomicrobiaceae.id.4036	0.0446831	46.1689
6	56341481	rs9349825	G	A	-0.0704354	0.0147128	2.51e-06	11858	family.Verrucomicrobiaceae.id.4036	0.0432105	44.5786
4	100544188	rs74542928	C	T	0.112124	0.0236422	1.65e-06	11216	family.Verrucomicrobiaceae.id.4036	0.0452356	44.2321
16	81063149	rs2602429	T	C	0.0745516	0.0156195	2.7e-06	11690	family.Verrucomicrobiaceae.id.4036	0.0433846	44.1314
10	5064327	rs4242783	A	G	0.0687992	0.0147694	2.75e-06	11690	family.Verrucomicrobiaceae.id.4036	0.0433464	44.0908
1	105422565	rs11184341	C	G	0.0655301	0.014223	4.14e-06	11864	family.Verrucomicrobiaceae.id.4036	0.0422572	43.5738
1	41074472	rs61779207	A	G	-0.0758811	0.0167762	6.63e-06	11591	family.Verrucomicrobiaceae.id.4036	0.0418324	42.1234
18	49473635	rs117107102	G	A	0.204683	0.0431573	2.92e-06	4975	family.Verrucomicrobiaceae.id.4036	0.0662454	29.3358
15	97570657	rs12908520	A	G	0.0619104	0.0130946	2.15e-06	11863	family.Verrucomicrobiaceae.id.4036	0.0434909	44.9
12	130309670	rs111862613	C	T	0.0907065	0.0196746	3.73e-06	11621	family.Verrucomicrobiaceae.id.4036	0.0428957	43.3541
20	31867840	rs941682	A	G	-0.0631526	0.0143767	9.58e-06	11809	family.Verrucomicrobiaceae.id.4036	0.0407204	41.7273
11	9316730	rs4396289	T	C	-0.152918	0.0288525	1.54e-07	3913	family.Victivallaceae.id.2255	0.0837743	25.4579
7	57589803	rs2944282	C	T	-0.124197	0.0257026	1.57e-06	3555	family.Victivallaceae.id.2255	0.0804464	22.121
7	146808977	rs11764871	T	G	0.127099	0.025656	7.49e-07	3909	family.Victivallaceae.id.2255	0.0790437	23.8724
2	60484909	rs6545794	G	A	-0.197786	0.0410495	5.97e-07	3916	family.Victivallaceae.id.2255	0.079674	24.1225
5	94692439	rs2546105	T	A	0.126643	0.0257111	1.03e-06	3917	family.Victivallaceae.id.2255	0.077987	23.5746
9	111086170	rs62570196	T	C	-0.246101	0.0483077	2.7e-07	3091	family.Victivallaceae.id.2255	0.0923516	22.3555
10	95286954	rs7077363	A	G	0.148942	0.0318366	2.83e-06	3912	family.Victivallaceae.id.2255	0.0747842	22.4993
2	2649472	rs67832247	T	C	-0.123489	0.0266695	3.24e-06	3555	family.Victivallaceae.id.2255	0.0779832	21.3864
12	131103256	rs34962571	C	A	-0.186945	0.0418412	6.25e-06	3237	family.Victivallaceae.id.2255	0.0793121	19.8255
9	94128796	rs7860510	C	G	0.164855	0.0375128	9.6e-06	3912	family.Victivallaceae.id.2255	0.0706975	21.1763
3	9968555	rs7627405	T	C	-0.134158	0.0301427	8.19e-06	3555	family.Victivallaceae.id.2255	0.0747247	20.4206
2	31211657	rs61702987	C	T	0.145501	0.0300007	3.08e-06	3906	family.Victivallaceae.id.2255	0.0745697	22.395
12	102525047	rs7314815	A	G	0.101088	0.0225594	6.4e-06	3912	family.Victivallaceae.id.2255	0.0720792	21.6223
19	711637	rs11671100	C	A	-0.160034	0.0349472	4.08e-06	3331	family.Victivallaceae.id.2255	0.0797305	20.5209
5	71186626	rs6890185	C	T	0.113424	0.0233137	1.12e-06	4166	genus..Clostridiuminnocuumgroup.id.14397	0.0753494	30.7734
18	6348227	rs61267978	C	T	0.14708	0.0320875	5.59e-06	4165	genus..Clostridiuminnocuumgroup.id.14397	0.0703049	28.5506
3	103025517	rs1948423	A	T	-0.108859	0.023425	3.49e-06	4165	genus..Clostridiuminnocuumgroup.id.14397	0.0718165	29.2119
1	8419420	rs6577484	A	G	0.160425	0.0360857	8.41e-06	3858	genus..Clostridiuminnocuumgroup.id.14397	0.0716485	26.9843
5	113126539	rs10074000	C	T	-0.102648	0.0227508	7e-06	4048	genus..Clostridiuminnocuumgroup.id.14397	0.0705629	27.8558
18	69274308	rs1942371	A	G	-0.157938	0.034187	4.06e-06	3971	genus..Clostridiuminnocuumgroup.id.14397	0.0730515	28.3639
5	9368158	rs40656	T	C	0.142664	0.0311021	8.62e-06	4048	genus..Clostridiuminnocuumgroup.id.14397	0.0698673	27.5605
6	143718234	rs71564433	A	T	-0.126746	0.0274657	7.8e-06	4164	genus..Clostridiuminnocuumgroup.id.14397	0.069218	28.0696
15	59704208	rs77845139	G	A	-0.114993	0.0257186	8.41e-06	4048	genus..Clostridiuminnocuumgroup.id.14397	0.0699499	27.5956
12	30268485	rs10506058	G	A	0.0997048	0.0221926	8.92e-06	4163	genus..Clostridiuminnocuumgroup.id.14397	0.0687802	27.8722
5	95717619	rs4869133	A	G	-0.180591	0.0409505	7.24e-06	3735	genus..Clostridiuminnocuumgroup.id.14397	0.0733348	26.7848
10	94185213	rs112617308	C	T	-0.170873	0.0362844	2.38e-06	4001	genus..Eubacteriumbrachygroup.id.11296	0.0745103	29.1955
22	26922534	rs9613196	A	T	-0.238718	0.0528561	4.99e-06	3004	genus..Eubacteriumbrachygroup.id.11296	0.0831852	24.6793
5	17460096	rs62348779	C	T	-0.201481	0.043286	3.78e-06	3827	genus..Eubacteriumbrachygroup.id.11296	0.074651	27.979
10	22892667	rs2913110	T	C	0.105143	0.022942	4.56e-06	4001	genus..Eubacteriumbrachygroup.id.11296	0.0724004	28.3043
4	184628931	rs4862235	A	G	0.104806	0.0225751	3.73e-06	4000	genus..Eubacteriumbrachygroup.id.11296	0.0730655	28.5776
2	218237281	rs12151423	G	A	0.101329	0.0227324	9.27e-06	3854	genus..Eubacteriumbrachygroup.id.11296	0.0713477	26.8344
4	6856564	rs73199919	C	T	-0.236717	0.0531335	8.16e-06	3008	genus..Eubacteriumbrachygroup.id.11296	0.0812384	24.0829
11	80236833	rs6591893	A	G	0.108225	0.0240319	7.34e-06	3999	genus..Eubacteriumbrachygroup.id.11296	0.070832	27.6305
22	48190598	rs720439	G	A	-0.111927	0.0251252	7.03e-06	4001	genus..Eubacteriumbrachygroup.id.11296	0.0709616	27.6988
4	144665178	rs13139592	C	T	-0.145997	0.0327192	7.97e-06	3842	genus..Eubacteriumbrachygroup.id.11296	0.0719818	27.0068
14	23060552	rs1384962	G	A	0.120888	0.0266264	6.99e-06	4001	genus..Eubacteriumbrachygroup.id.11296	0.0709785	27.7059
7	31085162	rs17159861	T	C	0.0962228	0.0168388	1.04e-08	17380	genus..Eubacteriumcoprostanoligenesgroup.id.11375	0.0434043	52.5247
7	16380806	rs9648214	C	T	-0.0828719	0.016431	2.52e-07	17379	genus..Eubacteriumcoprostanoligenesgroup.id.11375	0.0391004	47.1017
1	200638489	rs115325767	C	G	0.0783322	0.0174719	2.62e-06	16555	genus..Eubacteriumcoprostanoligenesgroup.id.11375	0.0365068	41.7776
15	36911598	rs12906958	T	C	-0.0533159	0.0115935	4.35e-06	17380	genus..Eubacteriumcoprostanoligenesgroup.id.11375	0.0348391	41.7855
15	86440997	rs4076415	G	T	0.0515152	0.0110294	1.99e-06	16960	genus..Eubacteriumcoprostanoligenesgroup.id.11375	0.0364986	42.7906
3	127139574	rs6762473	A	C	0.0521584	0.0112353	4.26e-06	17377	genus..Eubacteriumcoprostanoligenesgroup.id.11375	0.034874	41.8216
10	2215931	rs10444197	G	A	-0.0505823	0.0113455	5.98e-06	17380	genus..Eubacteriumcoprostanoligenesgroup.id.11375	0.0343307	41.154
10	84506096	rs2644213	A	G	0.0538845	0.0121245	9.86e-06	17380	genus..Eubacteriumcoprostanoligenesgroup.id.11375	0.0335225	40.1516
3	113794507	rs11720857	T	C	0.0630776	0.0144485	9.26e-06	16960	genus..Eubacteriumcoprostanoligenesgroup.id.11375	0.0340377	39.8038
7	73306506	rs4717831	T	A	0.0786783	0.0174038	9.18e-06	16854	genus..Eubacteriumcoprostanoligenesgroup.id.11375	0.0341599	39.7018
15	97869293	rs62024432	T	C	-0.0769698	0.0172101	7.5e-06	17271	genus..Eubacteriumcoprostanoligenesgroup.id.11375	0.0340738	40.5789
3	81595477	rs76898927	A	G	0.123055	0.0266375	4.79e-06	12197	genus..Eubacteriumcoprostanoligenesgroup.id.11375	0.0414007	35.0722
7	33603146	rs1020520	G	T	-0.0590705	0.0132929	8.89e-06	17371	genus..Eubacteriumcoprostanoligenesgroup.id.11375	0.0336999	40.3505
12	32713919	rs11052069	C	T	0.0477832	0.0107833	9.38e-06	17380	genus..Eubacteriumcoprostanoligenesgroup.id.11375	0.0336036	40.2522
2	50797401	rs79895140	C	T	-0.0641017	0.0141153	8.62e-06	16139	genus..Eubacteriumcoprostanoligenesgroup.id.11375	0.0350144	39.0014
16	81820486	rs4583233	C	A	0.0670205	0.0128122	2.84e-07	14327	genus..Eubacteriumeligensgroup.id.14372	0.0428751	64.1295
10	83092007	rs265534	G	T	-0.0563756	0.0120127	2.27e-06	14776	genus..Eubacteriumeligensgroup.id.14372	0.0388839	59.7349
2	115197171	rs72839198	G	C	0.155659	0.0375612	3.14e-06	4926	genus..Eubacteriumeligensgroup.id.14372	0.0663605	34.9344
14	39301409	rs74606150	G	C	-0.196454	0.042565	4.25e-06	5381	genus..Eubacteriumeligensgroup.id.14372	0.0626479	35.8904
6	70956815	rs6923695	G	T	0.103268	0.0229524	4.87e-06	12891	genus..Eubacteriumeligensgroup.id.14372	0.0402395	54.0014
2	110260993	rs56080211	T	C	0.123093	0.0282743	9.14e-06	10699	genus..Eubacteriumeligensgroup.id.14372	0.0428767	47.8795
14	77619186	rs158115	C	G	0.0915271	0.0190611	9.74e-06	14678	genus..Eubacteriumeligensgroup.id.14372	0.0364971	55.558
13	107563458	rs2200429	G	A	-0.0888825	0.0198479	5.3e-06	14761	genus..Eubacteriumeligensgroup.id.14372	0.0374621	57.4071
11	31098691	rs182318	A	G	-0.0824941	0.0195615	8.4e-06	14777	genus..Eubacteriumeligensgroup.id.14372	0.0366373	56.156
7	51365152	rs12719051	G	A	0.0916626	0.0208183	7.12e-06	12799	genus..Eubacteriumeligensgroup.id.14372	0.0396774	52.8358
2	71145246	rs3771393	T	C	0.130842	0.0266671	7.38e-07	3792	genus..Eubacteriumfissicatenagroup.id.14373	0.0802989	36.6895
8	5433699	rs2733072	A	G	0.109644	0.0228306	1.49e-06	3833	genus..Eubacteriumfissicatenagroup.id.14373	0.0776394	35.7556
11	115165111	rs7104872	A	G	0.138612	0.0291906	2.73e-06	3829	genus..Eubacteriumfissicatenagroup.id.14373	0.0757097	34.7577
7	73043561	rs151257695	G	A	0.20951	0.0454847	3.1e-06	3587	genus..Eubacteriumfissicatenagroup.id.14373	0.077788	33.5242
18	45753272	rs11876297	C	T	0.131469	0.0281712	2.67e-06	3396	genus..Eubacteriumfissicatenagroup.id.14373	0.0804656	32.922
6	39940437	rs6934739	G	A	0.111463	0.0252788	9.75e-06	3831	genus..Eubacteriumfissicatenagroup.id.14373	0.0713848	32.6366
14	89484373	rs10147907	G	T	0.172263	0.039601	8.27e-06	3833	genus..Eubacteriumfissicatenagroup.id.14373	0.0719366	32.9256
3	39604954	rs1768152	C	T	0.139489	0.0316186	8.7e-06	3590	genus..Eubacteriumfissicatenagroup.id.14373	0.0741464	31.8558
10	96758467	rs11818408	A	G	0.10585	0.0237114	8.2e-06	3590	genus..Eubacteriumfissicatenagroup.id.14373	0.0743578	31.9539
4	111885431	rs13116360	C	T	0.154124	0.0297185	2.94e-07	10323	genus..Eubacteriumhalliigroup.id.11338	0.0504349	34.2119
3	110283389	rs949971	G	T	-0.0540164	0.0116101	3.29e-06	16566	genus..Eubacteriumhalliigroup.id.11338	0.0361332	38.774
1	34308917	rs10798999	T	C	0.0601661	0.0126752	2.61e-06	16561	genus..Eubacteriumhalliigroup.id.11338	0.0365102	39.1821
7	148856720	rs60254196	G	A	-0.0522832	0.0111865	2.7e-06	16238	genus..Eubacteriumhalliigroup.id.11338	0.0368162	38.7514
7	100635375	rs10808115	C	A	-0.0504747	0.0109922	4.42e-06	16566	genus..Eubacteriumhalliigroup.id.11338	0.0356561	38.2432
15	62014160	rs74018587	T	C	0.208943	0.043822	3.7e-06	3039	genus..Eubacteriumhalliigroup.id.11338	0.0838275	17.2816
3	23663416	rs6550770	C	T	-0.198087	0.0443545	4.82e-06	4279	genus..Eubacteriumhalliigroup.id.11338	0.0698335	19.9985
11	58040621	rs10501370	T	C	-0.115589	0.0252489	5.42e-06	13824	genus..Eubacteriumhalliigroup.id.11338	0.0386694	34.7116
19	49214274	rs281379	G	A	-0.0499523	0.0112153	9.33e-06	16130	genus..Eubacteriumhalliigroup.id.11338	0.0348902	36.4068
11	123789877	rs78056098	T	G	-0.0507411	0.0113758	8.29e-06	16568	genus..Eubacteriumhalliigroup.id.11338	0.0346233	37.1002
3	195238086	rs138531890	G	A	0.153138	0.0349456	5.43e-06	7710	genus..Eubacteriumhalliigroup.id.11338	0.0517628	26.2468
3	64664456	rs28584818	G	A	0.126115	0.0268627	4.43e-06	11095	genus..Eubacteriumhalliigroup.id.11338	0.0435604	31.5338
11	11771637	rs117748144	C	T	-0.126582	0.028712	7.86e-06	10861	genus..Eubacteriumhalliigroup.id.11338	0.0428669	30.3542
1	104524676	rs17474256	A	G	0.0810805	0.0184573	9.45e-06	16460	genus..Eubacteriumhalliigroup.id.11338	0.0345162	36.74
18	48384463	rs630939	T	C	-0.0508914	0.0114352	9.16e-06	16238	genus..Eubacteriumhalliigroup.id.11338	0.0348051	36.5583
4	183709536	rs17074066	C	T	-0.0813986	0.0189272	9.35e-06	15804	genus..Eubacteriumhalliigroup.id.11338	0.0352441	36.0453
14	52185888	rs34297067	G	A	-0.186907	0.0341475	6.6e-08	3271	genus..Eubacteriumnodatumgroup.id.11297	0.0942746	30.8383
9	28245518	rs113893692	T	C	-0.185107	0.0403573	5.76e-06	3195	genus..Eubacteriumnodatumgroup.id.11297	0.0801354	25.2083
9	96597985	rs77910827	T	C	0.201788	0.0413568	9.05e-07	3271	genus..Eubacteriumnodatumgroup.id.11297	0.085745	27.7865
10	9659749	rs61841040	T	G	0.160621	0.0341609	3.56e-06	3295	genus..Eubacteriumnodatumgroup.id.11297	0.0806532	26.1831
1	34529736	rs9425984	C	T	-0.130234	0.0292347	7.21e-06	3294	genus..Eubacteriumnodatumgroup.id.11297	0.0780984	25.2757
7	64894137	rs10263623	T	C	0.193496	0.0439023	8.91e-06	3080	genus..Eubacteriumnodatumgroup.id.11297	0.079946	24.2352
10	61322015	rs11006576	G	A	-0.110167	0.024593	7.99e-06	3295	genus..Eubacteriumnodatumgroup.id.11297	0.0777059	25.1456
1	171060821	rs7880204	C	T	-0.125454	0.0275303	6.84e-06	3294	genus..Eubacteriumnodatumgroup.id.11297	0.078292	25.3437
4	94712747	rs6818880	G	A	-0.110081	0.0245964	7.83e-06	3291	genus..Eubacteriumnodatumgroup.id.11297	0.0778287	25.1581
7	135052348	rs10458299	C	T	-0.187753	0.041969	8.37e-06	3271	genus..Eubacteriumnodatumgroup.id.11297	0.0778161	25.0002
8	4954912	rs7827125	T	C	0.1223	0.0271331	7.17e-06	3294	genus..Eubacteriumnodatumgroup.id.11297	0.0781155	25.2817
12	94515340	rs12423772	T	G	0.14098	0.0295029	2.63e-06	5321	genus..Eubacteriumoxidoreducensgroup.id.11339	0.0643507	60.9131
4	37526679	rs2973294	T	G	0.0923559	0.0195439	2.39e-06	5378	genus..Eubacteriumoxidoreducensgroup.id.11339	0.0642757	61.4898
16	86480355	rs34561138	A	G	0.216145	0.045992	2.51e-06	4186	genus..Eubacteriumoxidoreducensgroup.id.11339	0.0726802	54.5893
5	106882394	rs440215	T	C	0.0932766	0.0195294	1.65e-06	5377	genus..Eubacteriumoxidoreducensgroup.id.11339	0.065291	62.5172
4	187905399	rs1425962	C	G	0.0906104	0.0200612	7.32e-06	5321	genus..Eubacteriumoxidoreducensgroup.id.11339	0.0614283	57.9657
1	195064019	rs12129908	A	C	0.0893272	0.0198333	5.8e-06	5377	genus..Eubacteriumoxidoreducensgroup.id.11339	0.0617833	58.9374
15	93006765	rs35398954	G	A	-0.0901402	0.0174602	5.4e-07	16621	genus..Eubacteriumrectalegroup.id.14374	0.0388608	55.9579
12	20066025	rs117151453	C	G	-0.113141	0.0243541	1.84e-06	13908	genus..Eubacteriumrectalegroup.id.14374	0.0404322	48.7897
18	37703874	rs16960159	G	C	-0.156596	0.0336234	4.1e-06	8334	genus..Eubacteriumrectalegroup.id.14374	0.0504316	36.8274
2	125553155	rs314726	C	T	0.0528824	0.0109486	1.38e-06	16966	genus..Eubacteriumrectalegroup.id.14374	0.0370555	54.3647
1	234530370	rs10797540	G	A	0.0503179	0.0108389	3.53e-06	17350	genus..Eubacteriumrectalegroup.id.14374	0.0351958	52.7041
7	121281238	rs10248854	A	C	-0.0527827	0.0113463	4.21e-06	17348	genus..Eubacteriumrectalegroup.id.14374	0.0349234	52.2754
1	170900221	rs3980709	T	A	-0.0622701	0.0140572	6.86e-06	17340	genus..Eubacteriumrectalegroup.id.14374	0.0341517	51.0559
11	8129537	rs2884897	G	A	-0.129364	0.0289021	6.44e-06	10813	genus..Eubacteriumrectalegroup.id.14374	0.0433682	40.8008
11	98523638	rs10892089	G	C	-0.0635522	0.0140072	6.22e-06	17351	genus..Eubacteriumrectalegroup.id.14374	0.0342979	51.3147
1	116082909	rs143694765	C	T	0.0870025	0.019779	9.75e-06	15124	genus..Eubacteriumrectalegroup.id.14374	0.0359531	46.9624
9	129425745	rs59427698	G	A	-0.0576035	0.0130853	5.37e-06	16613	genus..Eubacteriumrectalegroup.id.14374	0.0352913	50.6056
9	92013419	rs62547233	G	A	0.0536319	0.0120201	9.9e-06	17347	genus..Eubacteriumrectalegroup.id.14374	0.0335474	50.1413
5	121182996	rs2116427	G	A	0.0911461	0.0182353	4.67e-07	7739	genus..Eubacteriumruminantiumgroup.id.11340	0.0572449	24.6687
22	25303055	rs139749	T	C	-0.0845439	0.0171791	8.59e-07	7314	genus..Eubacteriumruminantiumgroup.id.11340	0.0575088	23.4244
10	129037453	rs72836424	T	C	-0.139825	0.030069	2.62e-06	7314	genus..Eubacteriumruminantiumgroup.id.11340	0.0549066	22.303
9	130980937	rs2229917	G	A	0.153538	0.0323922	2.16e-06	7050	genus..Eubacteriumruminantiumgroup.id.11340	0.0563932	22.1125
14	52219066	rs10131724	C	A	-0.199832	0.0414577	2.39e-06	5071	genus..Eubacteriumruminantiumgroup.id.11340	0.0661916	18.8438
5	33897589	rs16891896	A	G	-0.174787	0.0390573	2.38e-06	4753	genus..Eubacteriumruminantiumgroup.id.11340	0.0683729	18.282
8	138626268	rs7000472	G	A	-0.0762282	0.016523	4.07e-06	7739	genus..Eubacteriumruminantiumgroup.id.11340	0.0523514	22.4434
2	201610645	rs13025464	C	T	-0.0737077	0.0163786	6.97e-06	7738	genus..Eubacteriumruminantiumgroup.id.11340	0.0510703	21.8618
2	71247578	rs2418654	T	C	-0.0748879	0.0165852	6.17e-06	7314	genus..Eubacteriumruminantiumgroup.id.11340	0.0528287	21.4118
1	197978281	rs6676699	T	G	-0.0888124	0.0196447	6.38e-06	7708	genus..Eubacteriumruminantiumgroup.id.11340	0.0513826	21.9172
12	63306003	rs73139629	C	A	-0.115098	0.0247909	5.36e-06	7314	genus..Eubacteriumruminantiumgroup.id.11340	0.0531754	21.5602
22	48749548	rs112375806	A	T	0.143141	0.0293757	5.82e-06	7123	genus..Eubacteriumruminantiumgroup.id.11340	0.0536778	21.2053
9	2539358	rs606117	G	A	0.0833243	0.018056	4.82e-06	7263	genus..Eubacteriumruminantiumgroup.id.11340	0.0536254	21.6009
6	130030114	rs57340348	C	T	-0.0979429	0.0212166	4.93e-06	7314	genus..Eubacteriumruminantiumgroup.id.11340	0.0533799	21.6478
1	3044181	rs2817174	T	C	-0.0734306	0.0163687	7.87e-06	7710	genus..Eubacteriumruminantiumgroup.id.11340	0.0508678	21.6915
1	88523399	rs10923018	A	G	0.0726438	0.0160924	6.8e-06	7739	genus..Eubacteriumruminantiumgroup.id.11340	0.0511277	21.8905
15	61289622	rs11637981	T	G	-0.073258	0.0160888	5.44e-06	7718	genus..Eubacteriumruminantiumgroup.id.11340	0.0517333	22.1036
12	30360954	rs17519472	T	C	0.107804	0.0233984	4.7e-06	7710	genus..Eubacteriumruminantiumgroup.id.11340	0.0521057	22.2484
6	11953633	rs209813	A	G	-0.103488	0.0236391	9.23e-06	7264	genus..Eubacteriumruminantiumgroup.id.11340	0.0520033	20.9146
20	2308307	rs6048195	T	A	-0.0603594	0.011658	2.5e-07	14839	genus..Eubacteriumventriosumgroup.id.11341	0.0423229	38.5287
20	50140919	rs73615400	C	T	-0.0956303	0.0193428	9.54e-07	15146	genus..Eubacteriumventriosumgroup.id.11341	0.0398105	36.8955
3	190223732	rs57199565	C	T	0.0783394	0.0160257	7.97e-07	14913	genus..Eubacteriumventriosumgroup.id.11341	0.0404073	36.8947
13	98785900	rs11617697	G	A	-0.143349	0.0286241	7.22e-07	11497	genus..Eubacteriumventriosumgroup.id.11341	0.0461959	32.7039
8	114445055	rs16884680	T	G	-0.0906428	0.0191909	1.74e-06	15289	genus..Eubacteriumventriosumgroup.id.11341	0.038659	36.1236
18	22460785	rs12964517	A	G	0.0587198	0.0123453	2.07e-06	15289	genus..Eubacteriumventriosumgroup.id.11341	0.0383718	35.8446
12	52423996	rs876734	T	C	-0.0618696	0.0132532	2.89e-06	14913	genus..Eubacteriumventriosumgroup.id.11341	0.0383006	34.8946
14	44975510	rs3809430	C	T	-0.0548171	0.0118426	3.55e-06	15287	genus..Eubacteriumventriosumgroup.id.11341	0.0374852	34.9795
16	60348381	rs72783037	A	C	0.0658926	0.0143747	6.55e-06	15286	genus..Eubacteriumventriosumgroup.id.11341	0.0364517	33.9764
4	126371814	rs73849225	C	T	0.0975711	0.0224388	5.21e-06	14573	genus..Eubacteriumventriosumgroup.id.11341	0.037732	33.572
13	51938576	rs9316536	G	T	-0.0817111	0.0183121	7.84e-06	15289	genus..Eubacteriumventriosumgroup.id.11341	0.036139	33.6807
14	51960625	rs35179274	T	C	-0.0627263	0.013786	5.76e-06	15287	genus..Eubacteriumventriosumgroup.id.11341	0.0366703	34.1901
1	147291928	rs78250280	A	G	0.0749762	0.0164404	3.36e-06	14835	genus..Eubacteriumventriosumgroup.id.11341	0.0381474	34.5675
1	109398264	rs66746423	T	C	0.0751501	0.0164978	6.11e-06	14578	genus..Eubacteriumventriosumgroup.id.11341	0.0374468	33.3198
2	203661779	rs6704822	G	A	0.0739179	0.0166705	6.62e-06	15289	genus..Eubacteriumventriosumgroup.id.11341	0.0364286	33.9608
3	107736434	rs13082419	T	C	-0.0715522	0.016137	9.56e-06	14501	genus..Eubacteriumventriosumgroup.id.11341	0.0367529	32.506
3	171895485	rs66830358	A	T	0.0528752	0.0117972	6.87e-06	14913	genus..Eubacteriumventriosumgroup.id.11341	0.0368211	33.4952
20	57995506	rs17830032	A	G	-0.160597	0.0310515	2.39e-07	9527	genus..Eubacteriumxylanophilumgroup.id.14375	0.0528989	44.2825
7	43566344	rs13239072	A	G	0.0687427	0.0142728	1.82e-06	13307	genus..Eubacteriumxylanophilumgroup.id.14375	0.0413598	47.7966
17	66689958	rs79582700	G	C	-0.0951677	0.0199969	2.41e-06	13256	genus..Eubacteriumxylanophilumgroup.id.14375	0.0409441	47.1142
19	8255478	rs12980122	G	C	-0.108274	0.0238257	5.02e-06	12039	genus..Eubacteriumxylanophilumgroup.id.14375	0.041582	43.4801
16	84790559	rs2012708	G	A	0.0573202	0.0126905	6.53e-06	13306	genus..Eubacteriumxylanophilumgroup.id.14375	0.0390745	45.0449
11	131009660	rs2213117	G	T	0.0877797	0.0189012	4.21e-06	12878	genus..Eubacteriumxylanophilumgroup.id.14375	0.0405277	45.2843
14	73181783	rs10140184	C	A	0.0576795	0.012599	4.96e-06	12930	genus..Eubacteriumxylanophilumgroup.id.14375	0.0401471	45.0225
1	22627266	rs10917203	C	A	0.0612633	0.0130917	3.15e-06	12930	genus..Eubacteriumxylanophilumgroup.id.14375	0.0409742	45.9897
16	73696771	rs112176119	T	C	-0.113455	0.0245762	3.33e-06	12199	genus..Eubacteriumxylanophilumgroup.id.14375	0.0420818	44.6114
9	130498120	rs1999224	T	G	-0.0949051	0.0203503	3.75e-06	13309	genus..Eubacteriumxylanophilumgroup.id.14375	0.0400737	46.2552
4	87891938	rs75586835	G	A	-0.114498	0.0263455	9.39e-06	12550	genus..Eubacteriumxylanophilumgroup.id.14375	0.03954	43.01
1	246780557	rs4654122	G	C	0.0553508	0.0123588	7.2e-06	13309	genus..Eubacteriumxylanophilumgroup.id.14375	0.03889	44.8337
10	29201860	rs2047242	G	A	-0.067603	0.0133738	2.46e-07	13369	genus..Ruminococcusgauvreauiigroup.id.11342	0.044613	47.9714
16	2767894	rs71386687	G	T	0.121037	0.02386	2.91e-07	11340	genus..Ruminococcusgauvreauiigroup.id.11342	0.048145	44.067
3	112372317	rs9870933	G	A	0.0621643	0.0126072	8.49e-07	13382	genus..Ruminococcusgauvreauiigroup.id.11342	0.0425478	45.6965
12	61119266	rs1391597	T	C	0.0590284	0.0124874	1.86e-06	13382	genus..Ruminococcusgauvreauiigroup.id.11342	0.0412042	44.1915
5	166419552	rs431418	G	A	-0.094737	0.0210157	5.54e-06	13289	genus..Ruminococcusgauvreauiigroup.id.11342	0.0394006	41.8843
2	191954852	rs10931481	A	G	0.0610096	0.0130484	3.38e-06	13382	genus..Ruminococcusgauvreauiigroup.id.11342	0.040151	43.0147
15	85563483	rs289410	A	G	-0.0654926	0.0139101	2.27e-06	13380	genus..Ruminococcusgauvreauiigroup.id.11342	0.0408554	43.7949
1	20552072	rs2105937	G	A	0.0580215	0.0127806	5.1e-06	13364	genus..Ruminococcusgauvreauiigroup.id.11342	0.039438	42.1626
8	137090850	rs2166943	C	A	0.0566974	0.0123497	5.28e-06	13377	genus..Ruminococcusgauvreauiigroup.id.11342	0.0393581	42.1146
7	153487396	rs12539819	T	C	0.110654	0.0240684	4.49e-06	11860	genus..Ruminococcusgauvreauiigroup.id.11342	0.0421068	40.0556
1	161880482	rs12079579	G	A	0.0955324	0.0213436	5.04e-06	12986	genus..Ruminococcusgauvreauiigroup.id.11342	0.0400315	41.6111
4	18824860	rs73802842	A	C	0.0736808	0.0169665	7.48e-06	13382	genus..Ruminococcusgauvreauiigroup.id.11342	0.0387125	41.4115
5	112627773	rs13188803	A	T	0.0709419	0.0156855	7.28e-06	12834	genus..Ruminococcusgauvreauiigroup.id.11342	0.0395821	40.6427
5	18662686	rs13163520	A	G	-0.127377	0.0233883	5.61e-08	6326	genus..Ruminococcusgnavusgroup.id.14376	0.0682148	38.5139
2	122096018	rs934940	C	A	-0.105045	0.0229588	2.74e-06	6309	genus..Ruminococcusgnavusgroup.id.14376	0.0590018	32.8973
3	66701616	rs9872758	C	T	0.0849233	0.0176643	1.66e-06	6398	genus..Ruminococcusgnavusgroup.id.14376	0.0598537	33.8747
8	129224680	rs2909242	A	C	-0.0909965	0.018351	7.41e-07	6401	genus..Ruminococcusgnavusgroup.id.14376	0.0618269	35.0815
9	135838591	rs3124783	G	A	-0.11599	0.0249099	2.67e-06	6401	genus..Ruminococcusgnavusgroup.id.14376	0.0586447	33.1634
2	144700007	rs62167033	C	T	0.185289	0.0396295	3.5e-06	5194	genus..Ruminococcusgnavusgroup.id.14376	0.064322	29.6801
2	36259341	rs12989336	A	G	-0.0846861	0.0187936	7.12e-06	6401	genus..Ruminococcusgnavusgroup.id.14376	0.056089	31.6322
1	115168097	rs12136548	T	C	0.0901946	0.0196476	3.1e-06	6401	genus..Ruminococcusgnavusgroup.id.14376	0.0582614	32.9332
3	146290310	rs78399089	C	T	0.144445	0.0326618	6.63e-06	5944	genus..Ruminococcusgnavusgroup.id.14376	0.0583981	30.6533
10	6512581	rs11597105	G	A	0.114673	0.0250653	6.95e-06	6328	genus..Ruminococcusgnavusgroup.id.14376	0.0564755	31.4992
16	433078	rs11864644	C	T	-0.139804	0.0318253	5.01e-06	6241	genus..Ruminococcusgnavusgroup.id.14376	0.0577408	31.8039
4	190110710	rs4388134	T	C	-0.0904997	0.0203544	9.12e-06	6399	genus..Ruminococcusgnavusgroup.id.14376	0.0554367	31.233
19	49218060	rs35866622	C	T	-0.0612024	0.0109421	2.21e-08	17240	genus..Ruminococcustorquesgroup.id.14377	0.0425914	58.9476
12	56494998	rs773123	A	T	0.0824005	0.0173862	1.59e-06	17011	genus..Ruminococcustorquesgroup.id.14377	0.0367899	49.9386
10	4639762	rs10904297	G	A	-0.167804	0.0389812	2.69e-06	3143	genus..Ruminococcustorquesgroup.id.14377	0.0836038	21.9586
17	14532347	rs8080469	A	G	0.0490727	0.0107036	3.5e-06	17798	genus..Ruminococcustorquesgroup.id.14377	0.0347672	49.2747
8	76769843	rs77034621	G	T	-0.151553	0.0335878	6.07e-06	8567	genus..Ruminococcustorquesgroup.id.14377	0.0488551	33.7939
7	54781314	rs73130967	T	A	0.0770375	0.0168264	3.71e-06	17011	genus..Ruminococcustorquesgroup.id.14377	0.0354686	48.0791
15	25326425	rs1972694	A	T	-0.0614094	0.0137321	8.93e-06	17353	genus..Ruminococcustorquesgroup.id.14377	0.0337103	46.5303
14	26130404	rs12434631	G	A	0.074697	0.0153401	2.77e-06	17353	genus..Ruminococcustorquesgroup.id.14377	0.0355714	49.1939
11	132663147	rs4073731	C	T	0.0651948	0.0142221	4.05e-06	17793	genus..Ruminococcustorquesgroup.id.14377	0.0345424	48.9309
5	56952803	rs13154778	A	T	0.0563358	0.0129526	7.16e-06	17795	genus..Ruminococcustorquesgroup.id.14377	0.0336437	47.6189
6	67262102	rs1475330	C	T	0.0523492	0.01182	8.13e-06	17353	genus..Ruminococcustorquesgroup.id.14377	0.0338619	46.7469
9	27225258	rs10967781	A	C	0.0507994	0.0113322	8.37e-06	17791	genus..Ruminococcustorquesgroup.id.14377	0.0333971	47.2471
22	21358653	rs8141465	G	A	0.0480778	0.0107442	9.65e-06	17791	genus..Ruminococcustorquesgroup.id.14377	0.0331677	46.9115
6	67207371	rs34583783	T	G	0.126596	0.0268461	4.49e-06	7468	genus.Actinomyces.id.423	0.053057	52.2408
15	99492313	rs2715439	T	C	0.0746684	0.0164822	6.27e-06	7468	genus.Actinomyces.id.423	0.0522434	51.3955
10	4782841	rs4146653	A	G	0.0985224	0.0214182	4.5e-06	7468	genus.Actinomyces.id.423	0.053051	52.2346
6	133007480	rs35011108	G	A	0.232634	0.0512044	6.34e-06	3515	genus.Actinomyces.id.423	0.0760673	36.0811
6	169224781	rs4073240	A	G	0.0749687	0.0167368	7.94e-06	7468	genus.Actinomyces.id.423	0.0516618	50.7922
10	127532121	rs7915461	C	T	0.18776	0.0401636	5.92e-06	5282	genus.Actinomyces.id.423	0.0622739	43.7722
3	101352439	rs71315246	G	A	-0.0969809	0.021925	9.83e-06	7468	genus.Actinomyces.id.423	0.0511323	50.2436
10	121356829	rs10787984	C	G	0.094316	0.0213513	9.62e-06	7468	genus.Actinomyces.id.423	0.0511853	50.2985
4	171281359	rs7680684	T	C	-0.083381	0.0168901	9.77e-07	8243	genus.Adlercreutzia.id.812	0.0538976	39.0706
1	201061818	rs2147798	G	C	0.0922959	0.0192121	1.4e-06	8243	genus.Adlercreutzia.id.812	0.0531166	38.4726
5	94059857	rs80078995	T	A	-0.11324	0.0232586	1.57e-06	8243	genus.Adlercreutzia.id.812	0.052858	38.2749
18	75009770	rs2717140	T	C	-0.119225	0.0251081	2.05e-06	8243	genus.Adlercreutzia.id.812	0.0522773	37.8312
6	123909083	rs9490822	T	C	-0.0734512	0.0155789	2.54e-06	8243	genus.Adlercreutzia.id.812	0.0517905	37.4597
5	31991834	rs12522517	T	A	-0.104884	0.0234695	4.41e-06	8187	genus.Adlercreutzia.id.812	0.0507138	36.39
7	48844151	rs13231526	A	C	0.143237	0.0311654	4.81e-06	8051	genus.Adlercreutzia.id.812	0.0509376	35.9509
1	69444163	rs6664405	C	T	-0.0953084	0.0210752	5.23e-06	8051	genus.Adlercreutzia.id.812	0.050742	35.8055
10	135204950	rs1046175	G	C	0.112758	0.0255994	6.36e-06	8051	genus.Adlercreutzia.id.812	0.0502849	35.4659
17	48864179	rs9915817	C	T	0.0749219	0.016833	8.22e-06	8243	genus.Adlercreutzia.id.812	0.0490957	35.4099
3	105355971	rs55719207	A	G	-0.0699243	0.0158036	9.61e-06	8243	genus.Adlercreutzia.id.812	0.0487264	35.13
11	98386085	rs11604400	T	C	-0.102524	0.0234834	9.74e-06	8107	genus.Adlercreutzia.id.812	0.0490985	34.8269
4	95027272	rs11729256	C	T	0.0750473	0.0150184	6.58e-07	11860	genus.Akkermansia.id.4037	0.0456475	47.2211
11	130280667	rs4936098	G	A	0.0649225	0.0135934	1.1e-06	11857	genus.Akkermansia.id.4037	0.0447267	46.2121
6	56341481	rs9349825	G	A	-0.0703407	0.0147133	2.6e-06	11857	genus.Akkermansia.id.4037	0.0431493	44.5089
4	100544188	rs74542928	C	T	0.112623	0.0236434	1.48e-06	11215	genus.Akkermansia.id.4037	0.0454381	44.4356
16	81063149	rs2602429	T	C	0.0745352	0.0156201	2.72e-06	11689	genus.Akkermansia.id.4037	0.043375	44.1175
1	41074472	rs61779207	A	G	-0.0760539	0.0167769	6.32e-06	11590	genus.Akkermansia.id.4037	0.0419282	42.2204
1	105422565	rs11184341	C	G	0.0655855	0.0142236	4.06e-06	11863	genus.Akkermansia.id.4037	0.0422938	43.6095
10	5064327	rs4242783	A	G	0.0685454	0.0147701	3e-06	11689	genus.Akkermansia.id.4037	0.0431878	43.9185
18	49473635	rs117107102	G	A	0.204406	0.0431629	3.01e-06	4974	genus.Akkermansia.id.4037	0.0661608	29.2898
15	97570657	rs12908520	A	G	0.061772	0.0130954	2.26e-06	11862	genus.Akkermansia.id.4037	0.0433971	44.795
12	130309670	rs111862613	C	T	0.0911199	0.0196748	3.39e-06	11620	genus.Akkermansia.id.4037	0.04308	43.545
20	31867840	rs941682	A	G	-0.0632957	0.0143777	9.17e-06	11808	genus.Akkermansia.id.4037	0.0408087	41.8181
7	135778919	rs67281112	C	G	0.0634575	0.0137846	3.92e-06	17090	genus.Alistipes.id.968	0.0352998	41.6509
1	19790706	rs67705352	G	T	-0.0532404	0.0110864	1.65e-06	17567	genus.Alistipes.id.968	0.0361458	43.879
7	62443498	rs11769002	A	G	-0.0528793	0.0109389	1.45e-06	17571	genus.Alistipes.id.968	0.036338	44.1312
11	17511427	rs7129639	A	C	-0.0524955	0.0109584	1.78e-06	17571	genus.Alistipes.id.968	0.0360244	43.7361
9	14080129	rs1689282	C	A	-0.0520061	0.0113942	5.28e-06	17090	genus.Alistipes.id.968	0.0348237	41.0689
5	177755179	rs11958296	G	A	-0.0981222	0.0218272	9.3e-06	16214	genus.Alistipes.id.968	0.0348056	38.9407
21	40580258	rs8130320	G	A	-0.049002	0.010717	4.84e-06	17571	genus.Alistipes.id.968	0.0344817	41.7962
11	130887552	rs2875322	C	T	-0.0580945	0.0131432	8.78e-06	17459	genus.Alistipes.id.968	0.0336356	40.4751
10	127787142	rs2290844	T	C	0.0813969	0.0191632	9.1e-06	17571	genus.Alistipes.id.968	0.0334694	40.5268
8	144428720	rs2450745	C	A	-0.080524	0.0184702	7.12e-06	17571	genus.Alistipes.id.968	0.0338662	41.024
9	112120264	rs62576416	C	T	0.0492647	0.0109733	7.5e-06	17564	genus.Alistipes.id.968	0.0337881	40.9099
13	38057357	rs1107244	A	G	0.0758558	0.0171182	3.59e-06	17571	genus.Alistipes.id.968	0.034949	42.3832
17	52776479	rs34417064	G	A	-0.048202	0.0106868	7.01e-06	17570	genus.Alistipes.id.968	0.0338923	41.0545
2	178000949	rs12990744	T	C	-0.0776618	0.0172986	8.21e-06	16694	genus.Alistipes.id.968	0.0345087	39.7405
20	41191335	rs4810359	G	A	-0.0652428	0.0146155	7.5e-06	17380	genus.Alistipes.id.968	0.033968	40.7039
9	79110160	rs602075	G	A	0.168974	0.0296976	3.57e-08	3212	genus.Allisonella.id.2174	0.0970495	38.2392
9	100150556	rs35778461	T	C	0.146679	0.0297186	1.21e-06	3212	genus.Allisonella.id.2174	0.0855338	33.2774
2	33607071	rs6742198	A	G	0.149152	0.0316484	3.35e-06	3182	genus.Allisonella.id.2174	0.0822975	31.6064
5	114286707	rs1901739	G	T	0.115769	0.0248626	3.59e-06	3212	genus.Allisonella.id.2174	0.081659	31.6358
7	137968010	rs76904847	A	G	0.148523	0.0334857	6.09e-06	3182	genus.Allisonella.id.2174	0.0800903	30.685
12	28018998	rs35110698	C	T	-0.146322	0.0320852	5.72e-06	3212	genus.Allisonella.id.2174	0.0799454	30.9142
10	122413451	rs7898615	G	T	0.167966	0.0373586	8.87e-06	3212	genus.Allisonella.id.2174	0.0783045	30.2258
11	88632972	rs594561	T	C	0.112231	0.0251681	9.41e-06	3212	genus.Allisonella.id.2174	0.0780816	30.1325
18	75370866	rs685403	C	G	-0.175203	0.0404474	4.88e-06	3212	genus.Allisonella.id.2174	0.0805311	31.1606
8	69994816	rs12675596	T	G	0.145669	0.0290678	9.64e-07	3008	genus.Alloprevotella.id.961	0.0891813	41.9629
4	189076705	rs58212166	G	A	-0.161506	0.0359102	7.94e-06	3005	genus.Alloprevotella.id.961	0.0813848	37.9314
21	40993008	rs34619204	A	G	-0.156037	0.0344392	8.84e-06	3003	genus.Alloprevotella.id.961	0.0809907	37.7063
3	79794395	rs17380632	T	A	0.125564	0.0280409	9.27e-06	3009	genus.Alloprevotella.id.961	0.0807248	37.6469
3	152805600	rs4680035	G	A	-0.119599	0.0259446	4.99e-06	3007	genus.Alloprevotella.id.961	0.0831418	38.8504
1	234126516	rs4364940	G	A	0.126418	0.0282207	8.58e-06	3008	genus.Alloprevotella.id.961	0.0810392	37.7938
21	36053643	rs2154444	G	T	0.138234	0.0308961	8.37e-06	3009	genus.Alloprevotella.id.961	0.081125	37.85
12	117811409	rs816292	C	T	-0.113003	0.02204	2.64e-07	5017	genus.Anaerofilum.id.2053	0.0725948	32.6416
2	191139151	rs79598899	T	C	0.182586	0.0357284	3.75e-07	4709	genus.Anaerofilum.id.2053	0.0739667	31.2576
1	247145690	rs4506496	A	G	0.10309	0.0212861	1.49e-06	4935	genus.Anaerofilum.id.2053	0.0684503	30.139
3	129686434	rs712981	C	A	0.10076	0.0202902	6.83e-07	5051	genus.Anaerofilum.id.2053	0.0698079	31.5071
10	125294406	rs17105491	C	G	-0.193107	0.0411187	1.57e-06	4856	genus.Anaerofilum.id.2053	0.0688509	29.8417
11	1051715	rs10794359	C	T	-0.0953524	0.02006	2.23e-06	4994	genus.Anaerofilum.id.2053	0.0668874	29.754
14	30991358	rs17096874	T	C	-0.126337	0.0268919	2.86e-06	5051	genus.Anaerofilum.id.2053	0.0658036	29.5725
17	6450532	rs356049	A	G	0.132603	0.0289802	6.56e-06	4994	genus.Anaerofilum.id.2053	0.0637356	28.2565
2	3838940	rs1563175	C	A	0.0923834	0.0202157	5.54e-06	5051	genus.Anaerofilum.id.2053	0.063877	28.6476
2	76698142	rs17012738	G	T	0.0903417	0.0200239	7.24e-06	5051	genus.Anaerofilum.id.2053	0.0630797	28.266
9	104339812	rs9299345	C	T	-0.1364	0.0302372	8.04e-06	5051	genus.Anaerofilum.id.2053	0.062765	28.1155
12	67167461	rs4244069	A	G	-0.146775	0.0326594	9.81e-06	5030	genus.Anaerofilum.id.2053	0.0622945	27.7745
16	77574020	rs7193624	T	C	0.0750642	0.0150723	5.35e-07	16926	genus.Anaerostipes.id.1991	0.0385215	45.1665
10	117383184	rs2804244	G	A	-0.053089	0.0110983	2.04e-06	16926	genus.Anaerostipes.id.1991	0.0364961	42.7017
21	25873624	rs62215703	A	G	0.0644965	0.0136702	1.98e-06	15550	genus.Anaerostipes.id.1991	0.0381264	41.0487
2	228018671	rs2396460	C	T	-0.0512653	0.0109555	2.91e-06	16912	genus.Anaerostipes.id.1991	0.0359553	42.0105
9	13525082	rs3900776	A	G	-0.110013	0.0236302	2.75e-06	14694	genus.Anaerostipes.id.1991	0.0386696	39.3616
3	171100102	rs2014785	C	T	0.0515687	0.0112199	4.68e-06	16445	genus.Anaerostipes.id.1991	0.0356954	40.5432
2	142774333	rs62157625	C	T	0.088573	0.0185548	1.45e-06	15215	genus.Anaerostipes.id.1991	0.0390493	41.1752
2	39351569	rs6726833	A	C	-0.0877497	0.0189408	3.32e-06	16924	genus.Anaerostipes.id.1991	0.0357337	41.7717
9	1582701	rs6474958	G	A	-0.0500065	0.0112001	6.74e-06	16918	genus.Anaerostipes.id.1991	0.0346014	40.3862
4	169690814	rs6854026	C	T	-0.0508482	0.0109075	3.2e-06	16921	genus.Anaerostipes.id.1991	0.0357983	41.8426
19	1497547	rs78735375	C	A	-0.137429	0.0305304	5.33e-06	10360	genus.Anaerostipes.id.1991	0.0446974	32.2655
8	128397494	rs7823228	C	G	-0.0621085	0.0136614	5.84e-06	16445	genus.Anaerostipes.id.1991	0.0353324	40.1158
1	67595108	rs13376554	T	A	0.197389	0.0458642	7.72e-06	3101	genus.Anaerostipes.id.1991	0.0802235	17.9384
17	2850737	rs60983350	A	G	-0.0539901	0.0116575	4.42e-06	16344	genus.Anaerostipes.id.1991	0.0358988	40.5321
11	105615253	rs10502061	G	A	0.0835752	0.0192017	7.94e-06	16825	genus.Anaerostipes.id.1991	0.0344298	39.9577
13	38058413	rs6563550	C	T	0.0877135	0.0176745	2.35e-07	16566	genus.Anaerotruncus.id.2054	0.0401523	43.2674
14	30607199	rs8005030	T	C	0.0554447	0.0117854	2.28e-06	16548	genus.Anaerotruncus.id.2054	0.0367336	39.4
2	12200752	rs4669806	T	G	0.0576389	0.0122994	2.42e-06	16566	genus.Anaerotruncus.id.2054	0.0366212	39.3177
14	30418008	rs10150232	G	A	0.0567088	0.0124877	6.68e-06	16117	genus.Anaerotruncus.id.2054	0.0354673	37.0013
9	78630894	rs1272208	T	G	-0.0611743	0.0129831	4.28e-06	16117	genus.Anaerotruncus.id.2054	0.0362037	37.7984
8	74713100	rs12056802	G	C	0.0774194	0.0177178	6.13e-06	16010	genus.Anaerotruncus.id.2054	0.0357295	37.0372
11	89040226	rs11018566	G	A	-0.156465	0.0366032	6.14e-06	6278	genus.Anaerotruncus.id.2054	0.0570316	23.6669
4	172808992	rs7675045	T	A	-0.0497815	0.0110573	6.92e-06	16566	genus.Anaerotruncus.id.2054	0.0349248	37.4304
3	150855371	rs1431492	T	C	-0.0654996	0.0146188	7.36e-06	16560	genus.Anaerotruncus.id.2054	0.0348299	37.3115
6	165015261	rs9347879	C	T	0.050618	0.011049	4.22e-06	16566	genus.Anaerotruncus.id.2054	0.0357314	38.3269
2	211663702	rs17734739	C	T	0.0660052	0.014908	7.43e-06	15927	genus.Anaerotruncus.id.2054	0.0354985	36.598
15	33459867	rs6494922	G	A	0.0903106	0.0202257	6.62e-06	16067	genus.Anaerotruncus.id.2054	0.0355358	36.9603
12	76523655	rs34449434	C	A	-0.0497004	0.0113402	9.85e-06	16117	genus.Anaerotruncus.id.2054	0.0348116	36.2926
14	77502546	rs7155595	A	C	0.0539336	0.0118903	7.55e-06	16553	genus.Anaerotruncus.id.2054	0.0347941	37.2559
4	88163243	rs115414803	C	A	-0.144356	0.0317524	6.83e-06	9273	genus.Anaerotruncus.id.2054	0.0466988	28.3386
11	54908652	rs2704155	A	T	-0.106235	0.0234815	5.42e-06	12419	genus.Anaerotruncus.id.2054	0.0407972	32.968
3	10593224	rs6795673	T	C	0.0538565	0.0105251	3.38e-07	18301	genus.Bacteroides.id.918	0.0376956	59.6985
6	29143451	rs28757219	A	T	0.0818398	0.0170319	1.29e-06	14833	genus.Bacteroides.id.918	0.0397332	51.1009
13	24910476	rs9507307	T	C	0.0604456	0.0129128	2.13e-06	18184	genus.Bacteroides.id.918	0.0351493	55.1638
20	58605432	rs66474973	T	G	0.0812515	0.0164479	6.81e-07	17405	genus.Bacteroides.id.918	0.0376365	56.6811
1	10644351	rs11585893	G	A	-0.0740746	0.0147633	1.8e-06	17821	genus.Bacteroides.id.918	0.0357618	55.0387
9	112855426	rs495004	G	C	-0.0607475	0.0129865	3.42e-06	17707	genus.Bacteroides.id.918	0.0348897	53.3047
19	24342250	rs17619981	G	T	0.0880978	0.0187002	2.69e-06	15801	genus.Bacteroides.id.918	0.0373276	51.0149
14	22045949	rs2023437	C	T	-0.0782324	0.0167634	5.02e-06	17484	genus.Bacteroides.id.918	0.0345087	52.0376
3	77215327	rs66710942	T	C	0.0488038	0.0107412	5.86e-06	17821	genus.Bacteroides.id.918	0.033936	52.1301
6	41519430	rs13207588	G	A	-0.059205	0.0131195	7.49e-06	17707	genus.Bacteroides.id.918	0.0336555	51.3533
3	62019400	rs2366421	A	T	-0.0528153	0.0117124	7.65e-06	18299	genus.Bacteroides.id.918	0.0330725	52.1208
1	102960989	rs1340391	C	T	-0.0592004	0.0132244	6.73e-06	18302	genus.Bacteroides.id.918	0.0332714	52.4535
4	5730954	rs2276875	G	A	-0.0697176	0.0139537	4.65e-07	13893	genus.Barnesiella.id.944	0.0427456	36.4458
6	110831148	rs2428166	A	G	-0.165859	0.0337309	8.51e-07	8091	genus.Barnesiella.id.944	0.0547015	27.4799
12	54872438	rs60316894	T	C	-0.121478	0.025184	1.19e-06	12717	genus.Barnesiella.id.944	0.043056	33.61
3	181589155	rs35177866	G	A	0.0917125	0.0190133	2.95e-06	13394	genus.Barnesiella.id.944	0.0403773	33.1066
7	122021518	rs13242616	C	T	-0.0583747	0.0123176	2.29e-06	13945	genus.Barnesiella.id.944	0.040008	34.1419
4	114546595	rs79795328	G	A	-0.0818645	0.0176441	4.23e-06	13657	genus.Barnesiella.id.944	0.0393472	32.861
7	10076378	rs2057922	C	G	0.0915241	0.0194623	3.83e-06	14208	genus.Barnesiella.id.944	0.0387531	33.6516
6	23435415	rs199035	A	G	0.0559495	0.0119716	3e-06	13945	genus.Barnesiella.id.944	0.0395398	33.7259
3	44327429	rs62251337	G	A	-0.0690763	0.0149374	4.24e-06	13945	genus.Barnesiella.id.944	0.0389354	33.1895
5	54107036	rs77455852	G	T	-0.0891491	0.0195601	3.16e-06	13394	genus.Barnesiella.id.944	0.0402519	32.9994
6	148601905	rs11155559	C	T	0.0956023	0.0212961	8.92e-06	13383	genus.Barnesiella.id.944	0.0383855	31.3824
15	87145913	rs12909713	T	C	-0.0550716	0.0120039	4.95e-06	14205	genus.Barnesiella.id.944	0.0383088	33.2433
2	180020849	rs113258194	G	A	0.098992	0.0214121	7.31e-06	13945	genus.Barnesiella.id.944	0.0379647	32.3294
1	206216607	rs28479800	T	A	-0.09152	0.0210002	7.93e-06	12399	genus.Barnesiella.id.944	0.0401039	30.4277
8	105458416	rs76181748	T	C	-0.0778559	0.017164	6.78e-06	14201	genus.Barnesiella.id.944	0.0377566	32.7361
4	102616869	rs72684847	C	T	-0.114369	0.0253873	6.76e-06	12984	genus.Barnesiella.id.944	0.0394896	31.3572
8	25834694	rs28418786	G	C	-0.0791324	0.0174957	6.48e-06	13698	genus.Barnesiella.id.944	0.0385254	32.2438
2	136616754	rs182549	T	C	0.119703	0.0127294	1.28e-20	14778	genus.Bifidobacterium.id.436	0.076479	76.3997
13	112859829	rs7322849	C	T	0.112428	0.0201813	1.08e-08	14778	genus.Bifidobacterium.id.436	0.0470071	45.5061
12	20378911	rs10841473	C	G	-0.0624207	0.0129438	1.65e-06	14777	genus.Bifidobacterium.id.436	0.0394147	37.852
5	537890	rs56108664	C	T	0.0729971	0.0157926	2.44e-06	13916	genus.Bifidobacterium.id.436	0.0399403	36.1391
7	48090746	rs2686790	C	T	0.070741	0.0157926	7.5e-06	14778	genus.Bifidobacterium.id.436	0.0368353	35.2825
2	49906864	rs4567981	A	T	0.0562084	0.0117923	1.93e-06	14666	genus.Bifidobacterium.id.436	0.0393	37.4536
10	126089703	rs2491158	A	G	0.0712624	0.015983	8.05e-06	14021	genus.Bifidobacterium.id.436	0.0376888	34.279
5	169748189	rs76671854	G	C	-0.0846055	0.0184003	3.96e-06	13806	genus.Bifidobacterium.id.436	0.0392538	35.2116
21	31861790	rs75344046	T	C	0.232354	0.0505979	4.86e-06	3856	genus.Bifidobacterium.id.436	0.0735286	19.0424
17	72897722	rs540489	G	T	-0.0637641	0.0138746	5.19e-06	14561	genus.Bifidobacterium.id.436	0.0377524	35.6633
6	14617591	rs857444	T	C	0.0558234	0.0121219	3.57e-06	14777	genus.Bifidobacterium.id.436	0.0381177	36.5571
1	207003374	rs12022129	A	G	0.0619356	0.0138937	8e-06	14776	genus.Bifidobacterium.id.436	0.0367249	35.1679
2	189805784	rs62181700	A	G	-0.0624643	0.0131205	2.17e-06	14774	genus.Bifidobacterium.id.436	0.038958	37.388
4	1517826	rs55888705	G	A	0.0546319	0.0121139	6.67e-06	14777	genus.Bifidobacterium.id.436	0.0370415	35.4852
22	18354272	rs5746486	C	T	-0.0536216	0.0120801	9e-06	14778	genus.Bifidobacterium.id.436	0.0365139	34.963
5	142793467	rs73797465	G	T	-0.0953566	0.0209236	4.38e-06	14666	genus.Bifidobacterium.id.436	0.037911	36.0776
6	20505628	rs116261629	C	G	0.128112	0.0261358	8.62e-07	11276	genus.Bilophila.id.3170	0.0463196	32.1643
9	4940871	rs1571225	T	C	0.0826826	0.0170621	1.12e-06	12854	genus.Bilophila.id.3170	0.0429282	33.8672
20	61980991	rs3827020	T	C	0.0766479	0.0160642	1.79e-06	12628	genus.Bilophila.id.3170	0.0424852	32.9123
1	103299921	rs1241171	A	G	-0.0692654	0.0150148	4.24e-06	12856	genus.Bilophila.id.3170	0.0405505	31.9171
7	138583840	rs7802841	A	C	0.0670097	0.0137701	1.77e-06	12856	genus.Bilophila.id.3170	0.0421262	33.2118
14	67640571	rs8013541	T	A	-0.0571991	0.0125673	5.48e-06	12856	genus.Bilophila.id.3170	0.0400788	31.5303
3	194419531	rs6793291	A	C	0.112729	0.0241633	3.11e-06	11051	genus.Bilophila.id.3170	0.0443424	30.1135
7	123174986	rs1917709	T	A	0.118509	0.026742	7.37e-06	10886	genus.Bilophila.id.3170	0.0429494	28.6895
15	50011554	rs542415	C	T	-0.0613623	0.0133436	4.71e-06	12777	genus.Bilophila.id.3170	0.040482	31.6648
8	109990939	rs72676854	C	T	0.123209	0.026882	5.62e-06	11616	genus.Bilophila.id.3170	0.0421106	29.9923
18	3765773	rs4798126	A	G	0.073288	0.016799	7.15e-06	12777	genus.Bilophila.id.3170	0.0397039	31.031
12	100786847	rs1969927	A	G	0.0564589	0.0126935	9.07e-06	12777	genus.Bilophila.id.3170	0.0392524	30.6637
8	90878338	rs60178956	A	G	-0.0624818	0.0141485	8.06e-06	12777	genus.Bilophila.id.3170	0.0394777	30.847
7	47211732	rs2728491	T	G	-0.0627416	0.0139456	6.33e-06	12856	genus.Bilophila.id.3170	0.0398082	31.3085
7	9510367	rs2713349	T	A	0.0617228	0.0140174	8.63e-06	12853	genus.Bilophila.id.3170	0.0392303	30.8283
17	9121579	rs9899990	G	A	-0.102702	0.0233878	9.07e-06	12088	genus.Bilophila.id.3170	0.040356	29.8577
13	102402685	rs11069458	C	T	-0.0680947	0.015503	7.72e-06	12856	genus.Bilophila.id.3170	0.0394378	31.0053
16	77238810	rs11149971	T	C	0.117605	0.02339	1.04e-06	16255	genus.Blautia.id.1992	0.0382966	49.7494
17	16895873	rs12453000	T	C	0.0625335	0.0129987	1.26e-06	17815	genus.Blautia.id.1992	0.0362959	51.5722
1	175757311	rs115043014	A	G	-0.206605	0.043992	5.19e-06	4902	genus.Blautia.id.1992	0.0650361	26.1546
7	124210039	rs67794373	T	C	0.0601709	0.0123443	1e-06	18158	genus.Blautia.id.1992	0.0362916	52.5594
7	68396262	rs117001700	C	T	0.196414	0.0441122	8.84e-06	4965	genus.Blautia.id.1992	0.0630189	25.6147
19	1043103	rs72973581	G	A	0.125169	0.0265408	1.74e-06	12764	genus.Blautia.id.1992	0.0423082	43.3277
19	13420917	rs4926264	C	T	0.0826207	0.0178239	5.1e-06	18276	genus.Blautia.id.1992	0.0337271	49.0325
9	1866537	rs7860714	G	A	-0.0502178	0.0109853	4.09e-06	18162	genus.Blautia.id.1992	0.0341751	49.3965
11	87805911	rs682885	G	A	-0.0493376	0.0107359	4.49e-06	18274	genus.Blautia.id.1992	0.0339267	49.3275
1	219117743	rs2788271	G	T	-0.0575596	0.0133492	7.16e-06	18276	genus.Blautia.id.1992	0.0331968	48.235
14	78062644	rs113271346	T	C	0.0782682	0.0172116	6.85e-06	17465	genus.Blautia.id.1992	0.0340297	47.2902
6	74605806	rs3005511	G	A	0.0501085	0.0110768	6.19e-06	18276	genus.Blautia.id.1992	0.0334264	48.5802
6	9298640	rs16892041	C	T	-0.0622605	0.0141804	8.82e-06	18276	genus.Blautia.id.1992	0.0328677	47.7407
2	153453410	rs56221232	C	T	0.0828027	0.0167401	7.62e-07	17133	genus.Butyricicoccus.id.2055	0.0377672	74.6745
4	7460153	rs2017189	T	G	-0.0506956	0.011024	3.87e-06	17133	genus.Butyricicoccus.id.2055	0.0352731	69.5628
13	100213990	rs7322368	C	T	0.0815733	0.0183167	5.52e-06	17134	genus.Butyricicoccus.id.2055	0.034707	68.4101
18	22899113	rs75238760	A	T	0.0619423	0.0139942	6.8e-06	17022	genus.Butyricicoccus.id.2055	0.034483	67.5084
13	27018240	rs12585793	C	T	-0.262206	0.0564729	5.79e-06	3135	genus.Butyricicoccus.id.2055	0.080874	30.5521
7	157688150	rs62478070	G	T	0.224039	0.0494959	5.94e-06	4007	genus.Butyricicoccus.id.2055	0.0714716	34.1846
10	126908208	rs4962426	T	G	0.0614216	0.0135979	7.38e-06	16889	genus.Butyricicoccus.id.2055	0.0344826	66.9799
2	191304149	rs10084203	G	A	0.0549699	0.0123563	8.59e-06	17135	genus.Butyricicoccus.id.2055	0.033988	66.947
1	67379595	rs12034718	G	A	0.0701199	0.0158214	9.58e-06	16237	genus.Butyricicoccus.id.2055	0.0347305	64.8722
21	16550389	rs113054641	A	G	-0.144881	0.0274574	1.74e-07	9949	genus.Butyricimonas.id.945	0.0523593	32.2771
5	159867647	rs62390301	C	T	-0.0872983	0.0174893	7.42e-07	10634	genus.Butyricimonas.id.945	0.0479803	31.4723
10	72711156	rs7083431	C	A	0.0703539	0.0144439	8.85e-07	10737	genus.Butyricimonas.id.945	0.047417	31.3861
5	62119947	rs2642760	C	G	0.0713357	0.0145396	8.58e-07	10634	genus.Butyricimonas.id.945	0.0477055	31.283
3	127468661	rs782080	A	T	0.0653488	0.0137973	2.23e-06	10733	genus.Butyricimonas.id.945	0.0456476	30.1476
16	22172866	rs1862649	A	G	0.113124	0.0248176	4.76e-06	10123	genus.Butyricimonas.id.945	0.0454532	28.3044
12	129438771	rs12304031	A	G	-0.086278	0.0196846	6.7e-06	10658	genus.Butyricimonas.id.945	0.043602	28.5339
2	83093264	rs71428626	T	G	-0.133188	0.0289905	4.8e-06	9776	genus.Butyricimonas.id.945	0.0462338	27.8246
3	78740009	rs78453362	G	A	-0.14948	0.0327073	4.06e-06	8207	genus.Butyricimonas.id.945	0.0508442	25.8039
5	997217	rs326049	G	C	0.0759694	0.0167617	8.19e-06	10557	genus.Butyricimonas.id.945	0.0433946	28.1224
19	49162501	rs62130338	A	G	-0.0732608	0.0158324	3.9e-06	10557	genus.Butyricimonas.id.945	0.0449156	29.1546
8	4834406	rs9657374	T	C	0.0680719	0.0148172	4.5e-06	10737	genus.Butyricimonas.id.945	0.0442481	29.1914
18	34091618	rs12458763	C	A	0.122037	0.0269587	6.37e-06	10383	genus.Butyricimonas.id.945	0.0442817	28.2497
15	80528373	rs2114713	T	G	0.062721	0.0138998	6.88e-06	10734	genus.Butyricimonas.id.945	0.0433942	28.5945
1	45082825	rs270727	C	G	-0.0694173	0.0150795	5.38e-06	10634	genus.Butyricimonas.id.945	0.0441001	28.8097
10	72443070	rs72814525	G	A	0.0664154	0.0149766	8.25e-06	10736	genus.Butyricimonas.id.945	0.0430166	28.3398
11	56664962	rs11228830	G	A	0.135265	0.0298411	6.55e-06	8974	genus.Butyricimonas.id.945	0.0475644	26.3094
14	76065563	rs72723662	T	C	0.224078	0.0449336	7.86e-07	3073	genus.Butyrivibrio.id.1993	0.0889509	18.6484
1	235580646	rs7412979	G	C	0.186779	0.0389112	1.71e-06	3480	genus.Butyrivibrio.id.1993	0.0810174	19.0811
6	111780705	rs7752361	G	A	-0.11923	0.0239975	7.69e-07	3481	genus.Butyrivibrio.id.1993	0.0836635	19.7669
13	27292666	rs4537857	C	T	-0.12459	0.0260992	1.8e-06	3482	genus.Butyrivibrio.id.1993	0.080808	19.0384
7	150596929	rs11761679	C	T	0.154775	0.0321539	2.2e-06	3482	genus.Butyrivibrio.id.1993	0.080124	18.8633
17	20575697	rs16941336	T	C	0.127488	0.0267936	1.53e-06	3482	genus.Butyrivibrio.id.1993	0.0813576	19.1794
18	10267733	rs77356209	C	T	0.216874	0.0483299	6.66e-06	3379	genus.Butyrivibrio.id.1993	0.0773973	17.6274
14	34150977	rs74622183	G	A	-0.201027	0.0428204	2.46e-06	3478	genus.Butyrivibrio.id.1993	0.0797937	18.7571
6	21960091	rs7763512	A	G	0.119846	0.0253367	3.11e-06	3259	genus.Butyrivibrio.id.1993	0.0815878	18.0003
10	22587900	rs142855850	G	A	0.205013	0.0457138	6.86e-06	3234	genus.Butyrivibrio.id.1993	0.0790042	17.2474
6	53939724	rs9349693	G	A	0.117973	0.0259861	5.55e-06	3482	genus.Butyrivibrio.id.1993	0.0769002	18.041
20	811507	rs486484	G	A	-0.108349	0.0240008	6.61e-06	3456	genus.Butyrivibrio.id.1993	0.0765612	17.8202
5	128976021	rs17163238	A	G	0.140987	0.0309117	5.51e-06	3482	genus.Butyrivibrio.id.1993	0.0769243	18.0472
3	54288503	rs4928024	G	A	-0.17471	0.0389333	8.19e-06	3481	genus.Butyrivibrio.id.1993	0.0755166	17.6848
6	148403405	rs1007475	T	G	0.118065	0.0261271	7.92e-06	3482	genus.Butyrivibrio.id.1993	0.0756239	17.7172
9	119693164	rs16934069	C	T	-0.133784	0.0299444	8.86e-06	3482	genus.Butyrivibrio.id.1993	0.0752196	17.6147
1	224688107	rs4294381	C	T	0.112197	0.023186	1.37e-06	6145	genus.CandidatusSoleaferrea.id.11350	0.0615631	25.1255
8	138638199	rs10090365	G	A	-0.0834413	0.0180989	4.17e-06	6145	genus.CandidatusSoleaferrea.id.11350	0.058675	23.8733
3	137945192	rs4678258	C	T	0.0986136	0.0215646	5.53e-06	6101	genus.CandidatusSoleaferrea.id.11350	0.058132	23.469
8	123882833	rs10108780	G	A	-0.092834	0.0199807	3.64e-06	5999	genus.CandidatusSoleaferrea.id.11350	0.0597487	23.758
10	82879688	rs386526	G	C	0.0818459	0.0180086	8.33e-06	6144	genus.CandidatusSoleaferrea.id.11350	0.0568206	23.0696
7	352368	rs36155147	T	C	0.104966	0.0240995	5.41e-06	5958	genus.CandidatusSoleaferrea.id.11350	0.0588845	23.2326
5	172758774	rs6881988	C	G	-0.0819131	0.018185	9.23e-06	6140	genus.CandidatusSoleaferrea.id.11350	0.0565588	22.9419
6	109376647	rs11153159	C	G	-0.12805	0.0285446	4.42e-06	6101	genus.CandidatusSoleaferrea.id.11350	0.0587358	23.728
9	10611282	rs10809135	C	T	0.0834858	0.0182426	5.47e-06	5999	genus.CandidatusSoleaferrea.id.11350	0.0586531	23.2953
2	19885907	rs9973954	G	A	0.0892075	0.0195401	5.95e-06	6145	genus.CandidatusSoleaferrea.id.11350	0.0577289	23.4648
12	115352769	rs6489992	G	A	-0.0840437	0.0187031	7.89e-06	6142	genus.CandidatusSoleaferrea.id.11350	0.0569788	23.1301
15	62394540	rs6494306	G	A	-0.0969304	0.0214221	5.8e-06	6145	genus.CandidatusSoleaferrea.id.11350	0.0577964	23.4939
4	52935445	rs12500231	T	A	0.0813853	0.0182696	7.68e-06	6145	genus.CandidatusSoleaferrea.id.11350	0.0570389	23.1673
14	76403542	rs7400877	C	T	-0.0951085	0.0212799	9.29e-06	6145	genus.CandidatusSoleaferrea.id.11350	0.0565164	22.9424
3	190349049	rs2193878	A	T	0.228255	0.0509241	9.46e-06	3088	genus.CandidatusSoleaferrea.id.11350	0.079612	16.6023
19	47991441	rs830149	G	C	0.184647	0.0397237	9.58e-06	5065	genus.CandidatusSoleaferrea.id.11350	0.0621504	20.9079
1	240118443	rs12404911	T	C	0.140717	0.0304142	2.8e-06	3239	genus.Catenibacterium.id.2153	0.082213	57.9207
4	122282768	rs77285108	A	G	-0.161826	0.0353447	3.63e-06	3210	genus.Catenibacterium.id.2153	0.0816452	56.9696
7	57364320	rs73128290	G	A	0.129726	0.0284563	4.29e-06	3239	genus.Catenibacterium.id.2153	0.0806665	56.7356
6	159485742	rs212393	A	G	-0.135254	0.0286209	3.62e-06	3239	genus.Catenibacterium.id.2153	0.0812818	57.2066
6	105089665	rs7742829	T	C	0.11411	0.0251099	5.61e-06	3239	genus.Catenibacterium.id.2153	0.0796878	55.9876
19	34076956	rs999354	A	T	0.0580248	0.0117185	7.01e-07	16324	genus.ChristensenellaceaeR.7group.id.11283	0.0388187	59.8894
10	126448374	rs78521377	T	C	0.124992	0.0274797	5.61e-06	12605	genus.ChristensenellaceaeR.7group.id.11283	0.0404312	48.2367
7	118096925	rs62467127	T	C	0.114108	0.0251983	3.25e-06	12719	genus.ChristensenellaceaeR.7group.id.11283	0.0412543	49.7068
18	67555560	rs17081797	G	A	-0.0904325	0.0204253	3.34e-06	16324	genus.ChristensenellaceaeR.7group.id.11283	0.0363754	55.9776
19	49279227	rs62132810	G	A	-0.0828853	0.0179623	5.67e-06	15066	genus.ChristensenellaceaeR.7group.id.11283	0.0369654	52.5307
19	35883736	rs60954665	G	T	0.049815	0.0110787	7.13e-06	16324	genus.ChristensenellaceaeR.7group.id.11283	0.0351322	53.9948
4	156131004	rs10461257	G	A	-0.0551969	0.0122069	6.51e-06	15987	genus.ChristensenellaceaeR.7group.id.11283	0.0356542	53.6941
5	29352420	rs79150079	A	C	0.121547	0.0270977	9.42e-06	11994	genus.ChristensenellaceaeR.7group.id.11283	0.0404391	45.9055
2	230943099	rs62190261	C	A	0.0958394	0.0214723	8.74e-06	15274	genus.ChristensenellaceaeR.7group.id.11283	0.0359673	51.7648
9	83043376	rs892686	G	A	0.0514099	0.011136	3.97e-06	16325	genus.ChristensenellaceaeR.7group.id.11283	0.0360953	55.5338
18	1779609	rs73952017	T	C	-0.0862164	0.0194354	8.46e-06	15274	genus.ChristensenellaceaeR.7group.id.11283	0.0360243	51.85
6	165722832	rs550843	C	T	-0.0783246	0.0169209	2.05e-06	14102	genus.Clostridiumsensustricto1.id.1873	0.0399731	65.1951
10	43270264	rs2795528	A	G	-0.184315	0.0392204	2.72e-06	6366	genus.Clostridiumsensustricto1.id.1873	0.058753	44.0827
1	3041519	rs2817172	T	C	0.058139	0.0124492	2.77e-06	13658	genus.Clostridiumsensustricto1.id.1873	0.0400965	63.344
5	84997131	rs115807074	G	A	-0.22736	0.0492575	4.32e-06	4229	genus.Clostridiumsensustricto1.id.1873	0.0705994	35.6094
12	43485015	rs116847295	T	C	0.110021	0.0246032	4.58e-06	12910	genus.Clostridiumsensustricto1.id.1873	0.0403239	60.2261
9	136710881	rs12341505	A	G	0.0810718	0.0180121	4.82e-06	14118	genus.Clostridiumsensustricto1.id.1873	0.0384711	62.7185
1	83252771	rs11586026	T	A	0.110967	0.0250498	8.85e-06	13095	genus.Clostridiumsensustricto1.id.1873	0.0388197	58.719
1	155676492	rs11264403	A	G	-0.139062	0.0334454	7.76e-06	7285	genus.Clostridiumsensustricto1.id.1873	0.0523657	44.668
3	111482845	rs12490337	G	C	-0.0616879	0.0137581	7.49e-06	14121	genus.Clostridiumsensustricto1.id.1873	0.037683	61.3964
13	68610061	rs9541268	A	C	0.09597	0.0197312	8.79e-07	12914	genus.Collinsella.id.815	0.043251	48.6005
17	47529492	rs2671662	G	C	-0.0567751	0.011945	2.22e-06	14334	genus.Collinsella.id.815	0.0395141	49.0969
2	195739311	rs73052258	A	G	0.0930178	0.0202658	1.72e-06	14334	genus.Collinsella.id.815	0.0399484	49.6589
21	29355467	rs2103510	A	G	0.0786551	0.0168217	2.42e-06	14334	genus.Collinsella.id.815	0.0393648	48.9037
4	149818294	rs75672793	G	A	-0.108908	0.0240522	6.14e-06	12601	genus.Collinsella.id.815	0.0402683	44.0138
11	107123199	rs10890671	C	T	-0.0537401	0.0118848	6.52e-06	14334	genus.Collinsella.id.815	0.0376492	46.6889
16	77283458	rs12921100	T	A	0.0563759	0.0127019	8.23e-06	14334	genus.Collinsella.id.815	0.037236	46.1567
15	50026113	rs59414781	G	C	0.0668866	0.0149773	9.15e-06	14334	genus.Collinsella.id.815	0.0370456	45.9117
7	24465024	rs62448871	A	C	-0.0540309	0.0120324	6.78e-06	14334	genus.Collinsella.id.815	0.0375796	46.5993
19	31760841	rs1496626	C	T	-0.0722307	0.01616	6.78e-06	14334	genus.Collinsella.id.815	0.0375798	46.5995
19	56526640	rs149807560	A	C	-0.104264	0.0235841	7.1e-06	13473	genus.Collinsella.id.815	0.0386777	45.1289
10	8589813	rs11597285	T	G	-0.0537947	0.0120548	9.38e-06	14334	genus.Collinsella.id.815	0.0370011	45.8545
1	88233128	rs305411	G	A	0.129218	0.0264518	1.01e-06	6777	genus.Coprobacter.id.949	0.0593574	30.4788
3	46483717	rs3828477	T	G	-0.091218	0.019569	2.89e-06	6798	genus.Coprobacter.id.949	0.0567083	29.1269
4	34852443	rs55672356	A	T	-0.193354	0.0413815	2.74e-06	4903	genus.Coprobacter.id.949	0.0669163	25.0389
11	103549974	rs143662916	T	C	0.253264	0.0540141	3.07e-06	3083	genus.Coprobacter.id.949	0.0839187	20.0748
6	97234939	rs213863	T	C	-0.0887412	0.0188377	2.35e-06	6798	genus.Coprobacter.id.949	0.0572205	29.406
6	4714797	rs72821405	C	T	-0.147365	0.0319978	4.76e-06	6177	genus.Coprobacter.id.949	0.0581757	27.1872
12	98289796	rs11532348	T	C	-0.103931	0.0226826	5.71e-06	6364	genus.Coprobacter.id.949	0.0568352	27.3279
2	137223458	rs12996055	C	A	0.0921817	0.0209405	8.08e-06	6570	genus.Coprobacter.id.949	0.0550316	27.2671
9	137784868	rs12684609	C	T	0.100827	0.0220366	6.1e-06	6364	genus.Coprobacter.id.949	0.0566607	27.239
15	91166608	rs5011652	C	G	0.0899597	0.020001	5.51e-06	6783	genus.Coprobacter.id.949	0.0551455	28.2148
2	32242452	rs74919520	A	G	0.125703	0.0276296	5.76e-06	6387	genus.Coprobacter.id.949	0.0567093	27.3625
4	96389240	rs28402691	C	T	0.110695	0.0251199	9.56e-06	6387	genus.Coprobacter.id.949	0.0553617	26.6742
20	57574851	rs189356	A	G	0.0781125	0.0171916	6.26e-06	6763	genus.Coprobacter.id.949	0.0548988	27.9983
4	3852385	rs76001613	G	C	0.21591	0.0493019	9.13e-06	3385	genus.Coprobacter.id.949	0.076178	19.8492
20	4319420	rs4277593	A	G	-0.0585649	0.0109914	1.14e-07	16651	genus.Coprococcus1.id.11301	0.0410812	50.9076
4	174468316	rs56405618	G	A	-0.08963	0.0186508	1.57e-06	16379	genus.Coprococcus1.id.11301	0.03751	45.5524
1	95424321	rs74101919	C	T	-0.0718989	0.0144651	1.03e-06	16732	genus.Coprococcus1.id.11301	0.0377565	46.8529
1	30400301	rs1010560	A	C	0.0580232	0.0122722	1.96e-06	16723	genus.Coprococcus1.id.11301	0.0367803	45.5708
11	134622282	rs73031725	C	T	0.167591	0.0355224	1.98e-06	7206	genus.Coprococcus1.id.11301	0.055987	30.4628
2	22079770	rs1519491	C	T	0.0499197	0.0113558	8.95e-06	16733	genus.Coprococcus1.id.11301	0.0343243	42.445
6	72529277	rs1576241	G	A	-0.0510343	0.0109535	3.33e-06	16729	genus.Coprococcus1.id.11301	0.0359382	44.5045
3	165693143	rs73167075	C	T	0.0573137	0.0127573	8.57e-06	16733	genus.Coprococcus1.id.11301	0.0343971	42.5383
11	124554061	rs12794898	T	G	0.0903299	0.0197212	4.92e-06	15186	genus.Coprococcus1.id.11301	0.0370618	41.7075
10	15913820	rs946513	T	C	0.205899	0.0460018	8.62e-06	4310	genus.Coprococcus1.id.11301	0.0677129	22.2822
6	150288094	rs1762123	T	C	-0.0891532	0.0198554	8.01e-06	16724	genus.Coprococcus1.id.11301	0.0345171	42.669
7	132556835	rs7784490	G	C	-0.0518543	0.0113136	4.55e-06	16733	genus.Coprococcus1.id.11301	0.0354319	43.8649
14	29898456	rs12886051	C	G	-0.0521782	0.0118051	8.01e-06	16633	genus.Coprococcus1.id.11301	0.0346128	42.5584
19	2600717	rs2907920	G	A	0.0561173	0.0126824	7.65e-06	16040	genus.Coprococcus1.id.11301	0.0353229	41.9126
20	49266770	rs59936925	T	A	0.117085	0.0233995	9.38e-07	10931	genus.Coprococcus2.id.11302	0.0468877	53.7202
1	112139008	rs6677933	T	C	-0.0804405	0.0164216	1.19e-06	11483	genus.Coprococcus2.id.11302	0.0453174	54.456
14	86833255	rs1958519	A	T	0.0665288	0.0138558	1.58e-06	11009	genus.Coprococcus2.id.11302	0.0457405	52.7167
4	131125786	rs72680320	C	T	-0.0649382	0.013919	2.27e-06	11009	genus.Coprococcus2.id.11302	0.0450403	51.8717
9	25554068	rs2482516	T	C	0.0754415	0.0164619	4.72e-06	11483	genus.Coprococcus2.id.11302	0.0426948	51.164
10	129715759	rs35890118	G	A	-0.066536	0.0147661	8.26e-06	11478	genus.Coprococcus2.id.11302	0.0416006	49.774
1	4210455	rs9426473	G	A	0.0727361	0.0161662	6.31e-06	11486	genus.Coprococcus2.id.11302	0.0421219	50.4604
3	180544880	rs12634070	C	T	0.0736486	0.0164921	9.95e-06	11457	genus.Coprococcus2.id.11302	0.0412644	49.2641
1	223688236	rs61823518	C	A	-0.0955381	0.0215724	6.68e-06	10980	genus.Coprococcus2.id.11302	0.0429639	49.2427
5	34794789	rs10070053	G	A	0.0594312	0.0135375	7.65e-06	11473	genus.Coprococcus2.id.11302	0.041763	49.955
19	40032132	rs8100692	C	T	0.0577411	0.0113476	4.16e-07	15829	genus.Coprococcus3.id.11303	0.0402154	66.278
8	4128340	rs62481985	C	G	-0.0582385	0.0115052	4.18e-07	15472	genus.Coprococcus3.id.11303	0.0406723	65.5495
22	21331556	rs178271	C	T	0.145257	0.0294239	7.81e-07	10794	genus.Coprococcus3.id.11303	0.0475273	53.806
2	240727657	rs13394391	T	C	-0.0709302	0.0150918	2.2e-06	15834	genus.Coprococcus3.id.11303	0.0376096	61.8352
17	26104511	rs11080344	T	C	0.0516921	0.0113054	4.79e-06	15835	genus.Coprococcus3.id.11303	0.0363387	59.6708
1	149998497	rs7521171	A	G	-0.0596434	0.0129279	4.32e-06	15472	genus.Coprococcus3.id.11303	0.0369337	59.293
17	76343961	rs11077359	C	T	-0.0645443	0.0148833	9.64e-06	15378	genus.Coprococcus3.id.11303	0.0356762	56.8519
7	76357726	rs13247359	A	G	0.051211	0.0113031	7.33e-06	15833	genus.Coprococcus3.id.11303	0.035627	58.4515
14	99141751	rs4575475	A	G	0.0619514	0.0137787	7.04e-06	15154	genus.Coprococcus3.id.11303	0.0364842	57.3401
9	13799809	rs10810043	G	A	0.0515518	0.0115923	9.27e-06	15833	genus.Coprococcus3.id.11303	0.0352256	57.7689
3	72207794	rs4677103	G	A	0.0977912	0.0197263	9.6e-07	7983	genus.DefluviitaleaceaeUCG011.id.11287	0.0548066	46.2253
4	147414743	rs72731813	T	C	-0.147383	0.0293796	4.33e-07	7767	genus.DefluviitaleaceaeUCG011.id.11287	0.0573065	47.1488
9	8786663	rs112893842	C	T	0.11381	0.0232806	1.45e-06	8183	genus.DefluviitaleaceaeUCG011.id.11287	0.0532387	45.9531
1	85205632	rs9725395	G	A	-0.13834	0.029554	3.52e-06	8011	genus.DefluviitaleaceaeUCG011.id.11287	0.0517913	43.6961
21	41811003	rs55658617	C	T	0.174369	0.0362226	2.15e-06	6663	genus.DefluviitaleaceaeUCG011.id.11287	0.0580126	40.9666
22	24804081	rs9608282	G	T	0.142939	0.0299793	2.52e-06	7716	genus.DefluviitaleaceaeUCG011.id.11287	0.0535498	43.5946
7	79734541	rs28696126	T	A	-0.106503	0.0238473	6.63e-06	7811	genus.DefluviitaleaceaeUCG011.id.11287	0.0509515	41.8758
1	118723685	rs1582238	C	T	0.0805036	0.0167257	1.57e-06	7983	genus.DefluviitaleaceaeUCG011.id.11287	0.0537192	45.2561
10	66407366	rs4344384	T	G	0.0715978	0.0156309	4.83e-06	8180	genus.DefluviitaleaceaeUCG011.id.11287	0.0505257	43.4708
4	120741726	rs2892880	A	G	0.0817755	0.0181686	6.83e-06	8182	genus.DefluviitaleaceaeUCG011.id.11287	0.0497141	42.7465
14	97116904	rs11160353	A	T	-0.0691756	0.0147285	2.7e-06	9234	genus.Desulfovibrio.id.3173	0.0488068	43.0174
8	105462047	rs2853179	T	C	0.0811971	0.0174234	2.42e-06	8949	genus.Desulfovibrio.id.3173	0.0498114	42.591
2	198089911	rs16863365	G	A	0.109402	0.0226964	1.79e-06	8776	genus.Desulfovibrio.id.3173	0.0509484	42.7711
1	68664315	rs12031543	C	T	-0.127185	0.0281887	6.55e-06	8855	genus.Desulfovibrio.id.3173	0.047884	40.4304
3	67478973	rs13066142	A	G	0.119141	0.0250891	3.79e-06	9241	genus.Desulfovibrio.id.3173	0.0480673	42.3648
13	64264446	rs2590913	A	G	0.154496	0.0339396	6.65e-06	7225	genus.Desulfovibrio.id.3173	0.0529656	36.6734
10	130170270	rs2032031	G	A	-0.0654931	0.0148681	9.14e-06	9241	genus.Desulfovibrio.id.3173	0.0461328	40.5774
8	57972916	rs72647089	G	T	-0.106594	0.0239337	8.3e-06	8985	genus.Desulfovibrio.id.3173	0.0470044	40.234
5	52653978	rs7729080	A	C	-0.070287	0.0157691	9.96e-06	9241	genus.Desulfovibrio.id.3173	0.0459412	40.4007
18	13447995	rs4797774	A	G	0.212582	0.0470044	5.64e-06	3476	genus.Desulfovibrio.id.3173	0.0769068	26.2364
5	139410687	rs6580353	C	T	0.0770979	0.0169735	4.94e-06	9241	genus.Desulfovibrio.id.3173	0.0474921	41.8326
8	138295725	rs11166701	A	G	-0.0655301	0.013186	5.51e-07	11720	genus.Dialister.id.2183	0.0462372	47.295
11	10967286	rs517089	A	T	0.076227	0.0170411	5.14e-06	11988	genus.Dialister.id.2183	0.0416262	43.3437
10	23199653	rs4747450	A	C	0.0668509	0.0147685	5.84e-06	11987	genus.Dialister.id.2183	0.0413821	43.075
16	9336862	rs2314294	C	T	0.0865932	0.0193719	8.08e-06	11339	genus.Dialister.id.2183	0.0418991	41.2751
11	92267129	rs4753063	A	G	-0.0596297	0.0130052	4.86e-06	11989	genus.Dialister.id.2183	0.0417315	43.4618
7	150890034	rs2435610	C	A	0.0647131	0.0143314	5.93e-06	11984	genus.Dialister.id.2183	0.0413561	43.0359
4	23294359	rs10938938	A	G	-0.0773514	0.0170915	7.37e-06	11401	genus.Dialister.id.2183	0.0419685	41.5729
14	102458052	rs10138457	C	T	-0.113054	0.0261933	7.88e-06	10968	genus.Dialister.id.2183	0.0426519	40.6724
15	32955095	rs11071887	C	T	0.0662403	0.0146315	5.91e-06	11989	genus.Dialister.id.2183	0.0413535	43.0511
3	45809449	rs764177	A	C	-0.0601454	0.0135366	9.61e-06	11988	genus.Dialister.id.2183	0.0404099	42.0239
9	25447080	rs76680460	A	G	-0.161296	0.0364332	8.19e-06	7176	genus.Dialister.id.2183	0.0526233	33.1565
1	172809633	rs75416973	G	A	0.0727223	0.016451	9.46e-06	11402	genus.Dialister.id.2183	0.0414658	41.0569
8	127905865	rs13279148	A	G	0.0715309	0.0150878	2.25e-06	17605	genus.Dorea.id.1997	0.0356347	54.1708
8	15768657	rs62503162	G	A	-0.0974091	0.0194379	7.47e-07	16210	genus.Dorea.id.1997	0.038858	54.569
6	116078810	rs12216169	A	T	0.0881722	0.0193683	5.33e-06	16086	genus.Dorea.id.1997	0.0358762	49.8413
6	25078050	rs73729431	T	C	-0.13745	0.0299983	3.17e-06	9596	genus.Dorea.id.1997	0.0475466	39.8654
17	70733523	rs4793307	T	C	0.0574165	0.0122472	4.01e-06	17600	genus.Dorea.id.1997	0.0347489	52.7607
16	81803497	rs11150408	G	T	0.0488254	0.0109063	7.06e-06	17215	genus.Dorea.id.1997	0.0342282	50.8052
3	6826520	rs345219	G	T	-0.0497368	0.0112621	8.8e-06	17215	genus.Dorea.id.1997	0.0338687	50.2527
9	106815466	rs62583469	A	T	-0.0634136	0.0142227	5.78e-06	16819	genus.Dorea.id.1997	0.0349563	50.7296
6	74605806	rs3005511	G	A	0.0516127	0.0112852	5.29e-06	17610	genus.Dorea.id.1997	0.0343026	52.0887
4	60992340	rs1899291	T	C	0.0697217	0.0150285	4.57e-06	17609	genus.Dorea.id.1997	0.0345347	52.4508
11	8729057	rs3752849	A	G	0.163846	0.036608	7.68e-06	5322	genus.Dorea.id.1997	0.0612833	28.8828
7	154978183	rs12537781	C	T	-0.055544	0.0125223	9.15e-06	17608	genus.Dorea.id.1997	0.0334254	50.7048
2	45453805	rs3851328	G	T	-0.107774	0.0236527	4.18e-06	5147	genus.Eggerthella.id.819	0.0641016	31.9733
7	38335954	rs2240838	G	A	0.0980582	0.0197653	7.36e-07	5147	genus.Eggerthella.id.819	0.068953	34.5724
21	29778032	rs2223081	A	G	0.102572	0.0221108	3.89e-06	5147	genus.Eggerthella.id.819	0.0643073	32.083
1	9136139	rs112205261	C	T	-0.188618	0.0403613	3.35e-06	5036	genus.Eggerthella.id.819	0.0654478	31.9852
17	17098213	rs4985746	A	G	0.110522	0.0247653	5.71e-06	4906	genus.Eggerthella.id.819	0.0647187	30.7864
11	102461599	rs1784446	A	G	0.0907728	0.0198096	5.23e-06	5147	genus.Eggerthella.id.819	0.0634463	31.6243
20	55647869	rs76663501	T	C	0.175349	0.0378576	4.83e-06	4814	genus.Eggerthella.id.819	0.0658439	30.7699
2	141337454	rs6430926	T	C	0.0879736	0.0197127	8.37e-06	5147	genus.Eggerthella.id.819	0.0620587	30.8869
4	70483957	rs2877457	A	G	-0.093486	0.0210208	9.03e-06	5083	genus.Eggerthella.id.819	0.0622208	30.5869
3	20807454	rs13070736	C	A	-0.121331	0.0272024	7.62e-06	5147	genus.Eggerthella.id.819	0.0623388	31.0356
15	65691324	rs67490567	C	T	0.108495	0.0245457	8.94e-06	5083	genus.Eggerthella.id.819	0.0622493	30.6019
8	50822676	rs3812426	A	G	0.106447	0.0224159	2.72e-06	5583	genus.Eisenbergiella.id.11304	0.0627356	31.0689
15	53375201	rs1508033	C	A	0.091546	0.0195787	3.23e-06	5580	genus.Eisenbergiella.id.11304	0.0622792	30.8113
11	124764527	rs12278566	A	T	-0.121065	0.0251658	1.65e-06	5582	genus.Eisenbergiella.id.11304	0.0640894	31.7796
15	36178565	rs2683098	T	C	0.107319	0.022515	2.24e-06	5582	genus.Eisenbergiella.id.11304	0.0632692	31.3454
17	53367641	rs11079158	C	T	0.100627	0.022546	7.35e-06	5582	genus.Eisenbergiella.id.11304	0.059967	29.605
8	55330814	rs13258851	G	A	0.137001	0.0302124	7.75e-06	5583	genus.Eisenbergiella.id.11304	0.0598113	29.5286
2	19973210	rs12710729	A	C	0.0893384	0.0199069	9.84e-06	5583	genus.Eisenbergiella.id.11304	0.0591237	29.1678
10	109417101	rs12257723	C	A	-0.0952742	0.0211569	8.85e-06	5582	genus.Eisenbergiella.id.11304	0.059435	29.3258
21	21610254	rs4462860	A	G	0.0939071	0.0201104	4.16e-06	5460	genus.Eisenbergiella.id.11304	0.0622491	30.1316
11	24001840	rs11027642	T	C	0.129006	0.0284844	4.92e-06	5583	genus.Eisenbergiella.id.11304	0.0610949	30.2035
4	189060431	rs11938607	C	T	0.0978125	0.0216636	8.22e-06	5583	genus.Eisenbergiella.id.11304	0.0596424	29.4399
3	111419486	rs1553971	G	T	0.120965	0.0263054	5.27e-06	5583	genus.Eisenbergiella.id.11304	0.0609024	30.1022
4	127336602	rs11098863	A	T	-0.0966008	0.0162677	3.06e-09	7524	genus.Enterorhabdus.id.820	0.0682791	55.0574
10	20280612	rs7923280	T	A	0.0860019	0.0169148	5.24e-07	7524	genus.Enterorhabdus.id.820	0.0578043	46.0927
2	19611953	rs114731706	G	T	0.182308	0.0382298	2.17e-06	5956	genus.Enterorhabdus.id.820	0.0613297	38.8427
11	62174193	rs3017103	G	A	0.0980897	0.0208995	2.94e-06	7524	genus.Enterorhabdus.id.820	0.0538652	42.7729
12	69515102	rs73331712	C	T	0.26199	0.055123	4.85e-06	3109	genus.Enterorhabdus.id.820	0.0818776	27.6278
2	236439879	rs77655283	A	G	0.132988	0.0298306	5.88e-06	7494	genus.Enterorhabdus.id.820	0.0523092	41.3035
6	37567189	rs9470637	T	A	-0.0755513	0.0166263	5.7e-06	7524	genus.Enterorhabdus.id.820	0.0522822	41.4465
19	35863028	rs424715	C	T	0.0818743	0.0174855	4.41e-06	7524	genus.Enterorhabdus.id.820	0.0529008	41.9643
8	113109756	rs10098492	C	T	0.132323	0.0293688	6.41e-06	7361	genus.Enterorhabdus.id.820	0.0525685	40.7817
7	89709883	rs2051957	T	C	0.0843291	0.0189864	8.9e-06	7524	genus.Enterorhabdus.id.820	0.0511888	40.533
17	10177708	rs7221249	G	A	0.0839861	0.0142741	4.31e-09	9781	genus.Erysipelatoclostridium.id.11381	0.0593275	38.488
1	42333631	rs710230	C	T	0.143381	0.0281514	6.33e-07	9016	genus.Erysipelatoclostridium.id.11381	0.0524271	31.1184
4	25446787	rs4697572	G	A	-0.0810636	0.0163308	7.59e-07	9779	genus.Erysipelatoclostridium.id.11381	0.0499862	32.1025
11	121876913	rs58236560	T	G	-0.111157	0.0234426	2.16e-06	9368	genus.Erysipelatoclostridium.id.11381	0.0489266	30.0655
9	90586043	rs622418	G	A	-0.0668051	0.0143224	3.68e-06	9783	genus.Erysipelatoclostridium.id.11381	0.0467768	29.9525
5	77815056	rs17804233	C	T	-0.0662914	0.0144203	4.59e-06	9783	genus.Erysipelatoclostridium.id.11381	0.0463154	29.6427
2	34595533	rs1434153	A	G	-0.0684526	0.0152443	6.85e-06	9662	genus.Erysipelatoclostridium.id.11381	0.045744	28.8969
5	34892042	rs340991	G	A	-0.0740482	0.0158891	3.75e-06	9781	genus.Erysipelatoclostridium.id.11381	0.0467434	29.9239
8	38780606	rs6474512	C	A	0.067015	0.0143201	3.02e-06	9783	genus.Erysipelatoclostridium.id.11381	0.0471924	30.2318
13	46372065	rs9590927	A	G	-0.0646003	0.0143479	6.39e-06	9782	genus.Erysipelatoclostridium.id.11381	0.0456126	29.1684
1	167818597	rs61806970	T	C	0.142548	0.0320688	9.09e-06	8644	genus.Erysipelatoclostridium.id.11381	0.0477103	27.0136
19	55857777	rs45480394	G	T	-0.0687134	0.0151835	7.66e-06	9604	genus.Erysipelatoclostridium.id.11381	0.0456396	28.6545
11	36871523	rs2901723	A	C	0.0641339	0.0144295	8.79e-06	9662	genus.Erysipelatoclostridium.id.11381	0.0452022	28.5384
17	71411325	rs34528142	G	C	-0.0875551	0.0195556	6.13e-06	9604	genus.Erysipelatoclostridium.id.11381	0.0461239	28.9732
10	36394609	rs16936671	T	C	-0.0968026	0.0217883	6.04e-06	9488	genus.Erysipelatoclostridium.id.11381	0.0464347	28.8249
6	24292185	rs3804326	G	A	0.14147	0.0336352	9.85e-06	7028	genus.Erysipelatoclostridium.id.11381	0.052701	24.3777
10	125628540	rs28568391	G	A	-0.0583911	0.0118741	6.42e-07	14544	genus.ErysipelotrichaceaeUCG003.id.11384	0.0412647	36.777
8	91660344	rs11994308	T	C	0.115417	0.0242503	1.33e-06	13558	genus.ErysipelotrichaceaeUCG003.id.11384	0.0415174	34.4997
15	86522244	rs76502207	C	T	0.144844	0.0289929	6.41e-07	10740	genus.ErysipelotrichaceaeUCG003.id.11384	0.0480162	31.8116
18	46614602	rs10164067	G	T	-0.10326	0.0212405	1.13e-06	14427	genus.ErysipelotrichaceaeUCG003.id.11384	0.0405104	35.7859
16	4076830	rs8053479	G	A	-0.0838212	0.0186509	5.83e-06	13813	genus.ErysipelotrichaceaeUCG003.id.11384	0.0385526	32.5388
7	33684926	rs17798136	A	G	0.158818	0.0347674	3.24e-06	7421	genus.ErysipelotrichaceaeUCG003.id.11384	0.0540091	24.8622
18	43034126	rs59104037	G	A	-0.0951263	0.0204742	4.48e-06	14848	genus.ErysipelotrichaceaeUCG003.id.11384	0.0376391	34.1188
19	57828980	rs11666127	G	A	-0.0719187	0.0161371	7.9e-06	13813	genus.ErysipelotrichaceaeUCG003.id.11384	0.0380039	32.0574
6	24220160	rs62403464	C	T	-0.0731743	0.0156516	3.44e-06	14899	genus.ErysipelotrichaceaeUCG003.id.11384	0.0380259	34.6019
4	113256737	rs59068084	G	T	0.0564772	0.0120224	3.12e-06	14544	genus.ErysipelotrichaceaeUCG003.id.11384	0.0386538	34.3565
7	20554814	rs73074432	T	C	0.072154	0.0164378	9.99e-06	14217	genus.ErysipelotrichaceaeUCG003.id.11384	0.0370383	32.1255
11	7765096	rs4758231	T	G	-0.0551754	0.0122047	6.55e-06	14890	genus.ErysipelotrichaceaeUCG003.id.11384	0.0369326	33.5485
16	80167277	rs74988980	A	G	-0.133141	0.0348574	8.64e-06	5944	genus.ErysipelotrichaceaeUCG003.id.11384	0.0576653	21.3315
2	175403951	rs75949021	C	T	-0.169667	0.0374238	3.58e-06	6721	genus.ErysipelotrichaceaeUCG003.id.11384	0.0564983	23.6109
5	32345671	rs6875357	T	C	0.165673	0.0353831	6.7e-06	7034	genus.ErysipelotrichaceaeUCG003.id.11384	0.0536632	23.403
14	47935928	rs79396538	G	C	0.0848148	0.0191146	8.63e-06	13750	genus.ErysipelotrichaceaeUCG003.id.11384	0.0379294	31.8459
10	873148	rs12251396	G	A	-0.0705399	0.0158766	9.52e-06	14211	genus.ErysipelotrichaceaeUCG003.id.11384	0.0371336	32.1978
7	31136897	rs2267739	C	G	0.115505	0.0237628	1.42e-06	11853	genus.Escherichia.Shigella.id.3504	0.0442692	36.5524
11	134774845	rs1154904	G	A	-0.0613376	0.0130644	3.04e-06	12002	genus.Escherichia.Shigella.id.3504	0.0425968	35.5521
21	39324484	rs73208162	G	A	-0.119296	0.024839	2.19e-06	11073	genus.Escherichia.Shigella.id.3504	0.0449767	34.7152
7	140678199	rs113513883	G	A	0.172283	0.038041	5.28e-06	6280	genus.Escherichia.Shigella.id.3504	0.0574234	25.4409
17	14173290	rs7502686	C	G	-0.136384	0.0302576	5.9e-06	9990	genus.Escherichia.Shigella.id.3504	0.0453031	31.553
2	236515155	rs57024273	C	T	0.0626172	0.0139919	9.7e-06	11853	genus.Escherichia.Shigella.id.3504	0.0406194	33.4113
13	23253392	rs113127095	G	A	0.151009	0.0323434	3.33e-06	8433	genus.Escherichia.Shigella.id.3504	0.0506018	29.9077
10	69394914	rs117092367	T	A	0.117362	0.0264533	9.65e-06	10304	genus.Escherichia.Shigella.id.3504	0.0435756	31.2487
16	3750623	rs112767262	C	T	0.0732963	0.0163589	8.21e-06	11771	genus.Escherichia.Shigella.id.3504	0.0410927	33.583
3	3173016	rs11706043	A	T	0.075657	0.0164155	5.87e-06	12001	genus.Escherichia.Shigella.id.3504	0.0413464	34.4606
9	136179347	rs592299	C	T	-0.0592004	0.0129486	4.77e-06	11995	genus.Escherichia.Shigella.id.3504	0.0417558	34.7993
7	128054100	rs4731451	A	G	-0.0609885	0.0135157	7.47e-06	12001	genus.Escherichia.Shigella.id.3504	0.0408798	34.0551
16	77711641	rs35555519	G	C	0.101976	0.0222883	4.92e-06	12002	genus.Escherichia.Shigella.id.3504	0.041683	34.7562
5	79863544	rs118526	A	C	-0.0594401	0.013598	8e-06	11853	genus.Escherichia.Shigella.id.3504	0.0410015	33.739
1	48961903	rs2798105	G	A	-0.100851	0.0222045	8.25e-06	11296	genus.Escherichia.Shigella.id.3504	0.0419377	32.9177
12	83502773	rs12320842	G	C	0.094833	0.0163962	7.57e-09	17638	genus.Faecalibacterium.id.2057	0.0434872	61.6356
6	131587157	rs6910935	G	A	0.134864	0.0277032	1.38e-06	12640	genus.Faecalibacterium.id.2057	0.0429284	43.5635
14	64044097	rs1271565	T	C	-0.0576251	0.0119649	1.3e-06	17638	genus.Faecalibacterium.id.2057	0.0364302	51.2554
16	6099863	rs75499067	T	C	0.227585	0.0465522	1.76e-06	4526	genus.Faecalibacterium.id.2057	0.0709615	26.5103
13	53567017	rs9536330	C	T	-0.048317	0.010797	5.33e-06	18082	genus.Faecalibacterium.id.2057	0.0338387	48.6778
15	47404021	rs28376661	G	C	0.0504817	0.0109368	3.66e-06	18087	genus.Faecalibacterium.id.2057	0.0344158	49.5512
1	245267339	rs10927394	T	G	-0.232262	0.0512364	7.02e-06	3495	genus.Faecalibacterium.id.2057	0.0759193	21.999
2	37125235	rs114946999	T	C	-0.0861565	0.01896	5.7e-06	15673	genus.Faecalibacterium.id.2057	0.0362344	45.2867
1	111036827	rs79656633	C	T	0.145631	0.0323019	8.14e-06	9080	genus.Faecalibacterium.id.2057	0.0468024	34.2419
10	128614990	rs61875484	G	C	0.0817953	0.018369	9.18e-06	16718	genus.Faecalibacterium.id.2057	0.034298	45.6354
1	14201546	rs12753492	C	A	0.0641305	0.0149933	8.8e-06	17525	genus.Faecalibacterium.id.2057	0.0335675	46.7859
21	39027901	rs2835874	C	T	-0.0866356	0.0196496	7.54e-06	17567	genus.Faecalibacterium.id.2057	0.0337766	47.2005
8	38593645	rs11776390	C	T	-0.078354	0.017183	6.4e-06	16718	genus.Faecalibacterium.id.2057	0.0348945	46.4579
3	3556826	rs9852893	G	C	0.0657834	0.0129056	3.88e-07	14184	genus.FamilyXIIIAD3011group.id.11293	0.0425967	42.0241
20	4618639	rs62200412	T	C	-0.0800851	0.0163834	5.8e-07	13661	genus.FamilyXIIIAD3011group.id.11293	0.0427434	40.6184
1	240694163	rs16840310	G	A	-0.0608052	0.0122149	6.75e-07	14201	genus.FamilyXIIIAD3011group.id.11293	0.0416779	41.1275
1	192019835	rs72730932	A	C	-0.0899559	0.0177107	6.89e-07	13102	genus.FamilyXIIIAD3011group.id.11293	0.0433555	39.5375
15	58683697	rs16940167	T	C	0.0732552	0.0159898	3.91e-06	14201	genus.FamilyXIIIAD3011group.id.11293	0.0387258	38.097
7	28603985	rs17156849	A	G	-0.112891	0.0245292	4.19e-06	13352	genus.FamilyXIIIAD3011group.id.11293	0.0398115	36.8626
16	16006242	rs62029761	G	A	0.128753	0.0276002	3.89e-06	9655	genus.FamilyXIIIAD3011group.id.11293	0.0469691	31.6699
4	38917830	rs11736617	A	G	-0.0759493	0.0172101	9.02e-06	13778	genus.FamilyXIIIAD3011group.id.11293	0.0378109	36.0534
12	18127597	rs12812672	C	T	-0.096065	0.020828	2.56e-06	13565	genus.FamilyXIIIAD3011group.id.11293	0.040371	37.9998
6	32695336	rs9276029	G	A	-0.0811384	0.0185669	8.93e-06	13566	genus.FamilyXIIIAD3011group.id.11293	0.0381241	35.8037
15	40047706	rs12911842	T	A	-0.0811976	0.0183335	6.91e-06	14125	genus.FamilyXIIIAD3011group.id.11293	0.0378236	36.9754
5	14159925	rs149302	C	T	-0.0645635	0.0143225	7.48e-06	14192	genus.FamilyXIIIAD3011group.id.11293	0.0375917	36.9144
3	29811865	rs9837139	G	A	0.10752	0.0240482	8.71e-06	13527	genus.FamilyXIIIAD3011group.id.11293	0.038225	35.7989
9	136678954	rs739451	T	C	0.0649589	0.0147534	7.88e-06	14197	genus.FamilyXIIIAD3011group.id.11293	0.0374926	36.8263
2	74195551	rs11126423	T	C	0.0904399	0.0196301	5.91e-06	13735	genus.FamilyXIIIAD3011group.id.11293	0.0386378	36.7584
3	188224096	rs1426266	C	T	-0.0665521	0.0137151	1.25e-06	12751	genus.FamilyXIIIUCG001.id.11294	0.0429142	57.1242
1	85228325	rs12049454	C	T	-0.0647298	0.0134065	1.17e-06	12748	genus.FamilyXIIIUCG001.id.11294	0.0430287	57.2698
1	183503664	rs3842897	A	G	-0.112639	0.0242751	5.2e-06	12407	genus.FamilyXIIIUCG001.id.11294	0.0408956	52.8557
15	25151194	rs116979587	A	T	-0.121679	0.0260821	3.05e-06	11989	genus.FamilyXIIIUCG001.id.11294	0.0426144	53.3155
6	76598635	rs62414802	T	C	-0.0611904	0.013457	4.29e-06	12750	genus.FamilyXIIIUCG001.id.11294	0.0406964	54.0425
21	45153079	rs2276529	G	C	-0.0759406	0.0165099	5.36e-06	12748	genus.FamilyXIIIUCG001.id.11294	0.0402889	53.4703
17	33761027	rs112362903	G	A	-0.149047	0.0333271	7.88e-06	8579	genus.FamilyXIIIUCG001.id.11294	0.0482228	43.4106
17	78223817	rs8076666	G	A	0.088655	0.0198094	8.02e-06	12265	genus.FamilyXIIIUCG001.id.11294	0.0403019	51.4599
11	94681786	rs7119679	A	G	-0.0809085	0.0174782	3.52e-06	12445	genus.FamilyXIIIUCG001.id.11294	0.0415576	53.9133
3	45479090	rs76463770	G	A	0.19313	0.0419866	3.77e-06	5651	genus.FamilyXIIIUCG001.id.11294	0.061459	36.9327
1	77887835	rs12030302	G	A	-0.0692276	0.0137467	5.61e-07	10805	genus.Flavonifractor.id.2059	0.0481198	68.2204
10	32381186	rs806808	C	T	0.0667272	0.0136557	1.18e-06	10801	genus.Flavonifractor.id.2059	0.0467336	66.1343
11	44849689	rs34066017	G	A	0.0764294	0.0159789	1.52e-06	10705	genus.Flavonifractor.id.2059	0.0464548	65.1359
1	237351354	rs11811696	C	T	-0.116063	0.0241012	2.07e-06	10221	genus.Flavonifractor.id.2059	0.0469253	62.8493
16	6696929	rs11642826	C	G	0.14686	0.0325191	6.65e-06	8151	genus.Flavonifractor.id.2059	0.0498712	53.4205
5	168218403	rs114873521	T	C	-0.130067	0.0294087	7.13e-06	9156	genus.Flavonifractor.id.2059	0.0469035	56.2674
2	50201547	rs6761463	C	G	-0.083392	0.0184596	8.11e-06	10805	genus.Flavonifractor.id.2059	0.0429136	60.5086
1	102287083	rs12038887	G	C	0.0942719	0.0211646	9.37e-06	10583	genus.Flavonifractor.id.2059	0.0430591	59.4742
1	24927625	rs4378146	C	A	-0.0616691	0.0125259	7.2e-07	17384	genus.Fusicatenibacter.id.11305	0.0375763	35.6816
5	29595000	rs62353480	G	A	-0.0701397	0.0145589	1.57e-06	16119	genus.Fusicatenibacter.id.11305	0.0378154	33.3009
3	64252803	rs704418	C	T	0.0739124	0.0151073	7.77e-07	16626	genus.Fusicatenibacter.id.11305	0.038308	34.8149
8	15360718	rs2132128	A	G	-0.0771914	0.0160344	1.08e-06	17370	genus.Fusicatenibacter.id.11305	0.0369947	35.0798
18	10370596	rs206581	G	A	-0.0568339	0.0127894	8.96e-06	17384	genus.Fusicatenibacter.id.11305	0.0336749	31.8478
2	226649570	rs62187631	C	T	-0.0710571	0.015924	4.55e-06	16522	genus.Fusicatenibacter.id.11305	0.0356598	32.1168
10	112177119	rs2025938	A	G	-0.0967298	0.0205426	2.99e-06	15626	genus.Fusicatenibacter.id.11305	0.0373617	31.8788
10	120447429	rs3303	C	T	-0.0953657	0.020407	3.94e-06	16877	genus.Fusicatenibacter.id.11305	0.0355124	32.667
9	130371107	rs2039204	A	T	-0.0497414	0.0107941	3.94e-06	17383	genus.Fusicatenibacter.id.11305	0.0349908	33.1355
15	88353215	rs8028026	G	A	-0.0792146	0.0180505	8.06e-06	16522	genus.Fusicatenibacter.id.11305	0.0347173	31.2374
17	70721782	rs1864685	C	A	-0.0494799	0.0108105	4.96e-06	17374	genus.Fusicatenibacter.id.11305	0.0346358	32.7703
2	5532793	rs792108	C	T	-0.0508345	0.0113843	8.5e-06	16978	genus.Fusicatenibacter.id.11305	0.0341623	31.5692
7	148856720	rs60254196	G	A	-0.0492427	0.0109365	5.47e-06	16978	genus.Fusicatenibacter.id.11305	0.0348808	32.2572
17	70697344	rs9905659	A	G	-0.061617	0.0136576	7.31e-06	17384	genus.Fusicatenibacter.id.11305	0.0340048	32.1708
16	73821805	rs8063430	C	T	-0.104026	0.022217	4.93e-06	15552	genus.Fusicatenibacter.id.11305	0.0366187	31.0726
20	25257001	rs6515626	A	G	0.141575	0.0313559	7.29e-06	7796	genus.Fusicatenibacter.id.11305	0.0507726	21.8908
21	42681392	rs10439674	G	A	-0.0572129	0.0130007	7.68e-06	17381	genus.Fusicatenibacter.id.11305	0.0339268	32.0889
20	55937366	rs167879	T	C	-0.0659543	0.0148763	5.87e-06	16542	genus.Fusicatenibacter.id.11305	0.0352212	31.7457
12	58658311	rs73103914	G	A	-0.0597324	0.0134458	8.3e-06	17384	genus.Fusicatenibacter.id.11305	0.0337998	31.9701
3	187450354	rs76287110	T	A	-0.242965	0.0466177	1.67e-07	3483	genus.Gordonibacter.id.821	0.0885139	22.4452
12	29024534	rs7294633	T	C	0.12867	0.0249946	3.44e-07	3723	genus.Gordonibacter.id.821	0.0834291	22.4948
17	10148653	rs7220558	T	A	0.116884	0.0234834	6.71e-07	3723	genus.Gordonibacter.id.821	0.0813406	21.8818
7	47144505	rs71545975	G	A	-0.153972	0.0338918	7.04e-06	3556	genus.Gordonibacter.id.821	0.0752563	19.2058
4	8142607	rs35042269	A	C	-0.180293	0.0403296	8.11e-06	3595	genus.Gordonibacter.id.821	0.0743462	19.1637
4	136768501	rs72714787	A	C	0.181405	0.0377102	1.43e-06	3723	genus.Gordonibacter.id.821	0.0789137	21.173
7	136937189	rs322296	A	G	0.17869	0.037722	4.02e-06	3595	genus.Gordonibacter.id.821	0.076802	19.8494
1	83136096	rs72939513	G	A	-0.21399	0.0490592	7.98e-06	3435	genus.Gordonibacter.id.821	0.0761115	18.7775
1	210628449	rs3765837	G	T	-0.190729	0.0433608	7.17e-06	3556	genus.Gordonibacter.id.821	0.0751914	19.1879
2	30158494	rs13412653	C	A	0.107597	0.0239228	8.61e-06	3723	genus.Gordonibacter.id.821	0.0728488	19.4179
7	129433205	rs117347059	C	G	-0.128261	0.0285123	9.17e-06	3684	genus.Gordonibacter.id.821	0.0730118	19.26
17	52957210	rs16955299	A	G	-0.196423	0.0433538	6.37e-06	3572	genus.Gordonibacter.id.821	0.0754416	19.344
9	88787144	rs4596722	G	A	0.102908	0.0231571	9.06e-06	3723	genus.Gordonibacter.id.821	0.0726717	19.367
7	18970607	rs768830	A	G	0.149852	0.0333315	7.76e-06	3723	genus.Gordonibacter.id.821	0.0732149	19.5232
12	131024079	rs61934597	T	C	-0.172495	0.0388567	8.37e-06	3684	genus.Gordonibacter.id.821	0.0733342	19.3518
6	129224488	rs12191680	G	C	0.106544	0.0200323	1.47e-07	9115	genus.Haemophilus.id.3698	0.0550224	37.847
6	55448491	rs9382510	T	C	-0.093521	0.0172649	7.12e-08	9117	genus.Haemophilus.id.3698	0.0563928	38.8545
13	36104947	rs9574096	T	A	-0.0736375	0.0155227	2.18e-06	9118	genus.Haemophilus.id.3698	0.0495736	33.9148
10	94306385	rs76022354	T	C	0.244638	0.0505504	1.83e-06	3618	genus.Haemophilus.id.3698	0.0792264	22.1439
16	48742489	rs111582866	A	G	-0.124265	0.026016	1.27e-06	8370	genus.Haemophilus.id.3698	0.0529162	33.3441
17	64535013	rs9895850	C	T	-0.192957	0.0416755	2.14e-06	4592	genus.Haemophilus.id.3698	0.0698771	24.5611
12	115493337	rs35509	A	G	0.128249	0.0268779	2.01e-06	8430	genus.Haemophilus.id.3698	0.0517343	32.7925
9	105650242	rs78909003	C	T	-0.246256	0.0503924	1.67e-06	3559	genus.Haemophilus.id.3698	0.0801914	22.0697
6	8350917	rs9328464	C	T	0.0723095	0.0148799	1.42e-06	9119	genus.Haemophilus.id.3698	0.0504683	34.5631
22	26891808	rs4822728	C	T	0.0705861	0.0151388	3.48e-06	9119	genus.Haemophilus.id.3698	0.0485712	33.1976
11	9951672	rs10840326	G	C	-0.0677384	0.0151463	7.37e-06	8888	genus.Haemophilus.id.3698	0.04753	31.6271
13	85114550	rs12876183	A	T	0.0749201	0.016711	9.62e-06	9110	genus.Haemophilus.id.3698	0.0463471	31.5724
9	78752170	rs10781340	A	G	0.0948915	0.0203221	4.32e-06	9037	genus.Haemophilus.id.3698	0.0483172	32.7178
7	24360361	rs56310940	C	G	-0.108393	0.0247052	7.23e-06	9119	genus.Haemophilus.id.3698	0.0469652	32.0459
6	163603171	rs761624	G	C	0.0959801	0.0179537	1.38e-07	7706	genus.Holdemanella.id.11393	0.0599689	35.046
6	4148609	rs607782	C	T	-0.0854214	0.0172515	7.19e-07	7456	genus.Holdemanella.id.11393	0.0573584	32.341
10	4494630	rs75764681	C	T	-0.283103	0.0598999	1.94e-06	3003	genus.Holdemanella.id.11393	0.0867214	20.2663
19	15020095	rs73011279	C	T	-0.0961669	0.0199336	1.36e-06	7456	genus.Holdemanella.id.11393	0.0559102	31.4761
9	105004835	rs4541991	C	T	-0.0927334	0.0194435	2.1e-06	7657	genus.Holdemanella.id.11393	0.0541774	31.2671
7	14728950	rs1830029	G	C	-0.0954096	0.021093	5.35e-06	7456	genus.Holdemanella.id.11393	0.0526738	29.5528
4	71000791	rs12513188	A	G	0.0903906	0.0195276	4.65e-06	7700	genus.Holdemanella.id.11393	0.0521643	30.2104
10	125021315	rs12415649	C	G	0.0839384	0.0190567	7.88e-06	7662	genus.Holdemanella.id.11393	0.0510236	29.3683
1	65153340	rs1926302	A	G	-0.107972	0.0231421	7.5e-06	7702	genus.Holdemanella.id.11393	0.0510107	29.514
13	50932063	rs17586763	C	T	-0.227285	0.0510135	7.72e-06	3817	genus.Holdemanella.id.11393	0.0723258	21.173
19	43851935	rs8113760	A	G	0.078999	0.01734	4.62e-06	7456	genus.Holdemanella.id.11393	0.0530261	29.7615
8	138623633	rs34187114	A	C	-0.104505	0.022601	5.13e-06	7704	genus.Holdemanella.id.11393	0.0519168	30.0748
3	85392882	rs35228298	A	G	0.0934832	0.0202886	7.3e-06	7456	genus.Holdemanella.id.11393	0.0519122	29.1021
19	7668225	rs62113381	C	T	-0.105447	0.0232029	5.54e-06	7310	genus.Holdemanella.id.11393	0.0531102	29.2264
11	18768068	rs1867876	C	T	0.0842919	0.0162192	2.74e-07	9109	genus.Holdemania.id.2157	0.0538297	28.7306
6	105737322	rs9500080	T	C	0.0926764	0.0178886	4.09e-07	9106	genus.Holdemania.id.2157	0.0530475	28.2803
20	3839754	rs6133067	C	T	0.0910829	0.0178561	5.17e-07	8863	genus.Holdemania.id.2157	0.0532916	27.6579
12	39589195	rs150096134	A	T	0.162139	0.0332089	2.38e-06	6906	genus.Holdemania.id.2157	0.0567421	23.0161
14	102553414	rs41438744	G	C	-0.12487	0.027013	2.44e-06	8839	genus.Holdemania.id.2157	0.0501024	25.8451
5	77388406	rs77293403	G	A	0.164556	0.0341775	1.77e-06	7585	genus.Holdemania.id.2157	0.0548239	24.381
10	129908282	rs80149660	T	C	-0.232987	0.0519183	6.04e-06	3283	genus.Holdemania.id.2157	0.0788791	15.5283
13	81685543	rs116500994	T	G	-0.13755	0.0293386	2.34e-06	8432	genus.Holdemania.id.2157	0.0513881	25.3193
17	76443497	rs55888180	G	C	0.128671	0.0282795	5.89e-06	8464	genus.Holdemania.id.2157	0.0492191	24.2873
5	106209093	rs4146507	T	C	0.079488	0.0177002	7.23e-06	9108	genus.Holdemania.id.2157	0.0469944	24.8997
15	93110222	rs111745969	G	A	0.120677	0.0265781	3.71e-06	8233	genus.Holdemania.id.2157	0.0509701	24.5086
8	123973840	rs113593397	G	A	-0.128935	0.0282526	9.36e-06	8296	genus.Holdemania.id.2157	0.0486325	23.506
10	115332413	rs10885477	C	T	-0.135137	0.0301894	8.6e-06	8690	genus.Holdemania.id.2157	0.0477131	24.1361
13	70856516	rs9529719	C	T	0.074038	0.0160494	5.97e-06	9107	genus.Holdemania.id.2157	0.0474234	25.1355
3	60615680	rs967319	C	T	0.0788638	0.0176744	8.38e-06	9108	genus.Holdemania.id.2157	0.0466636	24.7159
7	38292857	rs12701617	G	A	-0.0660617	0.0149427	9.52e-06	9106	genus.Holdemania.id.2157	0.0463824	24.5543
7	63323145	rs73139538	A	G	-0.148594	0.0327469	7.77e-06	8095	genus.Holdemania.id.2157	0.0496743	23.4522
17	26789271	rs11080063	A	G	-0.0665238	0.0149837	6.67e-06	9103	genus.Holdemania.id.2157	0.0471871	24.9931
11	77901287	rs901099	G	T	-0.12718	0.0250924	6.53e-07	3647	genus.Howardella.id.2000	0.0822673	29.6226
18	43206985	rs1484873	G	A	-0.227831	0.046335	2.56e-06	3608	genus.Howardella.id.2000	0.0782094	27.7366
7	133154356	rs17167098	A	G	-0.169366	0.0352068	1.12e-06	3586	genus.Howardella.id.2000	0.0811976	28.7133
4	169178315	rs609430	G	T	-0.112045	0.0239328	3.34e-06	3798	genus.Howardella.id.2000	0.0753448	28.0454
7	93527414	rs36081916	C	T	-0.18123	0.0402987	4.7e-06	3216	genus.Howardella.id.2000	0.080622	25.5423
17	17253288	rs12452946	G	A	-0.105833	0.0228941	3.8e-06	3800	genus.Howardella.id.2000	0.0748951	27.8792
1	72972799	rs61771805	T	A	-0.136779	0.0296811	4.03e-06	3612	genus.Howardella.id.2000	0.0766187	27.1559
18	60125134	rs672217	A	G	0.164146	0.0349993	3.52e-06	3611	genus.Howardella.id.2000	0.0770874	27.3283
2	218819396	rs3791893	G	A	0.147035	0.034023	9.5e-06	3795	genus.Howardella.id.2000	0.0718149	26.6087
15	98476920	rs10048062	T	C	-0.147352	0.0336531	8.59e-06	3800	genus.Howardella.id.2000	0.0721175	26.7649
14	95452797	rs2154047	A	C	-0.192557	0.0420093	9.97e-06	3623	genus.Howardella.id.2000	0.0733226	25.9743
4	166058998	rs13128780	C	T	-0.149725	0.0312777	1.75e-06	3999	genus.Hungatella.id.11306	0.0755089	65.2266
15	89577376	rs72759041	T	G	-0.126025	0.0282242	3.86e-06	3910	genus.Hungatella.id.11306	0.0737871	62.2027
5	58424440	rs10044993	A	C	0.139547	0.0316748	8.07e-06	4209	genus.Hungatella.id.11306	0.0687372	62.0453
8	14853525	rs13249325	G	T	-0.100023	0.0225883	9.69e-06	4209	genus.Hungatella.id.11306	0.0681309	61.458
14	95973619	rs17092615	A	G	0.152235	0.0337867	7.38e-06	4009	genus.Hungatella.id.11306	0.0707286	60.9352
4	14324623	rs10805326	A	G	0.0775151	0.0139665	3.55e-08	12303	genus.Intestinibacter.id.11345	0.0496694	42.8123
15	92446683	rs4327025	A	G	-0.0810346	0.0154397	1.64e-07	12303	genus.Intestinibacter.id.11345	0.0471818	40.562
11	125663184	rs478972	C	T	-0.142681	0.0297116	1.82e-06	10333	genus.Intestinibacter.id.11345	0.0469291	33.8672
5	159686256	rs6875660	T	C	0.0890455	0.0193905	3.06e-06	12293	genus.Intestinibacter.id.11345	0.0420776	35.9519
9	21502923	rs16938435	C	T	-0.112189	0.0235439	1.8e-06	12303	genus.Intestinibacter.id.11345	0.04303	36.8322
20	61325223	rs6062862	G	A	0.0924508	0.0204658	6.68e-06	12189	genus.Intestinibacter.id.11345	0.0407797	34.501
16	5993076	rs118030283	A	G	-0.151829	0.0324471	2.67e-06	8830	genus.Intestinibacter.id.11345	0.0499329	30.8826
12	97928437	rs11109097	T	C	0.0624272	0.0138539	5.49e-06	11886	genus.Intestinibacter.id.11345	0.0416743	34.4124
6	10303945	rs9348442	T	C	0.099082	0.0221625	6.26e-06	12303	genus.Intestinibacter.id.11345	0.0407146	34.7662
5	148846426	rs447950	G	A	0.0628342	0.0136652	5.64e-06	12303	genus.Intestinibacter.id.11345	0.0409132	34.943
6	170918194	rs62430350	C	T	0.151096	0.0351476	6.84e-06	7650	genus.Intestinibacter.id.11345	0.0514072	27.5807
4	179361262	rs2702387	G	A	0.0608559	0.0132145	4.26e-06	12291	genus.Intestinibacter.id.11345	0.0414628	35.3981
3	70657785	rs68093214	T	C	0.0662258	0.0149877	9.26e-06	11886	genus.Intestinibacter.id.11345	0.0406562	33.536
11	127703160	rs2098844	T	C	-0.0575295	0.0128416	6.79e-06	12291	genus.Intestinibacter.id.11345	0.0405792	34.6119
2	20054971	rs893394	A	G	0.0583322	0.0130729	7.85e-06	11886	genus.Intestinibacter.id.11345	0.0409805	33.815
10	13124513	rs11258178	G	A	0.0660742	0.0134139	6.98e-07	11766	genus.Intestinimonas.id.2062	0.0457246	28.1384
11	94364293	rs12226153	G	A	-0.151142	0.0306922	5.12e-07	9023	genus.Intestinimonas.id.2062	0.0528362	25.1082
16	58818770	rs4784055	C	T	-0.175324	0.038599	8.72e-07	3193	genus.Intestinimonas.id.2062	0.0869132	15.0965
2	6514088	rs716604	G	A	0.0818068	0.0165992	8.57e-07	12090	genus.Intestinimonas.id.2062	0.0447462	28.2669
16	85327902	rs2930225	T	G	0.0729524	0.0152948	1.35e-06	12003	genus.Intestinimonas.id.2062	0.0440949	27.6359
3	10611142	rs62240188	A	G	0.130074	0.0267179	2.2e-06	10252	genus.Intestinimonas.id.2062	0.0467332	25.0783
5	17209391	rs2731794	T	C	0.120632	0.0257529	1.92e-06	11079	genus.Intestinimonas.id.2062	0.0452231	26.1881
15	93819735	rs7170984	C	T	-0.0658116	0.0140767	2.98e-06	12090	genus.Intestinimonas.id.2062	0.042475	26.7686
7	66890843	rs10262702	C	T	0.0918017	0.0194885	2.06e-06	11766	genus.Intestinimonas.id.2062	0.0437499	26.8676
1	43767569	rs12566247	A	T	0.0637084	0.0135355	2.19e-06	12076	genus.Intestinimonas.id.2062	0.0430727	27.1306
7	22007303	rs1859797	A	G	0.060368	0.0131793	4.12e-06	11766	genus.Intestinimonas.id.2062	0.0424401	26.0276
8	3763540	rs17067892	T	C	0.107194	0.0250013	6.38e-06	11544	genus.Intestinimonas.id.2062	0.0419935	25.2551
2	140898088	rs72982915	T	C	0.183158	0.0402743	4.91e-06	5591	genus.Intestinimonas.id.2062	0.0610553	18.1096
4	114608814	rs994794	C	G	-0.141905	0.0315074	7.31e-06	9250	genus.Intestinimonas.id.2062	0.0466096	22.5595
20	6218922	rs4113676	C	A	-0.218507	0.0490152	7.42e-06	3170	genus.Intestinimonas.id.2062	0.0794996	13.5983
3	17187502	rs9823439	C	T	-0.0581947	0.0131455	9.86e-06	11766	genus.Intestinimonas.id.2062	0.0407378	24.9393
6	155737906	rs62427239	A	C	0.162658	0.0367647	9.41e-06	6385	genus.Intestinimonas.id.2062	0.0554135	18.667
3	150620956	rs2276760	G	A	-0.0685233	0.0152546	7.84e-06	12081	genus.Intestinimonas.id.2062	0.0406511	25.5513
6	67200802	rs6934519	T	C	0.0692373	0.0151154	8.57e-06	12089	genus.Intestinimonas.id.2062	0.0404645	25.446
13	23343542	rs1000888	G	C	-0.0585038	0.013219	9.71e-06	12090	genus.Intestinimonas.id.2062	0.0402178	25.2864
20	19300846	rs6112314	C	A	-0.0561715	0.0108174	2.43e-07	17842	genus.Lachnoclostridium.id.11308	0.0386399	47.7653
3	177470032	rs62285313	G	A	0.0864203	0.0181565	1.58e-06	16991	genus.Lachnoclostridium.id.11308	0.0368175	43.2578
17	13816159	rs78068103	G	A	0.0886199	0.0194248	3.67e-06	17477	genus.Lachnoclostridium.id.11308	0.0350107	42.2333
3	23037786	rs615997	C	T	0.0511752	0.0106491	2.03e-06	17911	genus.Lachnoclostridium.id.11308	0.0354891	43.8963
12	28169306	rs61915992	T	A	0.0803876	0.0172209	2.67e-06	16773	genus.Lachnoclostridium.id.11308	0.0362387	42.0057
18	1053252	rs789029	T	C	-0.0641289	0.0137974	3.75e-06	17922	genus.Lachnoclostridium.id.11308	0.0345367	42.7025
1	185091351	rs12566975	C	T	-0.0468097	0.0105787	9.57e-06	17921	genus.Lachnoclostridium.id.11308	0.03306	40.8119
8	59370320	rs4738679	A	G	-0.0520267	0.011404	4.42e-06	17921	genus.Lachnoclostridium.id.11308	0.0342847	42.3774
3	66725825	rs1031599	T	G	-0.078627	0.0175644	6.31e-06	17398	genus.Lachnoclostridium.id.11308	0.0342271	41.068
17	46694541	rs72829893	T	G	0.117472	0.0268103	5.58e-06	12404	genus.Lachnoclostridium.id.11308	0.0407671	35.0991
4	38694566	rs3821998	A	C	-0.0864066	0.0192519	6.72e-06	17920	genus.Lachnoclostridium.id.11308	0.0336262	41.5328
18	19743455	rs2385421	G	A	0.0746186	0.0180734	7.14e-06	17903	genus.Lachnoclostridium.id.11308	0.0335466	41.3918
2	167244051	rs1528479	A	G	-0.0497798	0.0111919	9.64e-06	17477	genus.Lachnoclostridium.id.11308	0.0334656	40.3051
12	102046595	rs1997204	C	T	-0.108075	0.0242022	5.97e-06	14138	genus.Lachnoclostridium.id.11308	0.038066	37.2561
16	27217620	rs62028349	C	G	0.0469989	0.0105971	9.17e-06	17922	genus.Lachnoclostridium.id.11308	0.0331281	40.901
5	176802250	rs13157098	G	A	-0.0768058	0.0155312	5.99e-07	15947	genus.Lachnospira.id.2004	0.039514	93.6747
11	25962890	rs4923324	A	G	-0.0617321	0.0133387	2.44e-06	16490	genus.Lachnospira.id.2004	0.0366955	89.6935
2	57701660	rs56791201	C	T	0.051823	0.0110697	2.93e-06	16486	genus.Lachnospira.id.2004	0.0364071	88.9404
6	6893668	rs2326833	G	C	-0.078495	0.017109	4.6e-06	15632	genus.Lachnospira.id.2004	0.0366417	84.895
3	186445436	rs4686798	C	T	0.0531826	0.0113747	2.74e-06	16497	genus.Lachnospira.id.2004	0.0365013	89.2387
4	111995627	rs159484	A	G	0.0794668	0.0176999	6.68e-06	16487	genus.Lachnospira.id.2004	0.0350674	85.5538
12	91006514	rs2520509	G	A	0.0519063	0.011578	7.42e-06	16500	genus.Lachnospira.id.2004	0.034879	85.1447
19	2571232	rs7249113	A	G	0.0679483	0.0133496	3.72e-07	13534	genus.LachnospiraceaeFCS020group.id.11314	0.0436732	38.5806
1	35328576	rs12078956	G	C	0.106101	0.0222904	2.15e-06	13101	genus.LachnospiraceaeFCS020group.id.11314	0.0413841	35.3028
16	23631307	rs369444	G	C	0.125481	0.0259008	3.15e-06	12465	genus.LachnospiraceaeFCS020group.id.11314	0.0417329	33.8822
2	53946431	rs72793667	G	A	-0.116881	0.0246589	1.63e-06	12396	genus.LachnospiraceaeFCS020group.id.11314	0.0430435	34.8001
19	17865305	rs1363769	C	T	-0.200628	0.0449372	1.58e-06	3555	genus.LachnospiraceaeFCS020group.id.11314	0.0804132	19.3363
8	121244406	rs10093861	A	G	-0.0568869	0.0121152	3.06e-06	13772	genus.LachnospiraceaeFCS020group.id.11314	0.0397564	35.5932
13	40419314	rs9788306	T	C	-0.062804	0.0130744	1.39e-06	13772	genus.LachnospiraceaeFCS020group.id.11314	0.0411181	36.8645
5	109403564	rs113859143	C	G	-0.108906	0.0242055	2.55e-06	13238	genus.LachnospiraceaeFCS020group.id.11314	0.0408687	35.2093
1	118425334	rs9919338	C	G	-0.0553339	0.0120621	4.91e-06	13768	genus.LachnospiraceaeFCS020group.id.11314	0.0389256	34.8091
11	3248876	rs35035870	C	T	-0.190615	0.0414403	2.62e-06	5642	genus.LachnospiraceaeFCS020group.id.11314	0.0625054	23.4397
3	165996415	rs2862811	C	T	0.0564927	0.0121736	3.92e-06	13772	genus.LachnospiraceaeFCS020group.id.11314	0.0393191	35.1856
10	44346094	rs1254846	A	G	0.105963	0.0232501	5.6e-06	13172	genus.LachnospiraceaeFCS020group.id.11314	0.0395553	33.8613
6	71966268	rs4452603	G	T	0.0604208	0.0135965	8.98e-06	13487	genus.LachnospiraceaeFCS020group.id.11314	0.0382243	33.459
4	166588085	rs2322265	T	C	-0.0666305	0.0141577	5.21e-06	13772	genus.LachnospiraceaeFCS020group.id.11314	0.0388135	34.7149
10	65563647	rs3999074	T	G	-0.0550587	0.0121847	6.55e-06	13772	genus.LachnospiraceaeFCS020group.id.11314	0.0384012	34.3314
4	165786478	rs9308097	G	A	0.055381	0.0123659	7.47e-06	13542	genus.LachnospiraceaeFCS020group.id.11314	0.038485	33.834
20	5330700	rs6116753	A	G	0.0994748	0.0209139	2.92e-06	6278	genus.LachnospiraceaeNC2004group.id.11316	0.058978	39.278
5	149544722	rs3756315	G	A	-0.0883469	0.0188397	3.33e-06	6328	genus.LachnospiraceaeNC2004group.id.11316	0.0584113	39.1874
1	234157721	rs12127733	A	G	0.115182	0.0246006	3.11e-06	6226	genus.LachnospiraceaeNC2004group.id.11316	0.0590653	39.0134
18	58229086	rs17067076	A	G	-0.154631	0.0352194	5.61e-06	4449	genus.LachnospiraceaeNC2004group.id.11316	0.0680129	32.3869
9	122239986	rs1331592	G	C	0.0948806	0.0208369	5.34e-06	6328	genus.LachnospiraceaeNC2004group.id.11316	0.0571725	38.3059
9	29334137	rs1928659	C	T	0.102522	0.0226445	6.17e-06	5516	genus.LachnospiraceaeNC2004group.id.11316	0.060822	35.6508
13	76829562	rs1929743	C	T	0.0837206	0.0190318	9.06e-06	6330	genus.LachnospiraceaeNC2004group.id.11316	0.0557559	37.3125
13	47512191	rs12863463	A	G	-0.156365	0.0345372	6.04e-06	5516	genus.LachnospiraceaeNC2004group.id.11316	0.0608837	35.6894
17	21157406	rs117467633	C	T	-0.169687	0.0383169	9.13e-06	5077	genus.LachnospiraceaeNC2004group.id.11316	0.0622223	33.6133
6	22725908	rs12208226	A	C	-0.154739	0.0340372	9.75e-06	5620	genus.LachnospiraceaeNC2004group.id.11316	0.0589571	35.1408
16	1100633	rs9932954	G	A	-0.0561864	0.0115984	1.25e-06	15222	genus.LachnospiraceaeND3007group.id.11317	0.0392799	155.54
4	7678735	rs13110238	G	C	-0.0636978	0.0142041	4.48e-06	15019	genus.LachnospiraceaeND3007group.id.11317	0.037426	145.941
10	14137663	rs72776675	C	T	-0.0647067	0.014797	8.72e-06	15302	genus.LachnospiraceaeND3007group.id.11317	0.035939	142.563
3	172950553	rs2861203	A	G	0.0572304	0.0127279	7.37e-06	15305	genus.LachnospiraceaeND3007group.id.11317	0.0362259	143.772
11	3922055	rs12362320	C	G	0.0573168	0.0115466	8.04e-07	16764	genus.LachnospiraceaeNK4A136group.id.11319	0.0380991	41.4574
1	54578401	rs954878	G	A	-0.0520656	0.0109082	1.78e-06	17227	genus.LachnospiraceaeNK4A136group.id.11319	0.036384	40.6132
8	4842929	rs7832116	G	A	-0.0714756	0.0151703	3.57e-06	17219	genus.LachnospiraceaeNK4A136group.id.11319	0.0353129	39.3556
3	190415145	rs7616165	T	G	-0.230542	0.0483465	2.77e-06	4094	genus.LachnospiraceaeNK4A136group.id.11319	0.0731746	20.1179
3	161749981	rs76193507	G	A	-0.22973	0.0499776	2.93e-06	3578	genus.LachnospiraceaeNK4A136group.id.11319	0.0780738	18.8478
17	35240097	rs11263806	G	A	-0.0524615	0.0116758	5.07e-06	17236	genus.LachnospiraceaeNK4A136group.id.11319	0.0347411	38.7336
19	51256120	rs73044693	G	A	-0.10758	0.0229884	3.57e-06	12773	genus.LachnospiraceaeNK4A136group.id.11319	0.0409964	34.0816
5	6116659	rs160061	G	A	0.0513831	0.0108094	2.12e-06	17234	genus.LachnospiraceaeNK4A136group.id.11319	0.0361084	40.3104
10	62175024	rs7073658	G	T	-0.0499621	0.0109693	5.27e-06	17236	genus.LachnospiraceaeNK4A136group.id.11319	0.034678	38.6607
14	100177681	rs68104925	C	T	-0.0549104	0.0115385	2.37e-06	17227	genus.LachnospiraceaeNK4A136group.id.11319	0.0359463	40.1064
19	21806125	rs12611395	G	A	-0.0902532	0.0199652	5.83e-06	16486	genus.LachnospiraceaeNK4A136group.id.11319	0.0352917	37.6551
17	30016653	rs2880566	C	T	0.0599578	0.0134693	5.61e-06	17232	genus.LachnospiraceaeNK4A136group.id.11319	0.0345804	38.539
8	84735080	rs28540839	C	A	0.0508285	0.0110591	9.34e-06	16764	genus.LachnospiraceaeNK4A136group.id.11319	0.0342216	37.0886
5	90289997	rs59805249	C	T	0.0936162	0.0207982	9.45e-06	15195	genus.LachnospiraceaeNK4A136group.id.11319	0.0359237	35.3479
7	8497922	rs10952110	T	G	0.0487709	0.0109614	9.08e-06	16764	genus.LachnospiraceaeNK4A136group.id.11319	0.0342689	37.1416
3	55181375	rs4955932	C	T	-0.0492283	0.0109388	7.05e-06	17236	genus.LachnospiraceaeNK4A136group.id.11319	0.0342082	38.1184
3	42568440	rs437876	C	T	0.0784637	0.0144768	7.17e-08	10150	genus.LachnospiraceaeUCG001.id.11321	0.0534385	35.7539
3	148269083	rs985416	T	C	0.0970258	0.0181807	1.46e-07	9917	genus.LachnospiraceaeUCG001.id.11321	0.0527699	34.4704
1	82384407	rs2050911	A	G	0.0751466	0.0153934	1.11e-06	10148	genus.LachnospiraceaeUCG001.id.11321	0.048338	32.1617
9	7273249	rs10815577	G	C	-0.0683706	0.0143691	1.72e-06	10149	genus.LachnospiraceaeUCG001.id.11321	0.0474705	31.5588
9	14477851	rs573933	C	T	-0.107898	0.0232346	3.11e-06	10150	genus.LachnospiraceaeUCG001.id.11321	0.0462724	30.7267
1	53773248	rs78848836	G	A	-0.118868	0.0259753	3.38e-06	9506	genus.LachnospiraceaeUCG001.id.11321	0.0476328	29.6621
6	145006780	rs9403580	T	C	0.107801	0.0229777	3.47e-06	10095	genus.LachnospiraceaeUCG001.id.11321	0.0461719	30.4903
17	36155074	rs7213933	A	T	-0.0816269	0.01838	9.02e-06	9961	genus.LachnospiraceaeUCG001.id.11321	0.0444654	28.9213
19	13962924	rs8104225	G	A	0.0892098	0.0197665	8.04e-06	9908	genus.LachnospiraceaeUCG001.id.11321	0.0448305	29.0144
16	79092359	rs74034332	A	G	0.168045	0.0382637	3.33e-06	6004	genus.LachnospiraceaeUCG001.id.11321	0.0599584	23.8667
7	96965504	rs62496417	G	T	-0.0748504	0.0165681	5.88e-06	10150	genus.LachnospiraceaeUCG001.id.11321	0.0449551	29.8108
12	56256262	rs2371284	C	T	-0.0761893	0.0170127	7.56e-06	9961	genus.LachnospiraceaeUCG001.id.11321	0.0448435	29.1787
1	166199362	rs12131224	T	C	0.117095	0.02591	7.4e-06	9676	genus.LachnospiraceaeUCG001.id.11321	0.0455453	28.8072
14	21455973	rs4981345	C	T	-0.0681973	0.0149831	6.09e-06	9961	genus.LachnospiraceaeUCG001.id.11321	0.0453047	29.493
1	108102470	rs79476906	A	T	-0.087088	0.0197008	8.27e-06	9917	genus.LachnospiraceaeUCG001.id.11321	0.044749	28.9855
8	56839500	rs7341608	C	T	-0.0784757	0.0177648	9.48e-06	9917	genus.LachnospiraceaeUCG001.id.11321	0.0444553	28.7865
1	240359089	rs12747809	A	G	-0.062197	0.0125685	8.65e-07	14464	genus.LachnospiraceaeUCG004.id.11324	0.0408967	47.3966
2	49904589	rs2882478	A	G	-0.0577091	0.0118338	1.21e-06	14466	genus.LachnospiraceaeUCG004.id.11324	0.0403472	46.7395
7	71303007	rs12673420	A	G	0.0554351	0.0118375	2.98e-06	14463	genus.LachnospiraceaeUCG004.id.11324	0.0388383	44.9116
6	81318836	rs2444793	T	C	-0.0542433	0.0118188	4.77e-06	14463	genus.LachnospiraceaeUCG004.id.11324	0.0380283	43.9378
4	183247601	rs2726805	G	A	0.0548397	0.0120844	6.3e-06	14466	genus.LachnospiraceaeUCG004.id.11324	0.0375368	43.3569
3	70592215	rs11128180	G	A	0.0648288	0.0140126	4.52e-06	14466	genus.LachnospiraceaeUCG004.id.11324	0.0381191	44.0561
14	40536481	rs12894272	G	A	0.0579792	0.0125229	4.34e-06	14463	genus.LachnospiraceaeUCG004.id.11324	0.0381927	44.1354
6	14817584	rs233486	G	A	-0.0799088	0.017766	6.28e-06	13710	genus.LachnospiraceaeUCG004.id.11324	0.0385629	42.257
12	24572337	rs35182105	G	A	-0.109724	0.024221	4.87e-06	13170	genus.LachnospiraceaeUCG004.id.11324	0.0398146	41.9631
1	65990422	rs6656451	T	C	-0.05436	0.011947	5.57e-06	14458	genus.LachnospiraceaeUCG004.id.11324	0.0377652	43.6069
1	105287469	rs12072562	C	T	0.133104	0.0303566	7.07e-06	9176	genus.LachnospiraceaeUCG004.id.11324	0.0468685	34.6557
13	51292902	rs2706242	C	G	-0.0901399	0.0199712	9.84e-06	14026	genus.LachnospiraceaeUCG004.id.11324	0.0373174	41.7815
3	154242406	rs7629954	G	A	0.108441	0.023825	5.77e-06	12568	genus.LachnospiraceaeUCG004.id.11324	0.040436	40.6942
11	74391775	rs10793103	T	C	0.0974344	0.0181279	9.35e-08	7014	genus.LachnospiraceaeUCG008.id.11328	0.0636954	39.6889
3	100496680	rs9873555	C	G	-0.121162	0.0233467	2.41e-07	6577	genus.LachnospiraceaeUCG008.id.11328	0.0636267	37.1687
2	168628871	rs13024781	C	T	-0.0798769	0.0168846	2.29e-06	7016	genus.LachnospiraceaeUCG008.id.11328	0.0563853	34.8718
11	19572557	rs10741777	C	T	-0.0973842	0.0194791	7.69e-07	7014	genus.LachnospiraceaeUCG008.id.11328	0.0589822	36.5681
16	84992314	rs955844	C	A	0.112064	0.0228369	1.81e-06	6863	genus.LachnospiraceaeUCG008.id.11328	0.0575843	34.8796
4	114220647	rs67078837	C	T	-0.0845848	0.0170693	7.68e-07	7016	genus.LachnospiraceaeUCG008.id.11328	0.0589752	36.5739
2	228100140	rs62277846	T	C	0.102292	0.0212319	1.59e-06	7016	genus.LachnospiraceaeUCG008.id.11328	0.0572653	35.4491
1	90818872	rs10801803	A	G	-0.117029	0.0243085	1.4e-06	7017	genus.LachnospiraceaeUCG008.id.11328	0.0575619	35.649
12	129539818	rs61944774	G	A	0.179838	0.0393797	6.34e-06	6000	genus.LachnospiraceaeUCG008.id.11328	0.0582469	30.8577
15	31697284	rs75356640	A	G	0.136523	0.0303128	9.83e-06	6423	genus.LachnospiraceaeUCG008.id.11328	0.0551302	31.1669
8	23071054	rs57254474	A	G	0.0886511	0.0199045	6.92e-06	7017	genus.LachnospiraceaeUCG008.id.11328	0.0536446	33.0854
6	81214803	rs57091572	G	A	-0.110443	0.0235801	2.86e-06	6950	genus.LachnospiraceaeUCG008.id.11328	0.0561124	34.366
10	83848397	rs11192447	G	A	0.126592	0.024345	4.69e-07	12695	genus.LachnospiraceaeUCG010.id.11330	0.0447012	49.4523
21	44079875	rs9981767	C	A	0.0655062	0.0131994	9.96e-07	12816	genus.LachnospiraceaeUCG010.id.11330	0.0431997	48.1715
14	29872341	rs74315802	T	G	0.0867262	0.0183477	3.19e-06	12715	genus.LachnospiraceaeUCG010.id.11330	0.0412968	45.5956
9	92267239	rs12346653	T	C	0.0657686	0.0139569	2.7e-06	12816	genus.LachnospiraceaeUCG010.id.11330	0.0414337	46.1171
19	42586245	rs10414815	C	T	0.10453	0.0230253	4.24e-06	11564	genus.LachnospiraceaeUCG010.id.11330	0.0427546	42.993
1	224897491	rs72761829	T	A	0.111884	0.0238893	2.58e-06	11488	genus.LachnospiraceaeUCG010.id.11330	0.0438527	43.8575
2	185864784	rs72894958	T	C	0.222263	0.0486425	5.68e-06	4316	genus.LachnospiraceaeUCG010.id.11330	0.0690101	26.5802
5	8146371	rs336138	T	G	0.0779543	0.0171865	7.48e-06	13236	genus.LachnospiraceaeUCG010.id.11330	0.0389243	44.6285
7	81410263	rs4576377	C	A	-0.0572001	0.0127043	7.63e-06	13225	genus.LachnospiraceaeUCG010.id.11330	0.0389046	44.5678
21	33193567	rs2833528	T	C	-0.0562148	0.0127763	9.92e-06	13233	genus.LachnospiraceaeUCG010.id.11330	0.0384032	43.9971
9	85576178	rs2153460	T	A	-0.0684038	0.0156562	9.17e-06	13236	genus.LachnospiraceaeUCG010.id.11330	0.0385454	44.1767
6	84772845	rs17730011	A	G	-0.0702357	0.015706	7.85e-06	13226	genus.LachnospiraceaeUCG010.id.11330	0.0388514	44.5078
19	6928017	rs921925	C	A	0.0985077	0.0203229	9.72e-07	6952	genus.Lactobacillus.id.1837	0.0586955	36.057
1	18501459	rs16861661	A	G	-0.183147	0.038148	1.28e-06	5325	genus.Lactobacillus.id.1837	0.0663117	31.4387
8	69010103	rs768253	G	T	-0.079195	0.0171791	4.25e-06	6958	genus.Lactobacillus.id.1837	0.0551008	33.7492
2	28903275	rs11674854	T	C	-0.0852686	0.0176504	1.59e-06	6655	genus.Lactobacillus.id.1837	0.0587912	34.5735
16	73890910	rs328312	A	T	0.0815092	0.0169441	1.41e-06	6950	genus.Lactobacillus.id.1837	0.0578283	35.4814
20	54192992	rs6092149	T	A	-0.0801344	0.017149	3.29e-06	6906	genus.Lactobacillus.id.1837	0.0559431	34.0389
6	151027636	rs75127669	A	C	0.139784	0.0310414	6.83e-06	6840	genus.Lactobacillus.id.1837	0.0543657	32.7077
3	173151665	rs77478751	G	A	-0.219886	0.0475759	7.33e-06	3669	genus.Lactobacillus.id.1837	0.0739504	24.3294
2	135755629	rs1530559	A	G	0.0804001	0.0178207	4.93e-06	6655	genus.Lactobacillus.id.1837	0.0559583	32.8088
4	109896462	rs62314653	A	C	0.187692	0.0394585	2.24e-06	5944	genus.Lactobacillus.id.1837	0.0613078	32.2804
13	23834968	rs7399658	A	G	-0.107134	0.0221883	3.12e-06	6613	genus.Lactobacillus.id.1837	0.057301	33.4312
2	199312684	rs12693845	T	C	-0.0805447	0.0177429	8.96e-06	6958	genus.Lactobacillus.id.1837	0.0532093	32.5255
18	64699550	rs34757988	C	G	0.122294	0.0228976	8.95e-08	4055	genus.Lactococcus.id.1851	0.0838436	33.6365
22	31532568	rs757872	C	G	0.140799	0.027582	4.37e-07	3792	genus.Lactococcus.id.1851	0.081932	30.6675
17	2699935	rs123059	C	T	-0.13671	0.0274694	1.27e-06	3760	genus.Lactococcus.id.1851	0.0789175	29.1932
12	113161438	rs4766997	T	C	0.114599	0.023839	2.06e-06	4053	genus.Lactococcus.id.1851	0.0744884	29.5667
19	28767353	rs10417872	G	T	0.118306	0.024522	1.29e-06	4056	genus.Lactococcus.id.1851	0.0759386	30.2121
1	116887742	rs6674304	T	C	0.200758	0.0442121	6.18e-06	3869	genus.Lactococcus.id.1851	0.0725983	27.4483
13	113472525	rs7992246	C	T	0.104232	0.0230786	4.45e-06	4057	genus.Lactococcus.id.1851	0.0719804	28.5222
10	71518643	rs55910161	T	C	0.146426	0.0307367	2.36e-06	3836	genus.Lactococcus.id.1851	0.0761175	28.6413
2	31266049	rs12621813	A	G	0.108423	0.0239978	6.61e-06	4057	genus.Lactococcus.id.1851	0.070676	27.966
2	54114864	rs2293361	T	C	-0.199221	0.0430969	1.4e-06	3787	genus.Lactococcus.id.1851	0.0783209	29.1623
7	14650221	rs17168302	A	G	0.191857	0.0424761	6.29e-06	4023	genus.Lactococcus.id.1851	0.0711401	27.927
11	45826561	rs61884471	A	G	0.124426	0.0248431	1.01e-06	11559	genus.Marvinbryantia.id.2005	0.0454584	45.8216
10	12516924	rs2724813	G	A	-0.0840769	0.0167551	6.28e-07	11610	genus.Marvinbryantia.id.2005	0.0462195	46.8318
1	58441860	rs1187983	T	C	-0.0935456	0.0193174	2.02e-06	11896	genus.Marvinbryantia.id.2005	0.0435435	45.0819
6	132881664	rs2842896	T	C	-0.0649396	0.0131146	7.25e-07	11709	genus.Marvinbryantia.id.2005	0.0457672	46.7472
16	5938448	rs11645029	C	G	-0.060618	0.0131551	4.15e-06	11709	genus.Marvinbryantia.id.2005	0.0425315	43.2955
18	46255637	rs12963345	C	G	-0.059681	0.0132289	6.6e-06	11709	genus.Marvinbryantia.id.2005	0.0416291	42.3369
3	166039765	rs2863363	G	A	0.0634861	0.0136323	3.11e-06	11950	genus.Marvinbryantia.id.2005	0.0426433	44.3089
11	79518683	rs72948274	C	A	-0.126354	0.0272212	3.26e-06	11561	genus.Marvinbryantia.id.2005	0.0432665	43.5197
19	4542097	rs146541147	A	G	0.118845	0.0268423	6.86e-06	10778	genus.Marvinbryantia.id.2005	0.0433099	40.6115
13	86079090	rs11620597	C	T	0.119479	0.0271688	7.8e-06	11031	genus.Marvinbryantia.id.2005	0.0425507	40.8049
14	21577837	rs8006832	T	G	-0.0952415	0.0216699	6.58e-06	11412	genus.Marvinbryantia.id.2005	0.0421738	41.8256
1	211400180	rs3125832	C	A	0.0679323	0.015012	5.03e-06	11709	genus.Marvinbryantia.id.2005	0.0421604	42.9011
13	41963791	rs76029318	C	T	0.222849	0.0454319	1.08e-06	3387	genus.Methanobrevibacter.id.123	0.083689	38.5652
2	125440268	rs10202904	G	T	-0.112811	0.0239106	3.09e-06	3583	genus.Methanobrevibacter.id.123	0.0778438	37.7124
4	104418307	rs894996	A	C	0.214213	0.0456045	3.82e-06	3479	genus.Methanobrevibacter.id.123	0.0782555	36.8251
11	89349287	rs11018665	T	A	0.113013	0.0254343	7.03e-06	3586	genus.Methanobrevibacter.id.123	0.0749457	36.225
10	112266046	rs1334944	C	T	0.115197	0.0255492	7.61e-06	3586	genus.Methanobrevibacter.id.123	0.0746632	36.0775
3	15053083	rs6776814	C	T	-0.188956	0.0419905	8.05e-06	3283	genus.Methanobrevibacter.id.123	0.0778185	34.5346
15	31516919	rs4779844	C	G	0.109639	0.0247979	9.28e-06	3585	genus.Methanobrevibacter.id.123	0.0739661	35.7037
19	52925820	rs4802933	G	A	-0.135628	0.0308139	9.74e-06	3586	genus.Methanobrevibacter.id.123	0.0737839	35.6187
15	58063881	rs503751	G	C	0.0618294	0.0118887	2.08e-07	14218	genus.Odoribacter.id.952	0.0435291	71.8452
12	67655943	rs77779484	A	G	-0.133489	0.0268526	6.56e-07	11935	genus.Odoribacter.id.952	0.0455098	63.1755
19	49523088	rs10423795	T	C	0.0550695	0.0121164	6.58e-06	14135	genus.Odoribacter.id.952	0.0378973	61.8206
4	11907559	rs6856150	A	G	0.0881922	0.0194146	6.06e-06	14597	genus.Odoribacter.id.952	0.0374373	63.0375
8	1266824	rs10093869	G	A	-0.0577795	0.0125389	3.67e-06	14218	genus.Odoribacter.id.952	0.0388099	63.7417
17	46763962	rs4793970	G	A	-0.0576329	0.0129154	6.03e-06	14687	genus.Odoribacter.id.952	0.0373319	63.2409
8	69677480	rs74553962	G	T	0.121449	0.0264106	9.49e-06	11803	genus.Odoribacter.id.952	0.0407503	55.6649
14	70944224	rs28417404	G	A	-0.0726896	0.0161372	3.68e-06	14698	genus.Odoribacter.id.952	0.0381685	64.7629
11	6848360	rs16918425	T	A	0.0999781	0.0223785	8.85e-06	13689	genus.Odoribacter.id.952	0.0379685	59.9854
2	150077190	rs1035588	G	A	-0.108148	0.0236848	4.86e-06	3739	genus.Olsenella.id.822	0.0746737	27.3426
19	4925018	rs62112538	T	C	-0.19943	0.0407033	1.19e-06	3630	genus.Olsenella.id.822	0.0805214	28.8035
1	247642270	rs35225860	G	A	-0.223604	0.0482391	3.87e-06	3630	genus.Olsenella.id.822	0.0765655	27.2711
9	21884425	rs72691585	A	C	-0.249079	0.0520814	2.95e-06	3078	genus.Olsenella.id.822	0.0841329	25.6043
6	10422207	rs9460691	A	C	0.119966	0.0268645	7.28e-06	3739	genus.Olsenella.id.822	0.073277	26.7907
10	10777085	rs17148768	A	G	0.140434	0.0295602	2.2e-06	3648	genus.Olsenella.id.822	0.0782902	28.0766
4	174810498	rs61090148	G	A	-0.104783	0.0231343	6.44e-06	3739	genus.Olsenella.id.822	0.0737049	26.9596
1	179629191	rs7540303	T	C	0.108044	0.023638	5.32e-06	3739	genus.Olsenella.id.822	0.0743607	27.2188
1	231960352	rs2759329	A	G	-0.111131	0.0237218	3.43e-06	3739	genus.Olsenella.id.822	0.0758491	27.8083
20	19969568	rs6046522	T	C	0.122938	0.0269928	4.48e-06	3705	genus.Olsenella.id.822	0.0752865	27.3336
17	59632873	rs8066522	A	G	-0.106529	0.0240379	9.7e-06	3739	genus.Olsenella.id.822	0.072275	26.3958
1	184942671	rs234108	G	A	0.0749553	0.0152632	9.16e-07	8694	genus.Oscillibacter.id.2063	0.0526172	28.3447
14	32270129	rs36095275	T	C	-0.0752368	0.0156861	1.4e-06	8694	genus.Oscillibacter.id.2063	0.0517258	27.8384
14	21479605	rs11627628	C	T	0.143961	0.0290223	1.01e-06	8486	genus.Oscillibacter.id.2063	0.0530519	27.9066
6	28580593	rs9393920	G	A	-0.0744662	0.0151081	9.92e-07	8930	genus.Oscillibacter.id.2063	0.0517529	28.6114
22	44834707	rs133832	C	A	-0.0795527	0.0162411	1.15e-06	8926	genus.Oscillibacter.id.2063	0.051462	28.4291
4	3656291	rs12649930	G	T	0.121589	0.0259612	4.09e-06	8794	genus.Oscillibacter.id.2063	0.0491002	26.6561
10	116469806	rs75453768	T	G	0.12212	0.0268629	5.35e-06	8256	genus.Oscillibacter.id.2063	0.0500593	25.5365
2	179457147	rs16866406	G	A	0.0988765	0.0208795	3.08e-06	8930	genus.Oscillibacter.id.2063	0.0493482	27.213
20	49507892	rs761240	G	T	-0.17664	0.0388812	2.04e-06	5185	genus.Oscillibacter.id.2063	0.0659042	21.4443
8	21598077	rs4506202	G	A	-0.0711323	0.0152261	3.21e-06	8694	genus.Oscillibacter.id.2063	0.0499217	26.8164
11	79013843	rs61883564	G	A	-0.101351	0.0221016	3.39e-06	8930	genus.Oscillibacter.id.2063	0.0491401	27.0923
9	1798324	rs16934185	G	A	-0.129568	0.028157	4.38e-06	8492	genus.Oscillibacter.id.2063	0.0498122	26.1316
11	25973451	rs12417956	G	C	0.0785431	0.0174075	6.03e-06	8928	genus.Oscillibacter.id.2063	0.0478738	26.3531
6	36931994	rs6901560	G	C	0.0855032	0.018693	6.21e-06	8525	genus.Oscillibacter.id.2063	0.0489228	25.7408
20	18003390	rs62206502	A	C	-0.0681423	0.0151349	6.6e-06	8883	genus.Oscillibacter.id.2063	0.047791	26.1724
12	82366390	rs137917150	A	T	-0.174992	0.0388394	4.62e-06	5733	genus.Oscillibacter.id.2063	0.0604644	21.6348
8	11116314	rs11990279	C	T	-0.0824934	0.0180457	4.94e-06	8528	genus.Oscillibacter.id.2063	0.0494338	26.0329
6	18093691	rs12206468	A	G	-0.133016	0.0269733	1.04e-06	9554	genus.Oscillospira.id.2064	0.0499372	55.739
3	172373615	rs73038677	A	T	-0.08321	0.0168666	1.09e-06	10195	genus.Oscillospira.id.2064	0.0482482	57.3688
14	28151415	rs1954532	C	T	-0.0826246	0.0175252	2.27e-06	9841	genus.Oscillospira.id.2064	0.0476391	54.6408
4	89483300	rs28889936	C	A	0.114051	0.0252838	3.37e-06	9758	genus.Oscillospira.id.2064	0.047024	53.4455
1	76803093	rs751183	C	T	-0.0774322	0.0172216	6.85e-06	9841	genus.Oscillospira.id.2064	0.045327	51.8629
17	14881860	rs8076323	G	A	0.0715392	0.0156539	5.61e-06	10193	genus.Oscillospira.id.2064	0.0449555	53.2589
6	56160483	rs72866977	C	A	-0.130569	0.0281674	5.63e-06	9098	genus.Oscillospira.id.2064	0.0475763	50.4413
6	170474630	rs62422654	T	C	0.0898456	0.0198088	6.47e-06	9769	genus.Oscillospira.id.2064	0.0456172	51.8286
16	89792856	rs12925026	C	T	0.13559	0.030678	9.31e-06	8200	genus.Oscillospira.id.2064	0.0489281	46.8151
3	171947435	rs4428215	A	G	0.130293	0.0242237	7.51e-08	4655	genus.Oxalobacter.id.2978	0.0787306	33.0583
9	87514407	rs736744	T	C	0.117882	0.0211262	2.57e-08	4655	genus.Oxalobacter.id.2978	0.0814974	34.3232
22	37421469	rs6000536	T	C	-0.130992	0.0253804	2.06e-07	4654	genus.Oxalobacter.id.2978	0.0760429	31.83
4	189935314	rs36057338	T	G	0.207847	0.0421439	8.8e-07	4244	genus.Oxalobacter.id.2978	0.075388	28.7478
20	59502888	rs6071435	A	T	-0.105512	0.021489	1.07e-06	4635	genus.Oxalobacter.id.2978	0.0715704	29.6916
9	19682558	rs12002250	C	A	0.217122	0.0466317	1.42e-06	4297	genus.Oxalobacter.id.2978	0.0734957	28.3193
6	38550301	rs1569853	C	T	-0.138078	0.0296981	3.65e-06	4492	genus.Oxalobacter.id.2978	0.069028	27.6751
12	96819204	rs11108500	G	A	-0.199099	0.0427327	3.74e-06	4303	genus.Oxalobacter.id.2978	0.0704415	27.0912
8	20902693	rs10464997	A	G	0.137691	0.0294804	3.3e-06	4650	genus.Oxalobacter.id.2978	0.0681498	28.2602
15	93941937	rs111966731	C	T	0.213114	0.047162	7.3e-06	3931	genus.Oxalobacter.id.2978	0.0714616	25.1279
8	115560689	rs6993398	A	G	0.127217	0.0278855	7.13e-06	4656	genus.Oxalobacter.id.2978	0.0657462	27.2285
11	126582578	rs3862635	T	C	-0.172142	0.0394026	9.19e-06	4469	genus.Oxalobacter.id.2978	0.0662947	26.3653
9	2217340	rs60884758	T	C	-0.0702667	0.0142249	5.71e-07	17293	genus.Parabacteroides.id.954	0.0380177	68.2987
5	169360155	rs3860755	C	G	0.0558784	0.0116625	1.71e-06	17294	genus.Parabacteroides.id.954	0.0363736	65.2374
6	47368687	rs4236095	A	G	0.0761961	0.0157042	1.93e-06	16383	genus.Parabacteroides.id.954	0.0371823	63.2257
3	191572365	rs115602804	A	G	0.10308	0.0222736	1.93e-06	16394	genus.Parabacteroides.id.954	0.0371705	63.2474
3	52354847	rs114567323	C	T	0.186478	0.0405199	5.65e-06	5859	genus.Parabacteroides.id.954	0.0592583	36.8372
12	56396953	rs7298818	T	C	0.0888832	0.0200902	8.54e-06	16510	genus.Parabacteroides.id.954	0.0346348	59.1942
1	85585609	rs6657302	C	T	-0.10452	0.0225521	9.76e-06	16552	genus.Parabacteroides.id.954	0.0343674	58.8703
6	165969505	rs11965579	C	G	0.162824	0.0381863	8.87e-06	3890	genus.Parabacteroides.id.954	0.0711709	29.7226
16	7045276	rs17141986	C	G	0.0500303	0.0111459	7.27e-06	16825	genus.Parabacteroides.id.954	0.0345729	60.2127
2	38037203	rs72893646	T	A	-0.0715594	0.0156668	8.83e-06	16508	genus.Parabacteroides.id.954	0.0345797	59.0894
5	174606261	rs2081023	G	A	-0.122561	0.0236507	2.64e-07	7178	genus.Paraprevotella.id.962	0.0607128	35.62
17	69135631	rs9900242	G	A	-0.0852967	0.0175212	1.14e-06	6900	genus.Paraprevotella.id.962	0.0585362	32.934
13	86162420	rs9602779	C	A	-0.106692	0.0220264	6.93e-07	7177	genus.Paraprevotella.id.962	0.0585477	34.2659
3	149298792	rs140997932	C	T	-0.162376	0.0354178	2.11e-06	6187	genus.Paraprevotella.id.962	0.0602502	30.4438
11	114526679	rs145020347	G	A	-0.12465	0.0262323	4.03e-06	6859	genus.Paraprevotella.id.962	0.0556284	31.0159
12	114131978	rs4767113	T	C	0.0882466	0.018382	2.14e-06	6900	genus.Paraprevotella.id.962	0.0570195	32.0291
1	195971173	rs3008582	C	T	0.10572	0.0227246	4.36e-06	7175	genus.Paraprevotella.id.962	0.0541981	31.5656
11	41079703	rs4756632	T	G	-0.138905	0.0289897	3.82e-06	7179	genus.Paraprevotella.id.962	0.0545085	31.7745
12	25249743	rs10842464	C	T	-0.0758215	0.0172568	6.6e-06	7178	genus.Paraprevotella.id.962	0.0531601	30.9401
7	81759508	rs3801748	A	G	0.0779721	0.0171691	5.2e-06	7179	genus.Paraprevotella.id.962	0.0537476	31.3058
18	69623804	rs7240324	G	T	-0.10229	0.0226948	5.96e-06	6900	genus.Paraprevotella.id.962	0.0544782	30.5193
12	71978728	rs17109926	G	A	-0.0988335	0.0216172	6.75e-06	7179	genus.Paraprevotella.id.962	0.053098	30.9063
6	83459314	rs17785622	G	A	0.248065	0.0524304	1.93e-06	3288	genus.Paraprevotella.id.962	0.0829175	22.7705
20	25599776	rs2387977	C	T	-0.0681778	0.0134756	5.38e-07	11345	genus.Parasutterella.id.2892	0.0470351	32.886
2	72235444	rs7572229	A	G	0.066273	0.0132736	6.32e-07	11383	genus.Parasutterella.id.2892	0.0466683	32.7264
4	15565736	rs35414597	A	T	-0.0684946	0.0142143	1.51e-06	11386	genus.Parasutterella.id.2892	0.0450561	31.5508
4	65556925	rs6828768	T	C	0.0636852	0.0132645	1.78e-06	11386	genus.Parasutterella.id.2892	0.0447465	31.3239
10	44293839	rs10899911	G	A	-0.0717102	0.0148151	1.15e-06	11386	genus.Parasutterella.id.2892	0.0455611	31.9213
12	5275540	rs7303158	T	C	0.0646859	0.0134256	1.33e-06	11386	genus.Parasutterella.id.2892	0.0452987	31.7287
2	178954708	rs78383039	C	T	-0.146315	0.0297119	1.57e-06	9174	genus.Parasutterella.id.2892	0.0501059	28.41
8	114804024	rs35055552	C	T	0.109554	0.0235433	3.35e-06	9970	genus.Parasutterella.id.2892	0.0465324	28.5701
6	137615592	rs2090816	C	A	0.0840967	0.0177315	2.9e-06	11385	genus.Parasutterella.id.2892	0.0438259	30.6472
12	126498824	rs1403396	T	A	-0.0756729	0.0159035	2.76e-06	11378	genus.Parasutterella.id.2892	0.0439357	30.7086
17	14692867	rs55877868	C	A	-0.104458	0.0228089	2.87e-06	10588	genus.Parasutterella.id.2892	0.0454624	29.6132
15	67316307	rs8039785	G	T	0.0618345	0.0133	3.62e-06	11383	genus.Parasutterella.id.2892	0.0433996	30.3303
8	16674526	rs823424	A	G	-0.0713448	0.0156958	4.95e-06	11386	genus.Parasutterella.id.2892	0.0427831	29.888
12	53260710	rs7311004	C	T	-0.0617522	0.0136438	5.92e-06	11384	genus.Parasutterella.id.2892	0.0424353	29.629
3	156550415	rs62273907	G	A	0.229468	0.0502262	5.88e-06	3691	genus.Parasutterella.id.2892	0.0744936	17.3905
3	193896709	rs6809952	A	G	-0.0684957	0.0150892	8.13e-06	11077	genus.Parasutterella.id.2892	0.0423777	28.7879
3	30163689	rs11715853	A	G	-0.0662952	0.0146114	6.23e-06	11386	genus.Parasutterella.id.2892	0.0423309	29.5582
3	17793504	rs75754569	G	C	0.181434	0.0319429	1.1e-08	5481	genus.Peptococcus.id.2037	0.0770934	28.5266
13	91182556	rs77681628	T	C	0.200307	0.0387328	2.69e-07	4842	genus.Peptococcus.id.2037	0.0738438	24.044
4	35358594	rs10031059	C	T	-0.121167	0.0225844	1.24e-07	5526	genus.Peptococcus.id.2037	0.071062	26.3393
6	99020289	rs6918730	A	G	0.135311	0.0289742	1.15e-06	5656	genus.Peptococcus.id.2037	0.064629	24.3515
14	57985112	rs413827	A	G	0.110229	0.0237523	3.3e-06	5482	genus.Peptococcus.id.2037	0.0627714	22.8763
2	33691809	rs2054133	A	G	0.0895433	0.0188332	2.14e-06	5657	genus.Peptococcus.id.2037	0.0629667	23.6873
10	78716030	rs11001941	A	G	-0.195611	0.0392217	1.33e-06	5607	genus.Peptococcus.id.2037	0.0645229	24.0975
9	104595848	rs7033353	G	T	0.090152	0.018995	2.22e-06	5657	genus.Peptococcus.id.2037	0.0628707	23.6487
22	50973113	rs5770862	C	T	0.162018	0.0356813	3.22e-06	5431	genus.Peptococcus.id.2037	0.0631345	22.8028
15	75073172	rs34282744	C	G	0.191797	0.0399832	1.84e-06	5257	genus.Peptococcus.id.2037	0.0657433	23.046
11	968356	rs72850165	C	T	-0.134304	0.0300423	5.74e-06	5627	genus.Peptococcus.id.2037	0.0604233	22.5484
11	4019788	rs11030569	T	A	-0.17402	0.0374133	3.13e-06	5329	genus.Peptococcus.id.2037	0.0638143	22.6305
6	162239191	rs7766680	C	G	0.0976832	0.0214155	3.51e-06	5655	genus.Peptococcus.id.2037	0.0616388	23.1467
1	75971700	rs74592222	A	G	0.137957	0.0302965	8.55e-06	5329	genus.Peptococcus.id.2037	0.0609281	21.5405
20	43118017	rs36121075	G	A	-0.14067	0.030628	6.99e-06	5301	genus.Peptococcus.id.2037	0.0616808	21.7091
1	216223782	rs12069354	T	C	0.16763	0.03795	9.28e-06	5352	genus.Peptococcus.id.2037	0.060557	21.4936
12	53098742	rs75882962	C	T	0.0968661	0.0190575	3.19e-07	10710	genus.Phascolarctobacterium.id.2168	0.0493709	46.2957
4	183252836	rs56157888	C	A	0.0954864	0.0193976	1.09e-06	10031	genus.Phascolarctobacterium.id.2168	0.0486573	42.6983
3	168339417	rs56069061	A	G	-0.111306	0.0230694	1.87e-06	11007	genus.Phascolarctobacterium.id.2168	0.0454169	43.5892
3	186553389	rs74540770	A	G	-0.121014	0.0258621	3.6e-06	9403	genus.Phascolarctobacterium.id.2168	0.047758	39.2449
17	73584441	rs76124218	G	C	-0.159361	0.0344532	2.67e-06	7314	genus.Phascolarctobacterium.id.2168	0.054863	35.3172
1	203102563	rs6427992	C	G	-0.0652458	0.0137508	2.09e-06	11113	genus.Phascolarctobacterium.id.2168	0.0449925	43.5788
2	174436533	rs12618201	G	A	0.0641657	0.0138202	3.38e-06	11113	genus.Phascolarctobacterium.id.2168	0.0440599	42.6338
22	47841258	rs74847270	G	A	-0.104889	0.0230998	5.73e-06	11098	genus.Phascolarctobacterium.id.2168	0.0430433	41.5497
8	102434276	rs1264476	G	T	0.0767335	0.0166041	4.3e-06	11104	genus.Phascolarctobacterium.id.2168	0.0436047	42.1391
14	21358155	rs28525131	A	G	-0.118657	0.0269048	8.23e-06	10457	genus.Phascolarctobacterium.id.2168	0.0435912	39.668
13	71376322	rs7982713	A	G	0.0726922	0.0163201	9.72e-06	10710	genus.Phascolarctobacterium.id.2168	0.0427269	39.7875
4	17051156	rs11929846	C	T	-0.0697199	0.0157969	8.88e-06	11114	genus.Phascolarctobacterium.id.2168	0.0421276	40.6855
3	60474379	rs430270	C	A	0.139155	0.0297055	2.87e-06	3318	genus.Prevotella7.id.11182	0.081144	24.322
2	12101762	rs57404562	A	C	0.155486	0.0316057	6.22e-07	3487	genus.Prevotella7.id.11182	0.0842884	26.6476
18	71442664	rs9959718	A	G	0.133012	0.0275361	1.9e-06	3489	genus.Prevotella7.id.11182	0.0805461	25.3754
22	24613952	rs9608249	G	A	-0.158213	0.0336317	2.07e-06	3482	genus.Prevotella7.id.11182	0.080341	25.2542
2	242066314	rs2240542	T	C	0.12085	0.0261776	4.84e-06	3489	genus.Prevotella7.id.11182	0.0773067	24.2694
10	133000320	rs2918132	T	C	-0.114648	0.0254916	6.42e-06	3318	genus.Prevotella7.id.11182	0.0782386	23.3772
11	19943115	rs16937247	C	G	0.146098	0.0351529	9.64e-06	3486	genus.Prevotella7.id.11182	0.0748705	23.4224
16	47237609	rs118038478	G	A	0.205676	0.0468917	7.85e-06	3295	genus.Prevotella7.id.11182	0.0777679	23.0631
1	3343802	rs12124567	G	A	-0.121281	0.0275017	9.49e-06	3283	genus.Prevotella7.id.11182	0.0772033	22.798
6	91019654	rs12195431	C	T	0.196528	0.0442322	8.73e-06	3489	genus.Prevotella7.id.11182	0.0751982	23.5536
1	29736216	rs9426434	C	T	-0.123657	0.0278514	9.72e-06	3318	genus.Prevotella7.id.11182	0.0767076	22.8818
11	39821773	rs79263163	C	A	-0.143982	0.031501	7.51e-06	3489	genus.Prevotella7.id.11182	0.075741	23.7375
19	639161	rs111509883	C	T	0.171131	0.0347624	1.24e-06	6960	genus.Prevotella9.id.11183	0.0580785	22.522
8	19115604	rs2683313	G	A	-0.0724576	0.0151603	1.69e-06	10260	genus.Prevotella9.id.11183	0.0472436	26.7244
22	44236460	rs117271932	G	A	0.208089	0.0440393	2.82e-06	4878	genus.Prevotella9.id.11183	0.0670027	18.3618
9	109009495	rs10512344	G	C	0.247373	0.0544087	3.19e-06	3063	genus.Prevotella9.id.11183	0.0840489	14.6963
1	118852817	rs9428102	G	A	-0.0778844	0.0176068	4.62e-06	10264	genus.Prevotella9.id.11183	0.045204	25.526
20	21470713	rs746764	C	T	-0.0915772	0.0193245	2.04e-06	9385	genus.Prevotella9.id.11183	0.0490028	25.3978
15	38513730	rs16966465	C	G	0.0743348	0.0165291	9.33e-06	10261	genus.Prevotella9.id.11183	0.0437381	24.6531
10	12497581	rs2104588	C	T	0.105558	0.023773	8.13e-06	9268	genus.Prevotella9.id.11183	0.0463272	23.6445
10	122819400	rs11199734	T	A	0.0770209	0.0169462	7e-06	10263	genus.Prevotella9.id.11183	0.0443401	25.0131
18	19993452	rs7232121	C	G	0.0671292	0.014423	3.76e-06	9790	genus.Prevotella9.id.11183	0.046716	25.199
2	11232685	rs11685699	T	C	-0.141357	0.0295665	2.03e-06	8342	genus.Prevotella9.id.11183	0.0519886	24.0198
22	26152738	rs9613013	A	G	0.0917591	0.0202697	6.1e-06	9790	genus.Prevotella9.id.11183	0.045692	24.6202
1	14161251	rs2495052	G	A	0.0838978	0.0188523	8.97e-06	9790	genus.Prevotella9.id.11183	0.0448627	24.1524
2	91954502	rs72815774	C	T	-0.176186	0.0393068	8.78e-06	5728	genus.Prevotella9.id.11183	0.0586956	18.7329
17	59421778	rs4968431	T	G	0.0640113	0.0144162	8.58e-06	10271	genus.Prevotella9.id.11183	0.0438938	24.7691
12	1794470	rs7976209	C	T	-0.0870786	0.0197951	7.28e-06	10263	genus.Prevotella9.id.11183	0.0442576	24.9644
4	161115744	rs12648235	C	T	0.0785902	0.0177676	7.39e-06	10271	genus.Prevotella9.id.11183	0.0442096	24.9555
5	63736025	rs1304512	A	G	0.0761593	0.0165885	5.29e-06	9790	genus.Prevotella9.id.11183	0.0459964	24.7922
18	71992502	rs7237249	T	C	-0.0823764	0.0182126	8.93e-06	10271	genus.Prevotella9.id.11183	0.0438095	24.7193
9	112657543	rs2900503	T	G	-0.172329	0.0326671	1.55e-07	3320	genus.RikenellaceaeRC9gutgroup.id.11191	0.0908945	25.4263
4	149562638	rs17582787	G	A	-0.157739	0.0339924	3.55e-06	3320	genus.RikenellaceaeRC9gutgroup.id.11191	0.0803574	22.2211
11	102429543	rs7113155	C	G	0.114423	0.0247798	5.26e-06	3334	genus.RikenellaceaeRC9gutgroup.id.11191	0.0787757	21.8385
4	84698188	rs4270579	A	G	-0.118021	0.0271041	5.46e-06	3331	genus.RikenellaceaeRC9gutgroup.id.11191	0.0786813	21.7903
10	135010198	rs2998141	C	T	-0.136346	0.0293073	4.42e-06	3330	genus.RikenellaceaeRC9gutgroup.id.11191	0.0794521	22.0156
7	73334987	rs4717843	T	G	-0.119376	0.0260548	4.72e-06	3220	genus.RikenellaceaeRC9gutgroup.id.11191	0.0805588	21.6077
1	164800873	rs9887954	A	G	-0.114849	0.0249013	4.81e-06	3330	genus.RikenellaceaeRC9gutgroup.id.11191	0.0791516	21.9251
16	76605358	rs7193937	C	G	0.124153	0.027741	6.19e-06	3220	genus.RikenellaceaeRC9gutgroup.id.11191	0.0795569	21.3158
6	165668732	rs80309088	A	G	0.17405	0.0383423	4.56e-06	3170	genus.RikenellaceaeRC9gutgroup.id.11191	0.0813184	21.4891
4	163830516	rs12501673	G	A	0.116395	0.0262253	6.29e-06	3334	genus.RikenellaceaeRC9gutgroup.id.11191	0.0781283	21.6438
4	155865671	rs17032291	C	T	-0.169579	0.0368251	6.61e-06	3206	genus.RikenellaceaeRC9gutgroup.id.11191	0.0794838	21.2015
19	1970021	rs2074881	C	T	-0.142236	0.032391	9.45e-06	3315	genus.RikenellaceaeRC9gutgroup.id.11191	0.0768472	21.1376
5	31406285	rs7712231	G	A	0.156284	0.0350462	7.97e-06	3334	genus.RikenellaceaeRC9gutgroup.id.11191	0.0772586	21.3827
10	17019559	rs61841503	A	G	0.092888	0.0171454	4e-08	13568	genus.Romboutsia.id.11347	0.0471188	47.87
7	5319387	rs10279978	G	A	-0.0622202	0.0127675	1.17e-06	14143	genus.Romboutsia.id.11347	0.0408582	42.9882
1	171903885	rs16843578	T	C	-0.0875276	0.0196779	5.08e-06	14186	genus.Romboutsia.id.11347	0.0382867	40.2972
13	88725540	rs77702691	G	A	-0.094406	0.0208544	7.37e-06	12487	genus.Romboutsia.id.11347	0.0401034	37.219
2	16066705	rs75987356	A	G	-0.129578	0.0280454	6.71e-06	10466	genus.Romboutsia.id.11347	0.0439976	34.3558
8	5088054	rs75200530	G	T	-0.190644	0.0421065	5.07e-06	5246	genus.Romboutsia.id.11347	0.0629389	25.0962
13	32720756	rs9567264	T	C	0.0580018	0.0127495	5.76e-06	14180	genus.Romboutsia.id.11347	0.0380743	40.0478
7	78136725	rs34302036	G	A	0.0550261	0.0120835	5.88e-06	14185	genus.Romboutsia.id.11347	0.0380311	40.0147
11	133834657	rs7109293	G	A	0.0919112	0.0205738	6.98e-06	14141	genus.Romboutsia.id.11347	0.0377828	39.6198
5	57229635	rs114398731	C	G	-0.131039	0.0293815	7.96e-06	10326	genus.Romboutsia.id.11347	0.0439364	33.8462
7	106406824	rs28603357	C	T	-0.214911	0.0474739	8.52e-06	3693	genus.Romboutsia.id.11347	0.0731801	20.7435
11	99665050	rs11221428	C	T	-0.0726779	0.0158263	6.49e-06	14187	genus.Romboutsia.id.11347	0.0378532	39.8257
6	135411737	rs9389266	G	T	0.0722815	0.0162353	9.38e-06	14187	genus.Romboutsia.id.11347	0.0371906	39.1018
7	145760298	rs62504452	G	A	-0.0710048	0.0156654	4.66e-06	14178	genus.Romboutsia.id.11347	0.0384503	40.4534
16	8307948	rs2034589	C	G	0.0629765	0.0123489	5.01e-07	17846	genus.Roseburia.id.2012	0.0376112	40.9846
4	119349	rs116270582	A	T	-0.153844	0.0329324	1.2e-06	9099	genus.Roseburia.id.2012	0.0508859	28.6394
12	50650057	rs2160994	C	T	0.0550687	0.0112481	9.7e-07	17444	genus.Roseburia.id.2012	0.0370721	39.4641
11	12009569	rs16910295	C	T	-0.0980434	0.020957	2.91e-06	16648	genus.Roseburia.id.2012	0.036239	36.7832
1	95178974	rs12740451	C	T	0.0697527	0.0153607	7.34e-06	17837	genus.Roseburia.id.2012	0.0335633	36.4021
3	57116228	rs6445851	A	G	-0.0497336	0.0108158	3.53e-06	17851	genus.Roseburia.id.2012	0.0347015	37.7105
13	103117486	rs9300744	T	C	-0.0588452	0.0126228	4.75e-06	17854	genus.Roseburia.id.2012	0.0342352	37.192
5	89598914	rs2943022	C	T	0.0493786	0.0106763	4.11e-06	17854	genus.Roseburia.id.2012	0.0344599	37.4448
6	12774611	rs6930661	T	C	-0.0961587	0.0204975	2.48e-06	16945	genus.Roseburia.id.2012	0.036172	37.3684
10	16051097	rs4748237	C	G	0.0488326	0.0106404	4.67e-06	17851	genus.Roseburia.id.2012	0.0342643	37.2185
1	145655256	rs147990086	G	A	-0.0578936	0.01324	8.93e-06	17840	genus.Roseburia.id.2012	0.033247	36.0532
5	125076494	rs329182	C	T	0.0690327	0.0152884	5.9e-06	17854	genus.Roseburia.id.2012	0.0338942	36.8086
1	194183650	rs302266	C	T	-0.0777312	0.0172985	8.13e-06	17056	genus.Roseburia.id.2012	0.0341571	35.4441
6	166170836	rs75326254	T	C	-0.104628	0.0230897	7.5e-06	15893	genus.Roseburia.id.2012	0.0355196	34.3906
15	86512809	rs55858165	C	A	0.179284	0.0404954	9.99e-06	5447	genus.Roseburia.id.2012	0.0598134	20.3168
15	37859065	rs57466170	T	C	0.0741405	0.0171601	8.3e-06	17333	genus.Roseburia.id.2012	0.0338485	35.6835
5	144135655	rs78753150	C	A	0.0968739	0.0214067	9.98e-06	16303	genus.Roseburia.id.2012	0.0345899	34.3223
21	19151940	rs243585	G	C	-0.0585939	0.0121017	1.33e-06	16906	genus.Ruminiclostridium5.id.11355	0.0371809	43.4825
12	1891043	rs2286384	C	G	-0.0518814	0.0107482	1.44e-06	17394	genus.Ruminiclostridium5.id.11355	0.0365339	43.9307
20	41177956	rs79968837	G	A	-0.0950311	0.0193507	1.15e-06	16602	genus.Ruminiclostridium5.id.11355	0.0377446	43.3726
10	12835085	rs2482038	A	C	0.0518991	0.0108777	1.7e-06	17396	genus.Ruminiclostridium5.id.11355	0.0362758	43.6137
5	32477664	rs113753996	C	T	0.0820689	0.0174463	3.99e-06	16680	genus.Ruminiclostridium5.id.11355	0.0357011	41.1299
6	50405920	rs1492620	C	T	-0.0830505	0.0180073	3.53e-06	17397	genus.Ruminiclostridium5.id.11355	0.0351518	42.2155
8	131316030	rs2791343	C	T	0.051717	0.0113369	5.54e-06	17392	genus.Ruminiclostridium5.id.11355	0.0344424	41.3213
10	35262588	rs10827477	G	A	-0.0547387	0.0115163	2.19e-06	17391	genus.Ruminiclostridium5.id.11355	0.0358954	43.1269
20	60293505	rs6121460	A	G	0.0932955	0.0199206	2.64e-06	17318	genus.Ruminiclostridium5.id.11355	0.0356827	42.6818
1	41878680	rs2801960	G	C	0.0520975	0.0115111	6.21e-06	17387	genus.Ruminiclostridium5.id.11355	0.0342648	41.0889
16	86769909	rs8053158	G	A	-0.0740543	0.0159151	5.9e-06	17397	genus.Ruminiclostridium5.id.11355	0.0343372	41.2025
13	108775162	rs1223978	C	T	0.0484169	0.0108254	8.16e-06	17381	genus.Ruminiclostridium5.id.11355	0.0338292	40.5341
2	103755970	rs73002572	C	G	0.181548	0.0414078	8.82e-06	3761	genus.Ruminiclostridium5.id.11355	0.0723961	19.4856
21	33811886	rs2833828	A	G	0.0489617	0.0108702	6.82e-06	17397	genus.Ruminiclostridium5.id.11355	0.0341049	40.9138
3	55243531	rs4955951	G	A	-0.0713749	0.0165826	9.96e-06	17397	genus.Ruminiclostridium5.id.11355	0.0334898	40.1503
14	20954661	rs1756364	T	G	0.0999189	0.0197169	2.54e-07	12933	genus.Ruminiclostridium6.id.11356	0.0453102	36.0562
14	56938952	rs71414120	G	T	0.200894	0.0406434	1.08e-06	5567	genus.Ruminiclostridium6.id.11356	0.0653098	22.8074
16	72136154	rs61060922	G	T	0.15913	0.0322283	1.09e-06	8955	genus.Ruminiclostridium6.id.11356	0.0514921	28.5392
1	240503826	rs79968172	A	G	0.11614	0.0243083	1.66e-06	12802	genus.Ruminiclostridium6.id.11356	0.0423276	33.2372
11	40289063	rs77193512	G	A	0.0736533	0.0153163	1.3e-06	13380	genus.Ruminiclostridium6.id.11356	0.0418314	34.3149
8	79766499	rs11992182	C	A	0.0625299	0.0137876	4.65e-06	13381	genus.Ruminiclostridium6.id.11356	0.039582	32.3961
18	76018244	rs72991535	G	T	0.135604	0.0295174	4.95e-06	9642	genus.Ruminiclostridium6.id.11356	0.0464884	27.601
11	86179076	rs663262	C	T	-0.13498	0.0310715	3.39e-06	7876	genus.Ruminiclostridium6.id.11356	0.0523169	25.5177
13	111703249	rs9555756	C	A	-0.0804138	0.0176692	7.1e-06	13369	genus.Ruminiclostridium6.id.11356	0.0388271	31.7247
2	5548605	rs792058	A	G	0.0554234	0.0125423	8.58e-06	12933	genus.Ruminiclostridium6.id.11356	0.0391205	30.9301
10	132651293	rs10829821	C	T	-0.097606	0.0216072	3.47e-06	12802	genus.Ruminiclostridium6.id.11356	0.0410024	32.1521
19	10115515	rs67479537	C	T	0.118994	0.026487	9.3e-06	11613	genus.Ruminiclostridium6.id.11356	0.0411214	29.25
15	61047117	rs1871858	G	C	-0.105422	0.0237274	9.12e-06	12818	genus.Ruminiclostridium6.id.11356	0.0391804	30.7035
10	128214403	rs116969552	G	A	-0.166823	0.0376681	9.16e-06	6824	genus.Ruminiclostridium6.id.11356	0.0536723	22.7066
19	49209339	rs2548459	T	C	0.0554866	0.0122755	6.4e-06	13377	genus.Ruminiclostridium6.id.11356	0.0390057	31.8957
7	101271282	rs73176030	C	T	0.058665	0.013208	7.29e-06	13378	genus.Ruminiclostridium6.id.11356	0.038766	31.6942
4	36478011	rs35362464	A	C	0.0720077	0.0165387	8.99e-06	13308	genus.Ruminiclostridium6.id.11356	0.0384784	31.2848
3	157841287	rs57665991	G	C	-0.0641507	0.0123339	2.07e-07	16725	genus.Ruminiclostridium9.id.11357	0.040139	46.582
1	247710285	rs12040548	T	G	0.0570422	0.0122359	3.15e-06	16721	genus.Ruminiclostridium9.id.11357	0.0360352	41.6315
7	47013498	rs115044523	A	G	-0.0980026	0.0202616	2.37e-06	16107	genus.Ruminiclostridium9.id.11357	0.0371716	41.4146
11	68886460	rs12419854	A	T	-0.0727975	0.0155594	3.18e-06	16027	genus.Ruminiclostridium9.id.11357	0.0367908	40.7704
20	2210530	rs6082461	C	A	0.0586425	0.0131004	4.87e-06	16650	genus.Ruminiclostridium9.id.11357	0.0354121	40.7113
9	74214419	rs113048721	G	C	0.0600735	0.0132737	4.1e-06	16719	genus.Ruminiclostridium9.id.11357	0.0356139	41.1218
19	34371198	rs918449	G	A	-0.0950908	0.0197177	2.56e-06	16725	genus.Ruminiclostridium9.id.11357	0.0363587	42.0293
6	128568828	rs73592673	T	A	-0.081629	0.0169515	2.14e-06	15493	genus.Ruminiclostridium9.id.11357	0.0380685	40.8336
7	155701010	rs79082720	G	C	0.0928576	0.0204871	6.47e-06	16094	genus.Ruminiclostridium9.id.11357	0.0355454	39.5041
8	14697544	rs74303178	C	T	0.0532742	0.0119274	7.92e-06	16706	genus.Ruminiclostridium9.id.11357	0.0345562	39.8258
2	204706865	rs13033315	A	T	0.0511195	0.0111418	5.68e-06	16724	genus.Ruminiclostridium9.id.11357	0.0350823	40.4977
3	29179983	rs9809789	T	C	-0.0717454	0.0159673	8.72e-06	16025	genus.Ruminiclostridium9.id.11357	0.0351188	38.8453
13	90441578	rs9522712	C	T	0.0699728	0.0154939	4.66e-06	16725	genus.Ruminiclostridium9.id.11357	0.0354027	40.8837
6	67655320	rs78191726	C	T	0.0944998	0.0210206	7.58e-06	16039	genus.Ruminiclostridium9.id.11357	0.0353396	39.1327
12	10702414	rs7137760	T	C	0.050797	0.0112182	7.07e-06	16722	genus.Ruminiclostridium9.id.11357	0.0347263	40.0672
22	17793012	rs5994253	G	A	-0.0811302	0.0157621	2.35e-07	15288	genus.RuminococcaceaeNK4A214group.id.11358	0.0417915	41.627
22	49796014	rs136761	A	G	-0.0587521	0.0119155	8.15e-07	14822	genus.RuminococcaceaeNK4A214group.id.11358	0.040495	39.0519
1	157338888	rs11586410	A	G	-0.0863422	0.0169937	3.66e-07	14822	genus.RuminococcaceaeNK4A214group.id.11358	0.0417584	40.3235
12	78373555	rs34576931	C	G	-0.0873312	0.0194886	4.72e-06	14678	genus.RuminococcaceaeNK4A214group.id.11358	0.0377687	35.9663
2	235430299	rs114244418	G	C	-0.175266	0.0372779	3.59e-06	7123	genus.RuminococcaceaeNK4A214group.id.11358	0.0548716	25.7847
20	18030357	rs4814689	T	C	-0.1083	0.0230708	4.55e-06	14009	genus.RuminococcaceaeNK4A214group.id.11358	0.0387221	35.2265
7	132042135	rs73158814	G	C	-0.109257	0.0227458	2.2e-06	13077	genus.RuminococcaceaeNK4A214group.id.11358	0.0413865	35.2402
2	239087912	rs12731	G	A	-0.0527684	0.0115053	4.87e-06	15288	genus.RuminococcaceaeNK4A214group.id.11358	0.0369528	36.6225
2	141897042	rs7573569	C	T	0.107739	0.0233638	3.23e-06	14822	genus.RuminococcaceaeNK4A214group.id.11358	0.0382291	36.7799
3	26509287	rs147475196	G	A	-0.133769	0.0295196	4.72e-06	9917	genus.RuminococcaceaeNK4A214group.id.11358	0.0459391	29.7935
16	24073806	rs62027366	C	T	0.0615389	0.0137612	6.58e-06	14822	genus.RuminococcaceaeNK4A214group.id.11358	0.0370077	35.5597
4	159932022	rs12642039	C	T	-0.0553003	0.0119397	3.43e-06	15276	genus.RuminococcaceaeNK4A214group.id.11358	0.0375576	37.2159
5	35288938	rs35559912	C	T	-0.0925071	0.0203674	4.89e-06	13976	genus.RuminococcaceaeNK4A214group.id.11358	0.038641	35.0669
3	84725039	rs13087692	G	T	0.0574623	0.012594	8.69e-06	15288	genus.RuminococcaceaeNK4A214group.id.11358	0.0359604	35.6022
1	100248591	rs6681678	T	C	-0.100174	0.024	9.05e-06	13031	genus.RuminococcaceaeNK4A214group.id.11358	0.0388729	32.897
5	123846318	rs11241747	T	C	0.0533858	0.0120035	6.59e-06	14822	genus.RuminococcaceaeNK4A214group.id.11358	0.0370064	35.5583
15	80713184	rs77564310	C	A	-0.0713093	0.0140855	3.29e-07	17000	genus.RuminococcaceaeUCG002.id.11360	0.039151	26.5995
12	47384118	rs55793120	C	T	0.137396	0.027414	4.81e-07	11669	genus.RuminococcaceaeUCG002.id.11360	0.0465796	21.8759
1	14732458	rs10927423	A	C	-0.0713617	0.0147712	8.5e-07	17096	genus.RuminococcaceaeUCG002.id.11360	0.0376458	25.6812
4	12207874	rs67746927	G	C	-0.054237	0.0110357	9.17e-07	16651	genus.RuminococcaceaeUCG002.id.11360	0.0380292	25.2765
11	111712942	rs116974815	A	C	-0.189731	0.0396566	2.03e-06	5819	genus.RuminococcaceaeUCG002.id.11360	0.0622334	14.7837
14	77502546	rs7155595	A	C	0.0569929	0.0116986	1.15e-06	17084	genus.RuminococcaceaeUCG002.id.11360	0.0372046	25.3508
11	86335459	rs7120052	C	A	0.0624796	0.0135523	1.97e-06	17097	genus.RuminococcaceaeUCG002.id.11360	0.0363683	24.7784
1	227563126	rs10916131	T	C	-0.069333	0.0146753	2.87e-06	17097	genus.RuminococcaceaeUCG002.id.11360	0.0357798	24.3625
1	238938497	rs79016051	T	C	-0.0887747	0.0189424	2.34e-06	16937	genus.RuminococcaceaeUCG002.id.11360	0.0362727	24.4792
19	54475808	rs12463378	G	A	-0.0522061	0.0112086	2.96e-06	16994	genus.RuminococcaceaeUCG002.id.11360	0.0358447	24.261
5	123822114	rs11750293	T	G	-0.0578304	0.0120512	1.76e-06	17094	genus.RuminococcaceaeUCG002.id.11360	0.0365431	24.8976
1	190171640	rs2265670	G	C	-0.0512404	0.0109287	2.99e-06	17096	genus.RuminococcaceaeUCG002.id.11360	0.0357184	24.3177
10	73820548	rs15256	T	C	0.0732376	0.016834	9.46e-06	17095	genus.RuminococcaceaeUCG002.id.11360	0.033869	23.0131
4	23325040	rs882348	G	A	-0.0799946	0.0178618	5.45e-06	17097	genus.RuminococcaceaeUCG002.id.11360	0.0347648	23.6465
2	45178830	rs72874194	C	G	-0.0770289	0.016725	3.47e-06	16651	genus.RuminococcaceaeUCG002.id.11360	0.0359573	23.8481
3	24045453	rs6793778	T	C	-0.0558706	0.0125258	9.81e-06	17094	genus.RuminococcaceaeUCG002.id.11360	0.0338089	22.9695
12	129451330	rs7342369	A	C	-0.0527803	0.0116023	5.66e-06	16651	genus.RuminococcaceaeUCG002.id.11360	0.0351646	23.3032
9	20131746	rs10964441	A	G	-0.14906	0.034486	7.45e-06	5346	genus.RuminococcaceaeUCG002.id.11360	0.0612342	13.3442
11	43344751	rs11607472	G	A	-0.0780229	0.0176325	7.19e-06	16282	genus.RuminococcaceaeUCG002.id.11360	0.0351646	22.7859
19	43637890	rs7249614	G	A	-0.0492778	0.0110807	9.07e-06	16651	genus.RuminococcaceaeUCG002.id.11360	0.0343863	22.769
5	141014951	rs76847269	G	A	0.163508	0.0356151	5.17e-06	7654	genus.RuminococcaceaeUCG002.id.11360	0.0520687	16.1131
2	120757853	rs6542556	G	A	0.050974	0.011406	7.86e-06	17094	genus.RuminococcaceaeUCG002.id.11360	0.0341733	23.2258
13	87920450	rs57079348	G	T	-0.076573	0.017282	7.22e-06	16372	genus.RuminococcaceaeUCG002.id.11360	0.0350606	22.8418
15	90780618	rs56030423	A	G	-0.0982874	0.0216344	6.3e-06	14937	genus.RuminococcaceaeUCG002.id.11360	0.0369406	21.9966
14	73589896	rs362417	C	G	-0.054863	0.0120984	7.8e-06	17097	genus.RuminococcaceaeUCG002.id.11360	0.034183	23.2368
9	114066670	rs113147300	G	A	-0.075842	0.0164562	7.69e-06	16370	genus.RuminococcaceaeUCG002.id.11360	0.0349569	22.769
7	51541468	rs73341549	C	T	-0.169857	0.0318768	1.51e-07	6744	genus.RuminococcaceaeUCG003.id.11361	0.0638928	32.8057
2	205238716	rs6759615	G	A	0.102523	0.0200204	7.86e-07	14410	genus.RuminococcaceaeUCG003.id.11361	0.0411282	44.1024
19	49209851	rs646327	A	G	0.0586696	0.011837	7.83e-07	14406	genus.RuminococcaceaeUCG003.id.11361	0.0411402	44.1036
12	75496463	rs11613919	T	G	0.0727604	0.0155716	1.63e-06	14309	genus.RuminococcaceaeUCG003.id.11361	0.0400743	42.624
9	134416970	rs11243416	C	T	-0.0925653	0.0191203	1.67e-06	14004	genus.RuminococcaceaeUCG003.id.11361	0.0404631	42.1363
15	35071718	rs16959793	C	A	-0.062527	0.0131259	2.22e-06	14412	genus.RuminococcaceaeUCG003.id.11361	0.0394097	42.1899
8	82026852	rs4452755	C	A	-0.0634463	0.0134741	3.29e-06	14406	genus.RuminococcaceaeUCG003.id.11361	0.0387443	41.4316
2	37905976	rs10490280	T	C	-0.0672094	0.0143309	4.16e-06	14004	genus.RuminococcaceaeUCG003.id.11361	0.0388894	40.4312
6	105781538	rs4532474	A	G	0.0769231	0.017045	4.82e-06	14412	genus.RuminococcaceaeUCG003.id.11361	0.0380771	40.7069
18	46485154	rs4629039	A	T	0.0553742	0.0122659	6.54e-06	14404	genus.RuminococcaceaeUCG003.id.11361	0.0375516	40.1009
7	97348436	rs2523124	C	T	-0.0546625	0.0120823	5.78e-06	14409	genus.RuminococcaceaeUCG003.id.11361	0.0377626	40.349
1	13794594	rs3013089	A	G	-0.0551473	0.0120346	4.38e-06	14408	genus.RuminococcaceaeUCG003.id.11361	0.0382489	40.8864
3	41982393	rs78720113	G	A	-0.115348	0.0249601	7.59e-06	13078	genus.RuminococcaceaeUCG003.id.11361	0.0391318	37.9997
22	25292719	rs139730	C	G	-0.0577655	0.0130645	9.72e-06	14004	genus.RuminococcaceaeUCG003.id.11361	0.0373685	38.7886
3	54427795	rs6769553	G	A	0.0849743	0.0157451	7.91e-08	9501	genus.RuminococcaceaeUCG004.id.11362	0.0550489	46.061
1	103732214	rs12125734	T	G	0.133972	0.0257417	2.09e-07	8938	genus.RuminococcaceaeUCG004.id.11362	0.0548713	43.1798
3	169966722	rs511258	A	G	-0.0757474	0.0162475	4.52e-06	9500	genus.RuminococcaceaeUCG004.id.11362	0.0470304	39.0164
7	24791998	rs2248146	C	T	0.0689452	0.0153649	8.2e-06	9502	genus.RuminococcaceaeUCG004.id.11362	0.0457348	37.8981
9	7317307	rs10976229	G	T	0.095976	0.0214554	7.04e-06	9116	genus.RuminococcaceaeUCG004.id.11362	0.0470315	37.4381
2	239846337	rs7569771	G	A	-0.075914	0.0170308	8.12e-06	9502	genus.RuminococcaceaeUCG004.id.11362	0.0457564	37.9168
8	139253064	rs872501	A	G	0.116125	0.025946	5.81e-06	8473	genus.RuminococcaceaeUCG004.id.11362	0.0492258	36.501
1	18676399	rs550351	C	A	0.078587	0.018003	9.43e-06	9498	genus.RuminococcaceaeUCG004.id.11362	0.0454363	37.623
6	2119329	rs3800154	C	A	-0.0797959	0.0177639	6.12e-06	9406	genus.RuminococcaceaeUCG004.id.11362	0.0466104	38.268
6	132887921	rs11961899	A	G	-0.0707825	0.0161381	9.18e-06	9501	genus.RuminococcaceaeUCG004.id.11362	0.0454887	37.6804
3	197683751	rs9818949	T	G	0.0859927	0.0188671	5.39e-06	9116	genus.RuminococcaceaeUCG004.id.11362	0.0476249	37.934
11	15771251	rs7123615	G	C	-0.0786157	0.0179592	7.09e-06	9502	genus.RuminococcaceaeUCG004.id.11362	0.0460526	38.1741
7	18026604	rs10950694	C	T	0.0577628	0.011412	4.3e-07	15821	genus.RuminococcaceaeUCG005.id.11363	0.0401778	38.9122
20	16312851	rs34781347	A	G	0.188685	0.0386484	6.05e-07	6061	genus.RuminococcaceaeUCG005.id.11363	0.0640392	24.3216
11	27747671	rs12288512	G	A	0.066635	0.0144356	3.1e-06	15473	genus.RuminococcaceaeUCG005.id.11363	0.0374838	35.4043
5	32755085	rs60081663	G	C	0.158082	0.0319586	9.28e-07	9342	genus.RuminococcaceaeUCG005.id.11363	0.0507355	29.3142
2	198122357	rs114279581	G	A	-0.146604	0.0316034	3.22e-06	8465	genus.RuminococcaceaeUCG005.id.11363	0.0505847	26.4738
18	22575871	rs12458218	C	T	0.0677322	0.0144525	2.41e-06	16099	genus.RuminococcaceaeUCG005.id.11363	0.0371552	36.5029
8	3099727	rs35166120	G	C	-0.0686153	0.0146252	3.75e-06	16092	genus.RuminococcaceaeUCG005.id.11363	0.0364464	35.7646
1	187906034	rs7555878	G	A	0.0586677	0.0125277	2.81e-06	16100	genus.RuminococcaceaeUCG005.id.11363	0.0369071	36.2521
17	7034575	rs394449	T	A	0.0692909	0.0148712	2.6e-06	15728	genus.RuminococcaceaeUCG005.id.11363	0.0374682	35.9728
14	94630731	rs10873449	C	T	0.0654843	0.0143973	4.11e-06	16098	genus.RuminococcaceaeUCG005.id.11363	0.0362908	35.6195
10	62662781	rs2893871	A	G	-0.073644	0.015548	3.54e-06	16103	genus.RuminococcaceaeUCG005.id.11363	0.0365303	35.8747
10	4240906	rs72776570	A	C	0.087067	0.0197179	5.36e-06	15376	genus.RuminococcaceaeUCG005.id.11363	0.0366865	34.4053
15	68705697	rs898577	C	T	-0.123012	0.0286671	7.46e-06	9991	genus.RuminococcaceaeUCG005.id.11363	0.0448036	27.5168
5	154003091	rs7449320	A	C	0.0599163	0.0130836	4.81e-06	16095	genus.RuminococcaceaeUCG005.id.11363	0.036037	35.3545
4	7302344	rs10937802	A	G	0.0755811	0.0168226	8.17e-06	15821	genus.RuminococcaceaeUCG005.id.11363	0.0354546	34.1697
2	239509030	rs7586445	A	G	0.0782349	0.0176458	8.81e-06	15099	genus.RuminococcaceaeUCG005.id.11363	0.0361602	33.2819
12	47384118	rs55793120	C	T	0.121548	0.0279546	7.37e-06	11224	genus.RuminococcaceaeUCG005.id.11363	0.042298	29.1133
14	39306809	rs8009993	C	G	-0.135936	0.0244857	4.42e-08	7389	genus.RuminococcaceaeUCG009.id.11366	0.0636173	35.7847
17	32786955	rs1550196	A	G	0.130842	0.0262478	1.13e-06	7389	genus.RuminococcaceaeUCG009.id.11366	0.0565844	31.5914
6	78106701	rs4708333	G	T	-0.084033	0.0174757	1.56e-06	7511	genus.RuminococcaceaeUCG009.id.11366	0.0553872	31.3948
1	39983022	rs61779334	C	G	-0.138137	0.0292072	1.94e-06	6865	genus.RuminococcaceaeUCG009.id.11366	0.0574045	29.7977
1	202299085	rs4079028	T	C	0.0915623	0.019936	3.28e-06	7480	genus.RuminococcaceaeUCG009.id.11366	0.053762	30.2954
12	12970792	rs2058609	G	A	0.0816464	0.017472	3.12e-06	7510	genus.RuminococcaceaeUCG009.id.11366	0.0537714	30.4228
4	7426937	rs12508214	T	C	-0.0774649	0.0168937	4.75e-06	7511	genus.RuminococcaceaeUCG009.id.11366	0.0527646	29.8254
13	106650093	rs9558661	C	T	-0.0897823	0.0200739	7.01e-06	7480	genus.RuminococcaceaeUCG009.id.11366	0.0519286	29.2057
16	1979831	rs758191	G	T	0.17702	0.0375113	9.01e-06	5829	genus.RuminococcaceaeUCG009.id.11366	0.0581138	25.6229
2	75512668	rs2192926	G	A	-0.089048	0.0192989	4.88e-06	7511	genus.RuminococcaceaeUCG009.id.11366	0.0527032	29.7887
6	51803869	rs113006825	C	T	-0.0928893	0.0208035	7.98e-06	7165	genus.RuminococcaceaeUCG009.id.11366	0.0527308	28.4295
2	66396776	rs138460696	G	A	0.139274	0.0315794	9.81e-06	6865	genus.RuminococcaceaeUCG009.id.11366	0.0533341	27.5658
7	32001710	rs6952765	A	G	0.0732099	0.0166777	8.13e-06	7511	genus.RuminococcaceaeUCG009.id.11366	0.0514562	29.0457
19	52399401	rs78410648	G	A	0.120989	0.0277317	9.67e-06	7510	genus.RuminococcaceaeUCG009.id.11366	0.0510295	28.7881
15	36607072	rs35506912	C	G	-0.0693743	0.0147926	3.21e-06	12793	genus.RuminococcaceaeUCG010.id.11367	0.0411599	68.597
9	135968557	rs682403	G	A	-0.0588161	0.0124671	2.37e-06	12864	genus.RuminococcaceaeUCG010.id.11367	0.0415962	69.7408
7	16349864	rs6958419	T	C	-0.0585718	0.0124994	2.84e-06	12870	genus.RuminococcaceaeUCG010.id.11367	0.0412567	69.1794
6	104728618	rs2820282	C	A	-0.0592304	0.0125917	2.85e-06	12865	genus.RuminococcaceaeUCG010.id.11367	0.041257	69.153
16	5233941	rs12597105	A	G	0.0670855	0.0144415	4.87e-06	12415	genus.RuminococcaceaeUCG010.id.11367	0.0410035	66.305
11	130676996	rs7935775	T	A	-0.0631351	0.0137953	4.99e-06	12864	genus.RuminococcaceaeUCG010.id.11367	0.0402367	67.3659
[truncated: 603 more rows]

## Sheet: Table S2_phenoscannerV2
Table S2 Results of PhenoScanner V2 showing potential risk factors associated with IVs of the four significant microbes
Gut bacteria	snp	rsid	hg19_coordinates	hg38_coordinates	a1	a2	trait	efo	study	pmid	ancestry	year	beta	se	p	direction	n	n_cases	n_controls	n_studies	unit	dataset
genus..Eubacteriumnodatumgroup.id.11297	rs10458299	rs10458299	chr7:135052348	chr7:135367596	C	T	Height	EFO_0004339	GIANT	25282103	European	2014	0.023	0.0051	7.9e-06	+	253241	0	253241	79	Z-score	GIANT_Height_EUR_2014
genus..Eubacteriumnodatumgroup.id.11298	rs10458299	rs10458299	chr7:135052348	chr7:135367596	C	T	Arm fat-free mass left	-	Neale B	UKBB	European	2017	0.01246	0.002759	6.319e-06	+	331159	0	331159	1	IVNT	Neale-B_UKBB_EUR_2017
genus..Eubacteriumnodatumgroup.id.11299	rs10458299	rs10458299	chr7:135052348	chr7:135367596	C	T	Arm predicted mass left	-	Neale B	UKBB	European	2017	0.01261	0.002749	4.443e-06	+	331146	0	331146	1	IVNT	Neale-B_UKBB_EUR_2017
genus..Eubacteriumnodatumgroup.id.11300	rs10458299	rs10458299	chr7:135052348	chr7:135367596	C	T	Basal metabolic rate	EFO_0007777	Neale B	UKBB	European	2017	0.01372	0.002878	1.877e-06	+	331307	0	331307	1	IVNT	Neale-B_UKBB_EUR_2017
genus..Eubacteriumnodatumgroup.id.11301	rs10458299	rs10458299	chr7:135052348	chr7:135367596	C	T	Comparative height size at age 10	-	Neale B	UKBB	European	2017	0.01787	0.002964	1.636e-09	+	332021	0	332021	1	-	Neale-B_UKBB_EUR_2017
genus..Eubacteriumnodatumgroup.id.11302	rs10458299	rs10458299	chr7:135052348	chr7:135367596	C	T	Height	EFO_0004339	Neale B	UKBB	European	2017	0.02044	0.003084	3.396e-11	+	336474	0	336474	1	IVNT	Neale-B_UKBB_EUR_2017
genus..Eubacteriumnodatumgroup.id.11303	rs10458299	rs10458299	chr7:135052348	chr7:135367596	C	T	Leg fat-free mass left	-	Neale B	UKBB	European	2017	0.01318	0.002858	4.007e-06	+	331258	0	331258	1	IVNT	Neale-B_UKBB_EUR_2017
genus..Eubacteriumnodatumgroup.id.11304	rs10458299	rs10458299	chr7:135052348	chr7:135367596	C	T	Leg predicted mass left	-	Neale B	UKBB	European	2017	0.01308	0.002838	4.049e-06	+	331253	0	331253	1	IVNT	Neale-B_UKBB_EUR_2017
genus..Eubacteriumnodatumgroup.id.11305	rs10458299	rs10458299	chr7:135052348	chr7:135367596	C	T	Self-reported parathyroid gland problem	EFO_0005754	Neale B	UKBB	European	2017	-0.0003748	8.077e-05	3.475e-06	-	337159	116	337043	1	risk diff	Neale-B_UKBB_EUR_2017
genus..Eubacteriumnodatumgroup.id.11306	rs10458299	rs10458299	chr7:135052348	chr7:135367596	C	T	Sitting height	EFO_0004339	Neale B	UKBB	European	2017	0.01755	0.003355	1.7e-07	+	336172	0	336172	1	IVNT	Neale-B_UKBB_EUR_2017
genus..Eubacteriumnodatumgroup.id.11307	rs10458299	rs10458299	chr7:135052348	chr7:135367596	C	T	Trunk fat-free mass	-	Neale B	UKBB	European	2017	0.01409	0.002733	2.52e-07	+	331030	0	331030	1	IVNT	Neale-B_UKBB_EUR_2017
genus..Eubacteriumnodatumgroup.id.11308	rs10458299	rs10458299	chr7:135052348	chr7:135367596	C	T	Trunk predicted mass	-	Neale B	UKBB	European	2017	0.01393	0.002724	3.154e-07	+	330995	0	330995	1	IVNT	Neale-B_UKBB_EUR_2017
genus..Eubacteriumnodatumgroup.id.11309	rs10458299	rs10458299	chr7:135052348	chr7:135367596	C	T	Whole body fat-free mass	-	Neale B	UKBB	European	2017	0.0139	0.002744	4.059e-07	+	331291	0	331291	1	IVNT	Neale-B_UKBB_EUR_2017
genus..Eubacteriumnodatumgroup.id.11310	rs10458299	rs10458299	chr7:135052348	chr7:135367596	C	T	Whole body water mass	-	Neale B	UKBB	European	2017	0.01386	0.002748	4.591e-07	+	331315	0	331315	1	IVNT	Neale-B_UKBB_EUR_2017
genus.CandidatusSoleaferrea.id.11350	rs4294381	rs4294381	chr1:224688107	chr1:224500405	C	T	White blood cell count	EFO_0004586	Astle W	27863252	European	2016	0.02161	0.004507	1.628e-06	+	173480	0	173480	2	IVNT	Astle-W_Blood-Cell-Traits_EUR_2016
genus.CandidatusSoleaferrea.id.11351	rs11153159	rs11153159	chr6:109376647	chr6:109055444	C	G	Mean corpuscular hemoglobin	EFO_0004586	Astle W	27863252	European	2016	0.05092	0.005537	3.695e-20	+	173480	0	173480	2	IVNT	Astle-W_Blood-Cell-Traits_EUR_2016
genus.CandidatusSoleaferrea.id.11352	rs11153159	rs11153159	chr6:109376647	chr6:109055444	C	G	Mean corpuscular volume	EFO_0004586	Astle W	27863252	European	2016	0.05457	0.005519	4.751e-23	+	173480	0	173480	2	IVNT	Astle-W_Blood-Cell-Traits_EUR_2016
genus.CandidatusSoleaferrea.id.11353	rs11153159	rs11153159	chr6:109376647	chr6:109055444	C	G	Red blood cell count	EFO_0004586	Astle W	27863252	European	2016	-0.02866	0.005567	2.633e-07	-	173480	0	173480	2	IVNT	Astle-W_Blood-Cell-Traits_EUR_2016
genus.CandidatusSoleaferrea.id.11354	rs11153159	rs11153159	chr6:109376647	chr6:109055444	C	G	Birth weight	EFO_0004344	Neale B	UKBB	European	2017	-0.03673	0.00497	1.462e-13	-	193063	0	193063	1	IVNT	Neale-B_UKBB_EUR_2017
genus.CandidatusSoleaferrea.id.11355	rs11153159	rs11153159	chr6:109376647	chr6:109055444	C	G	Self-reported hypothyroidism or myxoedema	EFO_0004705;EFO_1001055	Neale B	UKBB	European	2017	-0.003678	0.0008138	6.214e-06	-	337159	16376	320783	1	risk diff	Neale-B_UKBB_EUR_2017
genus.CandidatusSoleaferrea.id.11356	rs6489992	rs6489992	chr12:115352769	chr12:114914964	A	G	Diastolic blood pressure	EFO_0006336	Levy D	19430479	European	2009	NA	NA	2e-07	NA	29136	-	-	-	-	GRASP
genus.CandidatusSoleaferrea.id.11357	rs6489992	rs6489992	chr12:115352769	chr12:114914964	A	G	Diastolic blood pressure	EFO_0006336	Ganesh SK	19862010	European	2009	NA	NA	2e-07	NA	24167	-	-	-	-	GRASP
genus.CandidatusSoleaferrea.id.11358	rs6489992	rs6489992	chr12:115352769	chr12:114914964	A	G	Diastolic blood pressure	EFO_0006336	ICBP	21909115	European	2011	NA	NA	2.14e-06	NA	69395	-	-	-	-	GRASP
genus.CandidatusSoleaferrea.id.11359	rs6489992	rs6489992	chr12:115352769	chr12:114914964	A	G	Systolic blood pressure	EFO_0006335	Levy D	19430479	European	2009	NA	NA	4.7e-06	NA	29136	-	-	-	-	GRASP
genus.CandidatusSoleaferrea.id.11360	rs6489992	rs6489992	chr12:115352769	chr12:114914964	A	G	Diastolic blood pressure	EFO_0006336	ICBP	21909115	European	2011	NA	NA	2.14e-06	NA	69395	0	69395	29	mmHg	ICBP_DBP_EUR_2011
genus.CandidatusSoleaferrea.id.11361	rs6489992	rs6489992	chr12:115352769	chr12:114914964	A	G	Self-reported hypertension	EFO_0000537	Neale B	UKBB	European	2017	-0.00663	0.001105	1.969e-09	-	337159	87690	249469	1	risk diff	Neale-B_UKBB_EUR_2017
genus.CandidatusSoleaferrea.id.11362	rs6489992	rs6489992	chr12:115352769	chr12:114914964	A	G	Systolic blood pressure	EFO_0006335	Neale B	UKBB	European	2017	-0.01204	0.00255	2.345e-06	-	317754	0	317754	1	IVNT	Neale-B_UKBB_EUR_2017
genus.CandidatusSoleaferrea.id.11363	rs6489992	rs6489992	chr12:115352769	chr12:114914964	A	G	Vascular or heart problems diagnosed by doctor: high blood pressure	EFO_0004325	Neale B	UKBB	European	2017	-0.006897	0.00112	7.428e-10	-	336683	91033	245650	1	risk diff	Neale-B_UKBB_EUR_2017
genus.CandidatusSoleaferrea.id.11364	rs6489992	rs6489992	chr12:115352769	chr12:114914964	A	G	Vascular or heart problems diagnosed by doctor: none of the above	-	Neale B	UKBB	European	2017	0.006464	0.00115	1.929e-08	+	336683	236530	100153	1	risk diff	Neale-B_UKBB_EUR_2017
genus.CandidatusSoleaferrea.id.11365	rs6494306	rs6494306	chr15:62394540	chr15:62102341	A	G	Type 2 diabetes	EFO_0001360	Imamura M	22456796	East Asian	2012	NA	NA	2.66e-06	NA	7541	-	-	-	-	GRASP
genus.CandidatusSoleaferrea.id.11366	rs12500231	rs12500231	chr4:52935445	chr4:52069279	A	T	Arm fat mass left	-	Neale B	UKBB	European	2017	0.0114	0.002408	2.182e-06	+	331164	0	331164	1	IVNT	Neale-B_UKBB_EUR_2017
genus.CandidatusSoleaferrea.id.11367	rs12500231	rs12500231	chr4:52935445	chr4:52069279	A	T	Arm fat mass right	-	Neale B	UKBB	European	2017	0.01163	0.002407	1.35e-06	+	331226	0	331226	1	IVNT	Neale-B_UKBB_EUR_2017
genus.CandidatusSoleaferrea.id.11368	rs12500231	rs12500231	chr4:52935445	chr4:52069279	A	T	Arm fat-free mass left	-	Neale B	UKBB	European	2017	0.008116	0.001562	2.042e-07	+	331159	0	331159	1	IVNT	Neale-B_UKBB_EUR_2017
genus.CandidatusSoleaferrea.id.11369	rs12500231	rs12500231	chr4:52935445	chr4:52069279	A	T	Arm fat-free mass right	-	Neale B	UKBB	European	2017	0.007114	0.001531	3.38e-06	+	331221	0	331221	1	IVNT	Neale-B_UKBB_EUR_2017
genus.CandidatusSoleaferrea.id.11370	rs12500231	rs12500231	chr4:52935445	chr4:52069279	A	T	Arm predicted mass left	-	Neale B	UKBB	European	2017	0.007811	0.001556	5.205e-07	+	331146	0	331146	1	IVNT	Neale-B_UKBB_EUR_2017
genus.CandidatusSoleaferrea.id.11371	rs12500231	rs12500231	chr4:52935445	chr4:52069279	A	T	Arm predicted mass right	-	Neale B	UKBB	European	2017	0.007282	0.001526	1.816e-06	+	331216	0	331216	1	IVNT	Neale-B_UKBB_EUR_2017
genus.CandidatusSoleaferrea.id.11372	rs12500231	rs12500231	chr4:52935445	chr4:52069279	A	T	Basal metabolic rate	EFO_0007777	Neale B	UKBB	European	2017	0.007945	0.001629	1.081e-06	+	331307	0	331307	1	IVNT	Neale-B_UKBB_EUR_2017
genus.CandidatusSoleaferrea.id.11373	rs12500231	rs12500231	chr4:52935445	chr4:52069279	A	T	Height	EFO_0004339	Neale B	UKBB	European	2017	0.009116	0.001746	1.776e-07	+	336474	0	336474	1	IVNT	Neale-B_UKBB_EUR_2017
genus.CandidatusSoleaferrea.id.11374	rs12500231	rs12500231	chr4:52935445	chr4:52069279	A	T	Hip circumference	EFO_0005093	Neale B	UKBB	European	2017	0.01146	0.002433	2.483e-06	+	336601	0	336601	1	IVNT	Neale-B_UKBB_EUR_2017
genus.CandidatusSoleaferrea.id.11375	rs12500231	rs12500231	chr4:52935445	chr4:52069279	A	T	Leg fat-free mass left	-	Neale B	UKBB	European	2017	0.007209	0.001618	8.352e-06	+	331258	0	331258	1	IVNT	Neale-B_UKBB_EUR_2017
genus.CandidatusSoleaferrea.id.11376	rs12500231	rs12500231	chr4:52935445	chr4:52069279	A	T	Leg predicted mass left	-	Neale B	UKBB	European	2017	0.007103	0.001607	9.853e-06	+	331253	0	331253	1	IVNT	Neale-B_UKBB_EUR_2017
genus.CandidatusSoleaferrea.id.11377	rs12500231	rs12500231	chr4:52935445	chr4:52069279	A	T	Trunk fat mass	EFO_0005409	Neale B	UKBB	European	2017	0.01332	0.002474	7.291e-08	+	331093	0	331093	1	IVNT	Neale-B_UKBB_EUR_2017
genus.CandidatusSoleaferrea.id.11378	rs12500231	rs12500231	chr4:52935445	chr4:52069279	A	T	Trunk fat percentage	-	Neale B	UKBB	European	2017	0.01063	0.002258	2.514e-06	+	331113	0	331113	1	IVNT	Neale-B_UKBB_EUR_2017
genus.CandidatusSoleaferrea.id.11379	rs12500231	rs12500231	chr4:52935445	chr4:52069279	A	T	Weight	EFO_0004338	Neale B	UKBB	European	2017	0.0121	0.002147	1.759e-08	+	336227	0	336227	1	IVNT	Neale-B_UKBB_EUR_2017
genus.CandidatusSoleaferrea.id.11380	rs12500231	rs12500231	chr4:52935445	chr4:52069279	A	T	Whole body fat mass	-	Neale B	UKBB	European	2017	0.01153	0.002397	1.529e-06	+	330762	0	330762	1	IVNT	Neale-B_UKBB_EUR_2017
genus.CandidatusSoleaferrea.id.11381	rs12500231	rs12500231	chr4:52935445	chr4:52069279	A	T	Whole body fat-free mass	-	Neale B	UKBB	European	2017	0.007131	0.001554	4.451e-06	+	331291	0	331291	1	IVNT	Neale-B_UKBB_EUR_2017
genus.CandidatusSoleaferrea.id.11382	rs12500231	rs12500231	chr4:52935445	chr4:52069279	A	T	Whole body water mass	-	Neale B	UKBB	European	2017	0.007168	0.001556	4.096e-06	+	331315	0	331315	1	IVNT	Neale-B_UKBB_EUR_2017
genus.CandidatusSoleaferrea.id.11383	rs7400877	rs7400877	chr14:76403542	chr14:75937199	C	T	Comparative height size at age 10	-	Neale B	UKBB	European	2017	-0.0107	0.001967	5.353e-08	-	332021	0	332021	1	-	Neale-B_UKBB_EUR_2017
genus.CandidatusSoleaferrea.id.11384	rs7400877	rs7400877	chr14:76403542	chr14:75937199	C	T	Height	EFO_0004339	Neale B	UKBB	European	2017	-0.01505	0.002048	1.997e-13	-	336474	0	336474	1	IVNT	Neale-B_UKBB_EUR_2017
genus.CandidatusSoleaferrea.id.11385	rs7400877	rs7400877	chr14:76403542	chr14:75937199	C	T	Sitting height	EFO_0004339	Neale B	UKBB	European	2017	-0.01325	0.002227	2.73e-09	-	336172	0	336172	1	IVNT	Neale-B_UKBB_EUR_2017
genus.Dialister.id.2183	rs4753063	rs4753063	chr11:92267129	chr11:92533963	A	G	Time spent driving	-	Neale B	UKBB	European	2017	0.01049	0.002201	1.891e-06	+	224813	0	224813	1	-	Neale-B_UKBB_EUR_2017
genus.LachnospiraceaeUCG008.id.11328	rs57091572	rs57091572	chr6:81214803	chr6:80505086	A	G	Comparative height size at age 10	-	Neale B	UKBB	European	2017	0.01626	0.002288	1.204e-12	+	332021	0	332021	1	-	Neale-B_UKBB_EUR_2017
genus.LachnospiraceaeUCG008.id.11329	rs57091572	rs57091572	chr6:81214803	chr6:80505086	A	G	Forced expiratory volume in 1-second, predicted	EFO_0004314	Neale B	UKBB	European	2017	0.01663	0.003758	9.658e-06	+	110423	0	110423	1	IVNT	Neale-B_UKBB_EUR_2017
genus.LachnospiraceaeUCG008.id.11330	rs57091572	rs57091572	chr6:81214803	chr6:80505086	A	G	Height	EFO_0004339	Neale B	UKBB	European	2017	0.02616	0.002382	4.563e-28	+	336474	0	336474	1	IVNT	Neale-B_UKBB_EUR_2017
genus.LachnospiraceaeUCG008.id.11331	rs57091572	rs57091572	chr6:81214803	chr6:80505086	A	G	Sitting height	EFO_0004339	Neale B	UKBB	European	2017	0.02809	0.002591	2.217e-27	+	336172	0	336172	1	IVNT	Neale-B_UKBB_EUR_2017
genus.LachnospiraceaeUCG008.id.11332	rs57091572	rs57091572	chr6:81214803	chr6:80505086	A	G	Trunk fat-free mass	-	Neale B	UKBB	European	2017	0.01014	0.002111	1.579e-06	+	331030	0	331030	1	IVNT	Neale-B_UKBB_EUR_2017
genus.LachnospiraceaeUCG008.id.11333	rs57091572	rs57091572	chr6:81214803	chr6:80505086	A	G	Trunk predicted mass	-	Neale B	UKBB	European	2017	0.009886	0.002105	2.634e-06	+	330995	0	330995	1	IVNT	Neale-B_UKBB_EUR_2017
genus.Ruminiclostridium5.id.11355	rs1492620	rs1492620	chr6:50405920	chr6:50438207	C	T	Urticaria	EFO_0005531	Neale B	UKBB	European	2017	-0.0003138	7.012e-05	7.619e-06	-	337199	94	337105	1	risk diff	Neale-B_UKBB_EUR_2017
genus.Ruminiclostridium5.id.11356	rs2791343	rs2791343	chr8:131316030	chr8:130303784	C	T	Mean platelet volume	EFO_0004586	Astle W	27863252	European	2016	-0.02648	0.003866	7.358e-12	-	173480	0	173480	2	IVNT	Astle-W_Blood-Cell-Traits_EUR_2016
genus.Ruminiclostridium5.id.11357	rs2791343	rs2791343	chr8:131316030	chr8:130303784	C	T	Irritability	EFO_0009594	Neale B	UKBB	European	2017	-0.005404	0.001189	5.479e-06	-	322668	90282	232386	1	risk diff	Neale-B_UKBB_EUR_2017
genus.Ruminiclostridium5.id.11358	rs2833828	rs2833828	chr21:33811886	chr21:32439578	A	G	Impedance of leg left	-	Neale B	UKBB	European	2017	-0.01239	0.002248	3.511e-08	-	331296	0	331296	1	IVNT	Neale-B_UKBB_EUR_2017
genus.Ruminiclostridium5.id.11359	rs2833828	rs2833828	chr21:33811886	chr21:32439578	A	G	Impedance of leg right	-	Neale B	UKBB	European	2017	-0.01288	0.002231	7.729e-09	-	331301	0	331301	1	IVNT	Neale-B_UKBB_EUR_2017

## Sheet: Table S3_homanized_dat
Table S3. Harmonised data for MR analysis
SNP	effect_allele.exposure	other_allele.exposure	effect_allele.outcome	other_allele.outcome	beta.exposure	beta.outcome	eaf.exposure	eaf.outcome	chr.outcome	pos.outcome	samplesize.outcome	se.outcome	pval.outcome	chr.exposure	pos.exposure	se.exposure	pval.exposure	samplesize.exposure	exposure	R2	F
rs11655079	T	C	T	C	-0.0560674	-0.209298	NA	0.286467	17	75348675	242850	0.0976573	0.0320981	17	75348675	0.0124286	5.93e-06	16309	class.Actinobacteria.id.419	0.035456	33.2672
rs11745923	G	T	G	T	0.0563759	-0.107168	NA	0.404594	5	475408	245488	0.0895487	0.231399	5	475408	0.0115529	1.58e-06	16312	class.Actinobacteria.id.419	0.0375776	35.342
rs12049045	A	G	A	G	0.0510452	-0.0926945	NA	0.370742	1	114665485	245745	0.0910701	0.308755	1	114665485	0.0114325	8.63e-06	16311	class.Actinobacteria.id.419	0.0348278	32.6605
rs134366	G	A	G	A	0.111877	0.363019	NA	0.0527386	22	35567355	247513	0.195606	0.0634722	22	35567355	0.023501	1.5e-06	14302	class.Actinobacteria.id.419	0.0402132	33.2461
rs1376754	G	A	G	A	0.0509242	0.131166	NA	0.422639	2	161611969	243548	0.0893641	0.142166	2	161611969	0.0112503	6.71e-06	16182	class.Actinobacteria.id.419	0.0353868	32.9411
rs1515761	T	C	T	C	0.0762317	-0.0693589	NA	0.13995	10	126110032	246209	0.126367	0.583095	10	126110032	0.0169884	4.96e-06	15525	class.Actinobacteria.id.419	0.0366387	32.7625
rs182549	C	T	C	T	0.111489	-0.0650508	NA	0.249119	2	136616754	239480	0.103102	0.528084	2	136616754	0.012066	3.79e-20	16313	class.Actinobacteria.id.419	0.0718955	70.1229
rs4945008	A	G	A	G	0.0540741	-0.164977	NA	0.218269	11	71221248	247259	0.106548	0.12153	11	71221248	0.0121393	5.39e-06	16313	class.Actinobacteria.id.419	0.0356071	33.4224
rs6660520	A	G	A	G	0.0711483	0.202427	NA	0.193871	1	207003553	246239	0.111079	0.068399	1	207003553	0.0134495	1.11e-07	16308	class.Actinobacteria.id.419	0.0415529	39.2333
rs72767435	T	C	T	C	-0.126352	0.191898	NA	0.0446183	15	94852795	239969	0.215203	0.372549	15	94852795	0.0273626	2.57e-06	12898	class.Actinobacteria.id.419	0.041394	30.8963
rs80083040	T	G	T	G	0.155784	-0.0153135	NA	0.0548174	8	65654844	247540	0.192807	0.936696	8	65654844	0.0348017	8.62e-06	8003	class.Actinobacteria.id.419	0.0497107	23.2029
rs8047955	A	G	A	G	0.0575816	0.136643	NA	0.353036	16	81776768	245731	0.0919891	0.137432	16	81776768	0.0116762	8.34e-07	16306	class.Actinobacteria.id.419	0.0385751	36.3045
rs857444	C	T	C	T	0.0509553	0.114088	NA	0.356688	6	14617591	241602	0.0925627	0.217743	6	14617591	0.011539	8.92e-06	16312	class.Actinobacteria.id.419	0.03477	32.6063
rs961091	G	A	G	A	0.0501255	0.0532656	NA	0.40662	7	95654718	243119	0.0899986	0.553951	7	95654718	0.011255	8.68e-06	16311	class.Actinobacteria.id.419	0.0348181	32.6511
rs140912403	C	T	C	T	-0.160677	0.180175	NA	0.0593074	9	95517807	246040	0.185796	0.332174	9	95517807	0.0317708	6.2e-07	8520	class.Alphaproteobacteria.id.2379	0.0539725	48.5453
rs55876211	C	T	C	T	-0.080811	-0.214307	NA	0.181357	3	84471266	247479	0.113887	0.0598696	3	84471266	0.0184159	7.54e-06	9589	class.Alphaproteobacteria.id.2379	0.0457111	45.8793
rs62285697	C	T	C	T	0.0805256	-0.0824299	NA	0.218229	3	176407911	247540	0.106063	0.437053	3	176407911	0.0180912	9.76e-06	9115	class.Alphaproteobacteria.id.2379	0.0463031	44.201
rs76784716	A	G	A	G	0.133271	-0.090485	NA	0.0671578	2	169033340	247030	0.175335	0.605807	2	169033340	0.0267738	5.09e-07	9593	class.Alphaproteobacteria.id.2379	0.0512558	51.7666
rs7960664	G	A	G	A	0.0969489	0.0300914	NA	0.147104	12	89471235	246938	0.123527	0.807539	12	89471235	0.0215149	8.84e-06	9596	class.Alphaproteobacteria.id.2379	0.0453452	45.5279
rs9813022	A	G	A	G	-0.0751277	-0.0601483	NA	0.294178	3	13726736	247177	0.0963718	0.532544	3	13726736	0.0153867	1.05e-06	9593	class.Alphaproteobacteria.id.2379	0.0498143	50.2345
rs11110282	A	G	A	G	-0.101189	-0.223531	NA	0.0625576	12	100585559	247540	0.180324	0.21512	12	100585559	0.0217379	4.85e-06	16026	class.Bacilli.id.1673	0.0360985	27.2418
rs11730038	G	A	G	A	-0.0630747	0.0750889	NA	0.236583	4	98049499	245149	0.103621	0.468667	4	98049499	0.0128717	1.96e-06	17377	class.Bacilli.id.1673	0.0360811	29.5268
rs12797734	T	C	T	C	0.0572158	0.154713	NA	0.245673	11	8332350	247540	0.101925	0.129038	11	8332350	0.0126793	7.21e-06	16902	class.Bacilli.id.1673	0.0345083	27.422
rs13068444	A	G	A	G	0.0601035	-0.0730817	NA	0.174045	3	64398863	236249	0.118226	0.536474	3	64398863	0.0136407	9.53e-06	17260	class.Bacilli.id.1673	0.033694	27.3197
rs1595463	C	A	C	A	0.0476864	0.134695	NA	0.466915	2	231723657	237796	0.0895725	0.132645	2	231723657	0.0108547	7.97e-06	17358	class.Bacilli.id.1673	0.0338894	27.64
rs28564647	T	G	T	G	-0.0613034	-0.161294	NA	0.196817	9	101101172	241719	0.111418	0.147715	9	101101172	0.0137579	7.81e-06	17368	class.Bacilli.id.1673	0.0339129	27.6758
rs2952251	A	G	A	G	-0.0598868	0.101842	NA	0.259465	8	10143164	244729	0.100431	0.310558	8	10143164	0.0123903	1.08e-06	17360	class.Bacilli.id.1673	0.0370025	30.2801
rs34989881	A	G	A	G	0.111056	0.402775	NA	0.0651079	19	51959855	231508	0.183194	0.0279049	19	51959855	0.0246039	6.55e-06	12966	class.Bacilli.id.1673	0.0395774	24.2436
rs35344081	G	A	G	A	0.0619529	0.00062504	NA	0.233768	16	991253	246424	0.10381	0.995196	16	991253	0.0127066	1.01e-06	17374	class.Bacilli.id.1673	0.0370789	30.3695
rs4028634	T	C	T	C	0.0520614	-0.105708	NA	0.379363	17	40835649	247179	0.0904744	0.242655	17	40835649	0.0109842	2.21e-06	17377	class.Bacilli.id.1673	0.0358988	29.372
rs4459992	T	C	T	C	0.0535854	-0.0769307	NA	0.306887	4	7431487	245061	0.0954653	0.42033	4	7431487	0.0116362	4.3e-06	17362	class.Bacilli.id.1673	0.0348753	28.4797
rs57872228	C	T	C	T	-0.0714773	0.0708118	NA	0.152146	1	200418805	244867	0.122858	0.564364	1	200418805	0.0146647	9.22e-07	17375	class.Bacilli.id.1673	0.037221	30.4921
rs694949	A	G	A	G	-0.081146	0.131508	NA	0.106682	15	58738075	245918	0.142254	0.355248	15	58738075	0.0180042	7.6e-06	16600	class.Bacilli.id.1673	0.0347347	27.1144
rs74663707	C	T	C	T	0.0979154	0.0183162	NA	0.0793912	3	184371224	247540	0.162751	0.910394	3	184371224	0.0224074	8.46e-06	15769	class.Bacilli.id.1673	0.0354549	26.3088
rs7666190	C	A	C	A	-0.104044	0.183745	NA	0.0538066	4	151687420	247358	0.193718	0.342865	4	151687420	0.0247934	8.47e-06	10436	class.Bacilli.id.1673	0.0435743	21.5641
rs77558518	A	G	A	G	-0.107255	-0.232123	NA	0.0705017	5	174173171	247540	0.170822	0.174191	5	174173171	0.0222879	1.34e-06	15836	class.Bacilli.id.1673	0.0384029	28.7053
rs78938557	T	C	T	C	0.108007	-0.313556	NA	0.0625226	7	36349586	243272	0.182288	0.0854125	7	36349586	0.0232858	1.07e-06	15226	class.Bacilli.id.1673	0.0395239	28.4368
rs9581006	C	T	C	T	0.225309	-0.206262	NA	0.0384719	13	24973509	246102	0.228961	0.367662	13	24973509	0.0467697	1.79e-06	4253	class.Bacilli.id.1673	0.073147	15.1741
rs11146701	A	G	A	G	0.0473596	-0.0537638	NA	0.442787	10	39062269	240855	0.0894497	0.547806	10	39062269	0.010541	7.08e-06	18220	class.Bacteroidia.id.912	0.0332658	39.1484
rs111845179	T	C	T	C	0.102648	0.0475411	NA	0.0553105	14	59317502	247349	0.192271	0.804707	14	59317502	0.0213843	9.24e-07	16393	class.Bacteroidia.id.912	0.0383156	40.7785
rs17343978	A	C	A	C	-0.0552057	0.0531689	NA	0.251257	22	27433885	247181	0.101178	0.599238	22	27433885	0.0120278	8.36e-06	18334	class.Bacteroidia.id.912	0.0329008	38.9466
rs2032750	T	C	T	C	-0.0508393	-0.0184261	NA	0.468376	2	53831026	245112	0.0882894	0.834682	2	53831026	0.0106807	1.92e-06	17853	class.Bacteroidia.id.912	0.0356322	41.1887
rs4146051	A	G	A	G	-0.107377	-0.221269	NA	0.0445167	2	213189994	243931	0.213462	0.299934	2	213189994	0.0245661	8.76e-06	11372	class.Bacteroidia.id.912	0.0416747	30.8622
rs4916508	G	A	G	A	-0.0466729	-0.0684662	NA	0.464934	3	195936789	242882	0.0886061	0.439698	3	195936789	0.0105312	8.47e-06	18324	class.Bacteroidia.id.912	0.0328887	38.9105
rs55993203	A	G	A	G	-0.121514	0.0639507	NA	0.0472336	13	70523117	246382	0.207206	0.7576	13	70523117	0.0236759	3.9e-07	11349	class.Bacteroidia.id.912	0.047607	35.4031
rs62531359	T	G	T	G	0.0655728	0.00539968	NA	0.136894	8	70916181	246004	0.127873	0.966318	8	70916181	0.0149891	9.09e-06	18320	class.Bacteroidia.id.912	0.032781	38.7703
rs72706335	T	C	T	C	-0.22241	0.195394	NA	0.0497798	1	157495438	246646	0.201054	0.331124	1	157495438	0.0493458	7.66e-06	3819	class.Bacteroidia.id.912	0.0723357	18.5291
rs73975615	G	A	G	A	-0.207018	0.734747	NA	0.00785328	17	6461200	247540	0.499287	0.141131	17	6461200	0.0442633	1.22e-06	3350	class.Bacteroidia.id.912	0.0837308	19.0361
rs7631304	G	A	G	A	-0.0645771	0.0361313	NA	0.172063	3	89339527	245890	0.11655	0.756557	3	89339527	0.0132957	8.37e-07	18334	class.Bacteroidia.id.912	0.036375	43.2145
rs79585701	A	C	A	C	0.0646823	0.081169	NA	0.155641	8	13110185	247172	0.120753	0.501462	8	13110185	0.0149628	9.99e-06	18334	class.Bacteroidia.id.912	0.0326182	38.6008
rs929878	C	T	C	T	-0.0548532	-0.115336	NA	0.262208	16	74290641	245591	0.0998831	0.248207	16	74290641	0.012153	4.73e-06	18334	class.Bacteroidia.id.912	0.0337899	40.0359
rs11128180	A	G	A	G	0.0592944	0.0587672	NA	0.23497	3	70592215	247540	0.103429	0.569907	3	70592215	0.0128769	3.67e-06	17151	class.Betaproteobacteria.id.2867	0.035339	41.8477
rs1511453	A	G	A	G	0.0923492	0.310937	NA	0.0596608	4	23588462	247030	0.185578	0.0938358	4	23588462	0.0199158	4.76e-06	17085	class.Betaproteobacteria.id.2867	0.0349946	41.2656
rs1928341	A	G	A	G	0.0525581	-0.0985041	NA	0.41987	1	153240013	246923	0.0888312	0.267477	1	153240013	0.0110408	2.02e-06	17150	class.Betaproteobacteria.id.2867	0.0362763	42.9969
rs2321387	G	A	G	A	-0.0494596	0.118481	NA	0.463762	13	58689340	240094	0.0891168	0.183681	13	58689340	0.0109424	5.8e-06	17149	class.Betaproteobacteria.id.2867	0.0346114	40.9505
rs2613606	C	T	C	T	-0.0513106	-0.058402	NA	0.432555	7	111285025	246948	0.0886496	0.510026	7	111285025	0.0109091	2.2e-06	17146	class.Betaproteobacteria.id.2867	0.0361463	42.8271
rs320161	A	G	A	G	0.0572286	-0.0143069	NA	0.261617	9	104899117	245664	0.100007	0.886243	9	104899117	0.01262	7.33e-06	17035	class.Betaproteobacteria.id.2867	0.0343462	40.3553
rs4033856	C	T	C	T	0.0832423	0.136589	NA	0.115539	4	45642485	243043	0.137999	0.322281	4	45642485	0.0167237	5.17e-07	15945	class.Betaproteobacteria.id.2867	0.0397411	43.9489
rs56386628	C	T	C	T	-0.0622252	0.16894	NA	0.199	8	112732674	243789	0.110429	0.126054	8	112732674	0.0135688	5.87e-06	17147	class.Betaproteobacteria.id.2867	0.0345943	40.9248
rs6087811	T	G	T	G	-0.0978177	0.162715	NA	0.0738524	20	30596130	246986	0.168248	0.333488	20	30596130	0.0198522	7.44e-07	16184	class.Betaproteobacteria.id.2867	0.0388939	43.619
rs62395635	T	C	T	C	0.109741	0.141753	NA	0.0630646	5	173497796	245875	0.181023	0.433586	5	173497796	0.0236	2.94e-06	15108	class.Betaproteobacteria.id.2867	0.0380231	39.7685
rs75242906	C	T	C	T	-0.121083	0.098683	NA	0.0608023	15	56786407	247540	0.182441	0.588575	15	56786407	0.028075	9.27e-06	10803	class.Betaproteobacteria.id.2867	0.0426407	32.0301
rs9964679	A	G	A	G	0.052911	-0.14673	NA	0.295734	18	26569901	240006	0.0976899	0.133099	18	26569901	0.0114866	4.85e-06	17151	class.Betaproteobacteria.id.2867	0.0348979	41.3066
rs10774377	A	G	A	G	0.052659	-0.0330163	NA	0.298801	12	5942519	246035	0.0962167	0.731489	12	5942519	0.0113858	3.24e-06	18330	class.Clostridia.id.1859	0.0343728	38.3435
rs112334273	G	A	G	A	0.0641008	0.196165	NA	0.214396	21	40703251	242022	0.107942	0.0691669	21	40703251	0.0127404	3.81e-07	18217	class.Clostridia.id.1859	0.0376124	41.8389
rs13105690	T	C	T	C	-0.0529097	0.10406	NA	0.267273	4	7420184	245163	0.099509	0.295685	4	7420184	0.011818	8.78e-06	18340	class.Clostridia.id.1859	0.032818	36.5702
rs13179700	T	C	T	C	0.0511937	0.0475932	NA	0.341549	5	149077788	244728	0.0928447	0.608224	5	149077788	0.0109569	3.37e-06	18338	class.Clostridia.id.1859	0.0343069	38.2842
rs1842454	G	A	G	A	-0.0547202	-0.00262642	NA	0.226037	5	105060362	245524	0.104988	0.980042	5	105060362	0.0127338	8.72e-06	18340	class.Clostridia.id.1859	0.0328284	36.5823
rs2273429	A	G	A	G	-0.0724037	-0.164873	NA	0.117168	14	52494072	246450	0.136297	0.226408	14	52494072	0.0153105	4.52e-06	18337	class.Clostridia.id.1859	0.033858	37.7636
rs6797343	G	T	G	T	0.0592279	-0.0134594	NA	0.158407	3	89268714	246422	0.120472	0.911044	3	89268714	0.0134556	9.36e-06	18340	class.Clostridia.id.1859	0.0327166	36.4534
rs6814436	T	C	T	C	0.0739995	-0.0312912	NA	0.138105	4	161507301	246106	0.12728	0.805803	4	161507301	0.0150815	9.65e-07	18336	class.Clostridia.id.1859	0.0361667	40.4331
rs6815608	T	C	T	C	0.103803	0.256165	NA	0.0521282	4	152131744	243803	0.198995	0.197992	4	152131744	0.0210883	4.02e-07	16731	class.Clostridia.id.1859	0.0391695	40.0781
rs72738886	T	C	T	C	0.086617	0.0705646	NA	0.0903967	5	35770550	237044	0.155918	0.650855	5	35770550	0.0190393	8.24e-06	16934	class.Clostridia.id.1859	0.0342564	35.2963
rs72915163	T	C	T	C	-0.0581025	-0.0492961	NA	0.255536	18	48792829	240909	0.102028	0.628979	18	48792829	0.0120557	1.34e-06	18317	class.Clostridia.id.1859	0.0357032	39.8542
rs76767978	G	A	G	A	0.0698882	-0.000578801	NA	0.113711	3	131371980	245648	0.138214	0.996659	3	131371980	0.0156319	8.4e-06	18329	class.Clostridia.id.1859	0.0328979	36.6403
rs11073596	T	G	T	G	0.0510212	-0.0755921	NA	0.313488	15	86433579	228253	0.0981841	0.441358	15	86433579	0.0114339	8.14e-06	17527	class.Coriobacteriia.id.809	0.0336915	35.9101
rs11250875	T	C	T	C	0.06075	-0.0524393	NA	0.202958	10	1922731	246765	0.10948	0.631948	10	1922731	0.0130939	4.83e-06	17690	class.Coriobacteriia.id.809	0.034368	36.9981
rs11656361	A	C	A	C	0.0773006	0.0763983	NA	0.110918	17	8121332	238677	0.142363	0.591515	17	8121332	0.017553	8.02e-06	16665	class.Coriobacteriia.id.809	0.034577	35.0717
rs12974142	G	A	G	A	0.0789796	-0.110132	NA	0.104696	19	52895166	247540	0.143301	0.442169	19	52895166	0.0177205	8.51e-06	17413	class.Coriobacteriia.id.809	0.0337298	35.7183
rs13307134	C	T	C	T	0.0565686	-0.0271535	NA	0.237357	7	105084680	244202	0.103696	0.793431	7	105084680	0.0126265	7.8e-06	17527	class.Coriobacteriia.id.809	0.0337615	35.9873
rs1816223	A	G	A	G	-0.0586265	0.0273059	NA	0.204145	12	11494021	242534	0.109721	0.803464	12	11494021	0.0129006	4.84e-06	17688	class.Coriobacteriia.id.809	0.0343659	36.9915
rs240104	T	C	T	C	-0.0603429	0.00058981	NA	0.2234	1	176571431	235107	0.10819	0.99565	1	176571431	0.0126849	1.52e-06	17577	class.Coriobacteriia.id.809	0.0362644	38.8663
rs2442778	G	A	G	A	-0.116408	0.0569115	NA	0.0476165	3	11654412	247120	0.206757	0.783118	3	11654412	0.0258545	9.03e-06	13472	class.Coriobacteriia.id.809	0.0382363	31.4637
rs3025411	A	G	A	G	0.0926543	0.257279	NA	0.0751812	9	136512906	234673	0.170371	0.131016	9	136512906	0.0209468	8.27e-06	15671	class.Coriobacteriia.id.809	0.0356039	33.9931
rs34739816	G	T	G	T	0.0965017	0.134774	NA	0.0722739	17	37376685	244362	0.17014	0.428281	17	37376685	0.0207666	3.88e-06	16593	class.Coriobacteriia.id.809	0.0358376	36.2405
rs67561917	A	G	A	G	-0.0714367	0.0826548	NA	0.132421	20	62072077	242635	0.130861	0.527634	20	62072077	0.0154113	5.39e-06	17333	class.Coriobacteriia.id.809	0.0345443	36.4433
rs719099	A	G	A	G	0.0778402	-0.0968146	NA	0.11952	10	65799217	246490	0.135321	0.474336	10	65799217	0.0155815	5.43e-07	17687	class.Coriobacteriia.id.809	0.0376632	40.6774
rs8010111	G	A	G	A	-0.103377	-0.0362748	NA	0.0692595	14	39660509	247540	0.17248	0.833423	14	39660509	0.0229286	6.9e-06	15996	class.Coriobacteriia.id.809	0.0355468	34.6412
rs1035691	A	G	A	G	-0.055176	-0.0617656	NA	0.354753	11	10658735	247540	0.091548	0.499879	11	10658735	0.0121602	9.65e-06	15168	class.Deltaproteobacteria.id.3087	0.0359193	40.326
rs112381107	C	T	C	T	0.206594	-0.225164	NA	0.0488445	9	15269705	246814	0.203974	0.269641	9	15269705	0.0456908	4.63e-06	4457	class.Deltaproteobacteria.id.3087	0.0685546	23.3523
rs11599763	T	C	T	C	-0.0544219	-0.0449112	NA	0.377909	10	11855599	247540	0.0902771	0.618849	10	11855599	0.0117397	3.94e-06	15168	class.Deltaproteobacteria.id.3087	0.0374576	42.1202
rs17084793	G	A	G	A	-0.0710762	0.00123307	NA	0.159191	18	69312914	245246	0.120475	0.991834	18	69312914	0.015953	5.69e-06	15164	class.Deltaproteobacteria.id.3087	0.03684	41.3883
rs17791387	A	G	A	G	-0.0735881	-0.107852	NA	0.179485	9	81834426	246965	0.114273	0.345267	9	81834426	0.0154246	1.6e-06	15071	class.Deltaproteobacteria.id.3087	0.0390718	43.7274
rs2692012	A	G	A	G	0.110335	-0.11245	NA	0.0643889	1	203991605	246005	0.178688	0.529145	1	203991605	0.0253336	3.14e-06	13104	class.Deltaproteobacteria.id.3087	0.0407069	39.6731
rs2838334	G	A	G	A	0.0561722	-0.0641873	NA	0.314074	21	45064961	247540	0.0942448	0.495827	21	45064961	0.0124124	5.45e-06	15168	class.Deltaproteobacteria.id.3087	0.0369092	41.4799
rs3935584	C	T	C	T	-0.0523485	0.0349672	NA	0.497711	2	233929283	237624	0.0895789	0.696277	2	233929283	0.011566	7.5e-06	15166	class.Deltaproteobacteria.id.3087	0.0363607	40.8349
rs4506934	C	T	C	T	-0.0936514	-0.230442	NA	0.102843	17	2856662	245228	0.14471	0.111286	17	2856662	0.02012	3.59e-06	15061	class.Deltaproteobacteria.id.3087	0.0377484	42.1602
rs55744759	A	G	A	G	-0.0779693	-0.0454674	NA	0.116076	8	57867671	246640	0.137338	0.740597	8	57867671	0.0170738	7.31e-06	15168	class.Deltaproteobacteria.id.3087	0.0364022	40.8886
rs6058181	C	T	C	T	0.0825716	-0.014552	NA	0.119119	20	33694801	247501	0.13546	0.91445	20	33694801	0.0165958	3.4e-07	15100	class.Deltaproteobacteria.id.3087	0.0414892	46.6397
rs62020470	A	G	A	G	-0.0585411	0.033194	NA	0.280202	15	96161065	247313	0.0976541	0.733921	15	96161065	0.0129358	4.85e-06	15168	class.Deltaproteobacteria.id.3087	0.0371062	41.7098
rs9928243	C	A	C	A	-0.0538457	0.194495	NA	0.400119	16	71541641	247540	0.0894828	0.0297394	16	71541641	0.0117718	5.02e-06	15167	class.Deltaproteobacteria.id.3087	0.0370488	41.6401
rs10781552	C	T	C	T	-0.0552212	-0.0732348	NA	0.306309	10	133897233	245096	0.0953142	0.442279	10	133897233	0.0116074	2.33e-06	17789	class.Erysipelotrichia.id.2147	0.035398	50.1761
rs17530232	A	G	A	G	0.10305	-0.134477	NA	0.0656783	13	40385457	247540	0.176731	0.446708	13	40385457	0.0224648	2.79e-06	16622	class.Erysipelotrichia.id.2147	0.0363341	48.1683
rs1884466	C	T	C	T	-0.0475363	-0.0468159	NA	0.3831	1	64139196	240693	0.0913618	0.608355	1	64139196	0.0106939	9.53e-06	18205	class.Erysipelotrichia.id.2147	0.0328088	47.4669
rs2300774	G	A	G	A	0.0524152	-0.0664836	NA	0.383128	3	195793712	247134	0.0901942	0.461052	3	195793712	0.0106784	8.95e-07	18216	class.Erysipelotrichia.id.2147	0.0363944	52.8824
rs290833	T	G	T	G	-0.0497374	-0.136245	NA	0.35689	1	97457427	240835	0.0925877	0.141148	1	97457427	0.0111376	8.03e-06	17789	class.Erysipelotrichia.id.2147	0.0334655	47.3419
rs35161940	T	C	T	C	-0.0806041	0.0107995	NA	0.11457	17	70327224	245129	0.138102	0.93767	17	70327224	0.0167641	1.85e-06	18213	class.Erysipelotrichia.id.2147	0.0353341	51.2768
rs4078432	C	T	C	T	-0.0608929	0.0613676	NA	0.177827	14	48997206	241763	0.115985	0.596737	14	48997206	0.0133764	4.23e-06	17789	class.Erysipelotrichia.id.2147	0.034479	48.8269
rs56970041	T	G	T	G	0.0724144	-0.220482	NA	0.105713	14	80357610	244308	0.143391	0.124139	14	80357610	0.0164471	5.4e-06	18217	class.Erysipelotrichia.id.2147	0.0336926	48.8224
rs62504403	C	T	C	T	0.0681159	0.0701018	NA	0.2423	8	38803551	247540	0.102381	0.493525	8	38803551	0.0127883	1.12e-07	16981	class.Erysipelotrichia.id.2147	0.0407015	55.3755
rs7234058	T	C	T	C	-0.0945759	0.128336	NA	0.100634	18	5830507	247501	0.145172	0.376683	18	5830507	0.0194091	9.12e-07	16874	class.Erysipelotrichia.id.2147	0.037785	50.9286
rs7826267	T	G	T	G	-0.0839071	-0.386529	NA	0.0631495	8	2954952	231221	0.186028	0.0377276	8	2954952	0.0199131	9.28e-06	17586	class.Erysipelotrichia.id.2147	0.0334228	46.7396
rs8003149	C	T	C	T	0.0538798	0.107174	NA	0.27603	14	56156504	247047	0.0982199	0.2752	14	56156504	0.0116888	4.08e-06	18213	class.Erysipelotrichia.id.2147	0.0341297	49.4673
rs11181912	G	A	G	A	-0.0579153	-0.0255378	NA	0.3249	12	43572952	245302	0.0941259	0.786149	12	43572952	0.0118796	9.95e-07	16017	class.Gammaproteobacteria.id.3303	0.038648	71.501
rs12404135	A	G	A	G	-0.0788843	0.0476521	NA	0.123266	1	186502694	247485	0.133417	0.720967	1	186502694	0.0172415	8.89e-06	15231	class.Gammaproteobacteria.id.3303	0.0359875	63.1349
rs2234691	T	C	T	C	0.0762905	-0.166798	NA	0.115732	10	48385682	244367	0.13792	0.226516	10	48385682	0.0171962	8.39e-06	16011	class.Gammaproteobacteria.id.3303	0.0351989	64.8629
rs6706173	A	C	A	C	0.074251	0.0376282	NA	0.145664	2	167986992	247394	0.124505	0.762483	2	167986992	0.0146392	1.99e-07	16020	class.Gammaproteobacteria.id.3303	0.0410683	76.1847
rs75101789	C	T	C	T	0.0729012	-0.133611	NA	0.122788	3	18615903	245023	0.134222	0.319519	3	18615903	0.0163003	8.79e-06	16024	class.Gammaproteobacteria.id.3303	0.0351067	64.7392
rs79795896	A	G	A	G	-0.15921	0.163207	NA	0.0469003	18	48185248	245297	0.208856	0.434548	18	48185248	0.0351373	7.92e-06	7577	class.Gammaproteobacteria.id.3303	0.051295	45.4595
rs9494710	C	T	C	T	-0.0549673	-0.0169145	NA	0.369684	6	137612554	247540	0.090844	0.852294	6	137612554	0.0120924	4.55e-06	15650	class.Gammaproteobacteria.id.3303	0.036639	66.092
rs1002941	G	A	G	A	0.105025	-0.149169	NA	0.274392	15	101242690	247540	0.0981698	0.128638	15	101242690	0.0233484	8.15e-06	4734	class.Lentisphaeria.id.2250	0.0647889	32.7196
rs11770843	C	T	C	T	0.109431	0.0119074	NA	0.288687	7	146795379	237946	0.0986076	0.903885	7	146795379	0.0234879	1.91e-06	4705	class.Lentisphaeria.id.2250	0.0693734	34.9914
rs17114848	G	A	G	A	0.152377	-0.151235	NA	0.117538	15	25162535	241458	0.138205	0.273831	15	25162535	0.0324332	4.06e-06	4734	class.Lentisphaeria.id.2250	0.0669205	33.8734
rs2825714	A	G	A	G	-0.13741	0.315315	NA	0.146021	21	21023966	247540	0.123934	0.0109525	21	21023966	0.0289246	1.72e-06	4734	class.Lentisphaeria.id.2250	0.0694588	35.2541
rs62570196	C	T	C	T	-0.21635	-0.164486	NA	0.0773242	9	111086170	243630	0.165314	0.319739	9	111086170	0.0439866	1.08e-06	3712	class.Lentisphaeria.id.2250	0.07994	32.1564
rs72640280	A	G	A	G	0.220207	0.063805	NA	0.0563892	1	11943792	245721	0.190867	0.738161	1	11943792	0.0486196	5.18e-06	3816	class.Lentisphaeria.id.2250	0.0736986	30.2734
rs77599476	A	G	A	G	0.230292	-0.119326	NA	0.0542762	20	61394262	247263	0.194008	0.538518	20	61394262	0.0480168	1.86e-06	3722	class.Lentisphaeria.id.2250	0.0780591	31.4204
rs10148250	G	A	G	A	0.0861928	-0.0244128	NA	0.448033	14	107061448	246080	0.088471	0.782594	14	107061448	0.0193381	8.67e-06	5453	class.Melainabacteria.id.1589	0.0601926	26.7966
rs10738747	G	A	G	A	0.0814624	0.03883	NA	0.488973	9	26184578	242258	0.0885771	0.661115	9	26184578	0.0184409	9.96e-06	5884	class.Melainabacteria.id.1589	0.0575612	27.5785
rs11150282	T	C	T	C	0.0989488	-0.0304162	NA	0.314084	16	80493705	242653	0.0953505	0.749731	16	80493705	0.0196972	6.03e-07	5873	class.Melainabacteria.id.1589	0.065062	31.3635
rs113884518	T	C	T	C	-0.205352	0.227483	NA	0.0567591	9	24648997	246965	0.189644	0.230322	9	24648997	0.0454982	8.06e-06	4442	class.Melainabacteria.id.1589	0.0669172	24.4277
rs28678345	T	C	T	C	0.214848	-0.328138	NA	0.0487047	17	53906328	246157	0.2049	0.109276	17	53906328	0.0470878	6.69e-06	4323	class.Melainabacteria.id.1589	0.0684311	24.3485
rs367480	G	A	G	A	-0.083758	0.0699487	NA	0.419163	11	2937631	245241	0.0891589	0.432724	11	2937631	0.0185796	8.2e-06	5887	class.Melainabacteria.id.1589	0.0580905	27.862
rs4129395	G	A	G	A	0.0896187	-0.0375686	NA	0.439693	9	115975389	247185	0.0884422	0.670996	9	115975389	0.0185106	1.48e-06	5887	class.Melainabacteria.id.1589	0.0626916	30.2165
rs789069	A	C	A	C	-0.103539	0.0517096	NA	0.16664	18	1008278	247009	0.117932	0.661044	18	1008278	0.0234287	6.85e-06	5879	class.Melainabacteria.id.1589	0.0586308	28.099
rs79790072	T	C	T	C	0.226722	-0.0450797	NA	0.0524849	15	100747683	244194	0.197287	0.819259	15	100747683	0.0487841	3.29e-06	4107	class.Melainabacteria.id.1589	0.0725139	24.6157
rs9864379	T	C	T	C	-0.159735	0.0189472	NA	0.10792	3	14306949	246821	0.141779	0.893688	3	14306949	0.0292553	5.36e-08	5777	class.Melainabacteria.id.1589	0.0714824	34.1283
rs10202904	T	G	T	G	-0.121754	0.134691	NA	0.413604	2	125440268	247048	0.0890923	0.130582	2	125440268	0.0235357	3.01e-07	3695	class.Methanobacteria.id.119	0.0841501	28.1925
rs10424197	G	A	G	A	-0.111274	0.111356	NA	0.33236	19	46439321	247540	0.0932716	0.23252	19	46439321	0.0247517	9.28e-06	3698	class.Methanobacteria.id.119	0.072831	24.122
rs4257531	G	A	G	A	0.164498	-0.229631	NA	0.125325	3	2086167	237148	0.135666	0.0905285	3	2086167	0.0364959	7.44e-06	3162	class.Methanobacteria.id.119	0.0795861	22.6906
rs56131665	G	A	G	A	0.178661	0.0325601	NA	0.0972723	5	178160975	245188	0.148394	0.826325	5	178160975	0.039298	6.18e-06	3572	class.Methanobacteria.id.119	0.0755486	24.2376
rs6508769	T	C	T	C	0.153519	-0.125471	NA	0.151154	19	28827760	238515	0.124381	0.313088	19	28827760	0.0344519	8.23e-06	3319	class.Methanobacteria.id.119	0.077316	23.0854
rs6776814	T	C	T	C	-0.199566	-0.170717	NA	0.0967028	3	15053083	247423	0.147923	0.248464	3	15053083	0.0411825	1.63e-06	3385	class.Methanobacteria.id.119	0.0822979	25.1996
rs73068003	G	T	G	T	-0.15814	0.189425	NA	0.126502	7	10773932	243139	0.132778	0.153686	7	10773932	0.0351803	8.45e-06	3692	class.Methanobacteria.id.119	0.0732217	24.2221
rs73457410	A	G	A	G	0.21534	0.131706	NA	0.0774319	13	41956181	246126	0.163981	0.421871	13	41956181	0.0436695	1.41e-06	3498	class.Methanobacteria.id.119	0.0814538	25.7532
rs75208022	C	T	C	T	-0.227245	-0.0729245	NA	0.0702504	12	21338861	246447	0.171784	0.671192	12	21338861	0.048763	5.92e-06	3203	class.Methanobacteria.id.119	0.0799311	23.0943
rs894996	C	A	C	A	0.216999	-0.051281	NA	0.0765614	4	104418307	247540	0.164968	0.755911	4	104418307	0.0449076	1.88e-06	3582	class.Methanobacteria.id.119	0.0795407	25.701
rs10108398	G	A	G	A	0.0769142	-0.00245129	NA	0.276063	8	59440824	241137	0.0995044	0.980346	8	59440824	0.0153953	1.09e-06	10932	class.Mollicutes.id.3920	0.0466023	44.477
rs11890098	A	G	A	G	0.074438	0.0960397	NA	0.240046	2	157532549	247413	0.102687	0.349649	2	157532549	0.0153389	9.57e-07	11392	class.Mollicutes.id.3920	0.0458931	45.6114
rs12566890	T	G	T	G	-0.101147	-0.232323	NA	0.0743059	1	61850864	240573	0.169594	0.170726	1	61850864	0.0230978	3.65e-06	11371	class.Mollicutes.id.3920	0.0434065	42.9485
rs17214486	C	A	C	A	0.06099	0.0707967	NA	0.386496	14	97159674	242058	0.0908687	0.435915	14	97159674	0.0135623	6.61e-06	11387	class.Mollicutes.id.3920	0.0422117	41.7729
rs2464826	A	C	A	C	0.0944239	-0.0742177	NA	0.115391	7	79490250	246666	0.137362	0.588984	7	79490250	0.0211806	8.4e-06	10998	class.Mollicutes.id.3920	0.0424649	40.597
rs28537087	G	A	G	A	0.0820873	-0.0136246	NA	0.125821	15	95309676	242916	0.133873	0.918937	15	95309676	0.0188312	8.07e-06	11382	class.Mollicutes.id.3920	0.0418211	41.3514
rs3768491	A	G	A	G	-0.0681052	-0.00867078	NA	0.283397	1	109965986	246853	0.0974699	0.929115	1	109965986	0.0149061	4.23e-06	11002	class.Mollicutes.id.3920	0.0438352	41.9823
rs4885016	T	C	T	C	-0.0819606	0.0957534	NA	0.150704	13	73170489	246965	0.123003	0.436296	13	73170489	0.0181628	7.27e-06	11388	class.Mollicutes.id.3920	0.04202	41.5785
rs6043847	T	C	T	C	-0.114937	0.307822	NA	0.0602234	20	16259524	246864	0.185634	0.0972727	20	16259524	0.0248606	4.55e-06	11130	class.Mollicutes.id.3920	0.0434381	42.0692
rs72901605	T	C	T	C	-0.0841852	0.0705561	NA	0.191099	11	47103877	246142	0.111542	0.527026	11	47103877	0.0178119	3.26e-06	10526	class.Mollicutes.id.3920	0.0453429	41.6109
rs74603314	T	C	T	C	0.221639	-0.107591	NA	0.0389768	14	46519718	239001	0.231373	0.641923	14	46519718	0.0462918	1.56e-06	4499	class.Mollicutes.id.3920	0.0715467	28.8076
rs78169027	A	G	A	G	-0.108283	0.230771	NA	0.09001	11	108439087	237768	0.156083	0.13927	11	108439087	0.0237289	5.88e-06	10542	class.Mollicutes.id.3920	0.0441117	40.4904
rs1135612	G	A	G	A	0.0529785	-0.0972372	NA	0.252549	7	75609677	247540	0.100746	0.334461	7	75609677	0.0119177	9.26e-06	18164	class.Negativicutes.id.2164	0.0328907	47.4821
rs13086907	G	A	G	A	0.0625312	-0.108667	NA	0.215139	3	142135117	246580	0.106727	0.308591	3	142135117	0.0131735	1.95e-06	18163	class.Negativicutes.id.2164	0.0352962	51.0792
rs1643968	T	C	T	C	-0.0565284	0.163331	NA	0.300458	5	165266628	245763	0.0961819	0.0894803	5	165266628	0.0112298	4.15e-07	18170	class.Negativicutes.id.2164	0.0375433	54.4789
rs1649999	A	G	A	G	0.0748989	0.0731243	NA	0.11461	10	80086072	243016	0.139212	0.599392	10	80086072	0.0166458	7.58e-06	18036	class.Negativicutes.id.2164	0.033327	47.7942
rs4463806	T	C	T	C	-0.0543966	-0.0586939	NA	0.230511	10	115597993	246910	0.104226	0.573339	10	115597993	0.0129365	7.81e-06	18160	class.Negativicutes.id.2164	0.0331666	47.8836
rs4722181	T	G	T	G	0.0501306	-0.129503	NA	0.491516	7	22817571	246159	0.0879334	0.140821	7	22817571	0.0105798	2e-06	18163	class.Negativicutes.id.2164	0.0352612	51.0266
rs60274479	T	C	T	C	-0.0659623	-0.136104	NA	0.185618	16	21249925	235947	0.115422	0.238325	16	21249925	0.0134137	1.16e-06	17610	class.Negativicutes.id.2164	0.0366283	51.4628
rs61249479	A	C	A	C	0.0777075	-0.192845	NA	0.0867284	9	124912908	246655	0.156458	0.217738	9	124912908	0.0168628	2.95e-06	18165	class.Negativicutes.id.2164	0.0346709	50.1472
rs71405394	G	A	G	A	-0.114178	0.311503	NA	0.0680233	15	101245088	247540	0.173674	0.0728749	15	101245088	0.02405	2.17e-06	13861	class.Negativicutes.id.2164	0.0402247	44.6412
rs73232831	G	A	G	A	-0.151829	-0.319563	NA	0.0554283	4	17413426	243206	0.193445	0.0985431	4	17413426	0.0314932	1.87e-06	9382	class.Negativicutes.id.2164	0.0491866	37.2782
rs9423647	G	A	G	A	0.047817	-0.0801069	NA	0.505929	10	5579818	246510	0.0878922	0.362073	10	5579818	0.0105282	6.06e-06	18164	class.Negativicutes.id.2164	0.033562	48.485
rs111862613	T	C	T	C	0.090699	0.011072	NA	0.16515	12	130309670	238062	0.120244	0.926635	12	130309670	0.0196746	3.74e-06	11621	class.Verrucomicrobiae.id.4029	0.042892	43.3502
rs117107102	A	G	A	G	0.204683	0.718016	NA	0.0405583	18	49473635	246127	0.226881	0.00155228	18	49473635	0.0431573	2.92e-06	4975	class.Verrucomicrobiae.id.4029	0.0662454	29.3358
rs11729256	T	C	T	C	0.0749798	-0.119896	NA	0.257375	4	95027272	246182	0.100511	0.232922	4	95027272	0.0150177	6.73e-07	11861	class.Verrucomicrobiae.id.4029	0.0456064	47.1804
rs12908520	G	A	G	A	0.0618926	0.0712527	NA	0.431511	15	97570657	245471	0.0889755	0.42324	15	97570657	0.0130946	2.17e-06	11863	class.Verrucomicrobiae.id.4029	0.0434735	44.8812
rs2602429	C	T	C	T	0.0746844	-0.053384	NA	0.215348	16	81063149	239603	0.108359	0.622253	16	81063149	0.0156194	2.58e-06	11690	class.Verrucomicrobiae.id.4029	0.0434678	44.2199
rs4242783	G	A	G	A	0.0689292	0.180756	NA	0.258652	10	5064327	245005	0.100389	0.0717736	10	5064327	0.0147693	2.64e-06	11690	class.Verrucomicrobiae.id.4029	0.0434293	44.179
rs4936098	A	G	A	G	0.0648843	0.088943	NA	0.374669	11	130280667	239586	0.091776	0.33248	11	130280667	0.0135928	1.12e-06	11858	class.Verrucomicrobiae.id.4029	0.0446945	46.1812
rs61779207	G	A	G	A	-0.0758309	0.021401	NA	0.180228	1	41074472	243844	0.114796	0.852111	1	41074472	0.0167762	6.72e-06	11591	class.Verrucomicrobiae.id.4029	0.0418051	42.0947
rs74542928	T	C	T	C	0.112164	-0.144116	NA	0.0988874	4	100544188	247524	0.14671	0.325942	4	100544188	0.0236422	1.63e-06	11216	class.Verrucomicrobiae.id.4029	0.0452517	44.2485
rs9349825	A	G	A	G	-0.0704036	0.0176437	NA	0.262505	6	56341481	243190	0.100805	0.861058	6	56341481	0.0147128	2.54e-06	11858	class.Verrucomicrobiae.id.4029	0.0431927	44.5594
rs941682	G	A	G	A	-0.0631436	-0.0171695	NA	0.272885	20	31867840	246595	0.0986294	0.861802	20	31867840	0.0143767	9.61e-06	11809	class.Verrucomicrobiae.id.4029	0.0407144	41.7209
rs262812	T	C	T	C	-0.065675	0.0351908	NA	0.260869	6	158647999	247540	0.0999993	0.724906	6	158647999	0.0142257	3.25e-06	12099	family.Acidaminococcaceae.id.2166	0.0423	66.7494
rs2933324	A	G	A	G	-0.0662557	-0.0389277	NA	0.278683	9	107117653	246260	0.0980352	0.69131	9	107117653	0.0140257	2.24e-06	12525	family.Acidaminococcaceae.id.2166	0.0422563	69.0268
rs45497800	T	C	T	C	-0.117863	0.227422	NA	0.0806701	20	61991833	243411	0.162703	0.162181	20	61991833	0.0257351	5.86e-06	11316	family.Acidaminococcaceae.id.2166	0.0425814	62.8602
rs6589457	A	G	A	G	0.165911	-0.269979	NA	0.0519238	11	114701288	246804	0.197621	0.171892	11	114701288	0.0349516	2.32e-06	7386	family.Acidaminococcaceae.id.2166	0.0549326	53.599
rs6923842	T	C	T	C	-0.0796106	0.0478612	NA	0.187059	6	5723181	244549	0.113253	0.672585	6	5723181	0.0169192	2.21e-06	11904	family.Acidaminococcaceae.id.2166	0.0433635	67.3988
rs74540770	G	A	G	A	-0.108969	-0.03807	NA	0.082896	3	186553389	240874	0.161476	0.813617	3	186553389	0.0243533	7.09e-06	10606	family.Acidaminococcaceae.id.2166	0.0435928	60.376
rs78702810	T	C	T	C	-0.143755	-0.189439	NA	0.0411053	3	18462531	243387	0.223387	0.396421	3	18462531	0.0323244	9.16e-06	7992	family.Acidaminococcaceae.id.2166	0.049598	52.0754
rs2889192	G	T	G	T	0.0887537	0.065316	NA	0.228187	9	76394568	246668	0.104545	0.532127	9	76394568	0.0195009	3.64e-06	7710	family.Actinomycetaceae.id.421	0.0527095	85.7337
rs34583783	G	T	G	T	0.123756	-0.106199	NA	0.109284	6	67207371	247314	0.140177	0.44869	6	67207371	0.026427	5.48e-06	7710	family.Actinomycetaceae.id.421	0.0517412	84.0729
rs35011108	A	G	A	G	0.241826	0.160147	NA	0.0456447	6	133007480	242909	0.21117	0.448225	6	133007480	0.0503796	1.83e-06	3630	family.Actinomycetaceae.id.421	0.0791022	62.2581
rs4073240	G	A	G	A	0.0747546	0.0393832	NA	0.387309	6	169224781	244251	0.0905712	0.663685	6	169224781	0.0164684	6.05e-06	7710	family.Actinomycetaceae.id.421	0.0515024	83.6637
rs58484246	T	C	T	C	0.0761407	-0.0114895	NA	0.347087	15	29850991	246879	0.09205	0.900667	15	29850991	0.0169007	6.12e-06	7710	family.Actinomycetaceae.id.421	0.0514743	83.6157
rs112135816	T	G	T	G	-0.0775052	-0.0774012	NA	0.116599	9	82485327	242429	0.137965	0.574784	9	82485327	0.0171554	5.28e-06	15545	family.Alcaligenaceae.id.2875	0.0365122	34.6123
rs1153990	A	G	A	G	-0.058727	0.0146755	NA	0.233668	5	104233461	245346	0.103839	0.887609	5	104233461	0.0128306	5.97e-06	16808	family.Alcaligenaceae.id.2875	0.0349142	35.7305
rs147968	C	T	C	T	0.0489475	-0.0911722	NA	0.429036	16	85945839	244040	0.0891378	0.306391	16	85945839	0.0110321	9.13e-06	16810	family.Alcaligenaceae.id.2875	0.0342137	34.9923
rs28480294	T	C	T	C	-0.0516967	0.149649	NA	0.35342	15	71522509	239074	0.0931814	0.108274	15	71522509	0.0115503	6.61e-06	16377	family.Alcaligenaceae.id.2875	0.0352024	35.1111
rs4033856	C	T	C	T	0.081834	0.136589	NA	0.115539	4	45642485	243043	0.137999	0.322281	4	45642485	0.0168931	1.03e-06	15623	family.Alcaligenaceae.id.2875	0.0390787	37.3308
rs62191117	A	G	A	G	0.0684302	-0.0888691	NA	0.208697	2	239900775	240444	0.109673	0.41776	2	239900775	0.0133636	2.76e-07	16688	family.Alcaligenaceae.id.2875	0.0397697	40.6128
rs62395635	T	C	T	C	0.110583	0.141753	NA	0.0630646	5	173497796	245875	0.181023	0.433586	5	173497796	0.0238514	3.35e-06	14802	family.Alcaligenaceae.id.2875	0.0381954	34.5356
rs6969323	A	C	A	C	-0.0593564	-0.126236	NA	0.23692	7	104214487	246767	0.103229	0.221379	7	104214487	0.0129137	3.89e-06	16810	family.Alcaligenaceae.id.2875	0.0356048	36.4675
rs74776516	T	G	T	G	-0.0944052	-0.307706	NA	0.0737849	11	20763367	243817	0.169116	0.0688354	11	20763367	0.0213287	6.85e-06	14502	family.Alcaligenaceae.id.2875	0.0373438	33.0512
rs7638039	T	C	T	C	0.0603335	0.0333443	NA	0.24408	3	70588939	244619	0.102688	0.745397	3	70588939	0.0127779	2.7e-06	16791	family.Alcaligenaceae.id.2875	0.0362005	37.0586
rs9537886	A	C	A	C	-0.0570888	0.134509	NA	0.45655	13	58545246	247446	0.0879399	0.126126	13	58545246	0.0110683	2.35e-07	16807	family.Alcaligenaceae.id.2875	0.03986	40.9995
rs9964679	A	G	A	G	0.0537051	-0.14673	NA	0.295734	18	26569901	240006	0.0976899	0.133099	18	26569901	0.0116008	4.47e-06	16810	family.Alcaligenaceae.id.2875	0.0353787	36.2275
rs11585893	A	G	A	G	-0.0740746	-0.0249036	NA	0.136077	1	10644351	237516	0.130374	0.848513	1	10644351	0.0147633	1.8e-06	17821	family.Bacteroidaceae.id.917	0.0357618	55.0387
rs1340391	T	C	T	C	-0.0592004	0.0218325	NA	0.196937	1	102960989	245914	0.110658	0.843595	1	102960989	0.0132244	6.73e-06	18302	family.Bacteroidaceae.id.917	0.0332714	52.4535
rs17619981	T	G	T	G	0.0880978	0.10367	NA	0.100458	19	24342250	246855	0.146039	0.477782	19	24342250	0.0187002	2.69e-06	15801	family.Bacteroidaceae.id.917	0.0373276	51.0149
rs2023437	T	C	T	C	-0.0782324	0.0249919	NA	0.111831	14	22045949	246283	0.139517	0.857834	14	22045949	0.0167634	5.02e-06	17484	family.Bacteroidaceae.id.917	0.0345087	52.0376
rs66474973	G	T	G	T	0.0812515	-0.0102605	NA	0.117831	20	58605432	246234	0.136569	0.940111	20	58605432	0.0164479	6.81e-07	17405	family.Bacteroidaceae.id.917	0.0376365	56.6811
rs66710942	C	T	C	T	0.0488038	0.0384049	NA	0.406688	3	77215327	241684	0.0901666	0.670157	3	77215327	0.0107412	5.86e-06	17821	family.Bacteroidaceae.id.917	0.033936	52.1301
rs6795673	C	T	C	T	0.0538565	0.0163199	NA	0.446597	3	10593224	243104	0.0887505	0.854103	3	10593224	0.0105251	3.38e-07	18301	family.Bacteroidaceae.id.917	0.0376956	59.6985
rs9507307	C	T	C	T	0.0604456	-0.0164944	NA	0.194256	13	24910476	244749	0.111633	0.882536	13	24910476	0.0129128	2.13e-06	18184	family.Bacteroidaceae.id.917	0.0351493	55.1638
rs10872669	A	G	A	G	-0.123071	0.198735	NA	0.113838	6	151515172	247540	0.138045	0.149968	6	151515172	0.0275665	9.49e-06	7368	family.BacteroidalesS24.7group.id.11173	0.0515661	36.3585
rs12748533	G	T	G	T	-0.0821108	-0.0909934	NA	0.28977	1	242767252	236627	0.0989534	0.357804	1	242767252	0.0172701	2.59e-06	7948	family.BacteroidalesS24.7group.id.11173	0.0527009	40.1366
rs17043785	T	C	T	C	-0.176187	0.2671	NA	0.0507904	2	53139362	246080	0.200024	0.181765	2	53139362	0.0347133	5.12e-07	5208	family.BacteroidalesS24.7group.id.11173	0.0695191	35.2917
rs61508842	T	C	T	C	0.122574	0.0850784	NA	0.101596	3	158653545	246816	0.145216	0.557958	3	158653545	0.0272389	7.83e-06	7576	family.BacteroidalesS24.7group.id.11173	0.0513283	37.2049
rs689695	C	A	C	A	0.0814578	-0.0695127	NA	0.3626	15	47352866	245310	0.0917492	0.448668	15	47352866	0.0167057	1.28e-06	7954	family.BacteroidalesS24.7group.id.11173	0.0542687	41.4304
rs738193	T	C	T	C	0.0847328	-0.118342	NA	0.365465	22	25943322	246129	0.0912406	0.194619	22	25943322	0.0165856	3.82e-07	7778	family.BacteroidalesS24.7group.id.11173	0.0575357	43.1
rs78609301	A	G	A	G	-0.0867065	-0.134248	NA	0.197864	6	63236747	246750	0.110153	0.222941	6	63236747	0.0195709	7.09e-06	7953	family.BacteroidalesS24.7group.id.11173	0.0503337	38.2622
rs941000	C	T	C	T	0.0850266	-0.0139258	NA	0.41786	7	90714667	246799	0.0888574	0.875465	7	90714667	0.0163382	3.16e-07	7778	family.BacteroidalesS24.7group.id.11173	0.0579461	43.4263
rs10831953	G	A	G	A	0.0537537	-0.168099	NA	0.353253	11	13098051	245583	0.0921414	0.0680978	11	13098051	0.0123746	9.95e-06	14915	family.Bifidobacteriaceae.id.433	0.0361692	31.0553
rs13020688	G	A	G	A	0.0584045	-0.051046	NA	0.381865	2	192878532	241029	0.0914352	0.576656	2	192878532	0.0122081	1.57e-06	14795	family.Bifidobacteriaceae.id.433	0.0394638	33.7264
rs182549	C	T	C	T	0.11707	-0.0650508	NA	0.249119	2	136616754	239480	0.103102	0.528084	2	136616754	0.0126703	5.94e-20	14915	family.Bifidobacteriaceae.id.433	0.0747856	66.8918
rs4957061	T	C	T	C	0.0569873	-0.135371	NA	0.482825	5	521096	234446	0.0900499	0.132763	5	521096	0.0116907	1.15e-06	14795	family.Bifidobacteriaceae.id.433	0.0399741	34.1806
rs540489	T	G	T	G	-0.0632518	0.0505232	NA	0.23267	17	72897722	240764	0.104991	0.630364	17	72897722	0.013817	5.37e-06	14688	family.Bifidobacteriaceae.id.433	0.0375319	31.7792
rs55888705	A	G	A	G	0.053673	0.0240483	NA	0.364763	4	1517826	246278	0.0912542	0.792142	4	1517826	0.0120586	8.66e-06	14914	family.Bifidobacteriaceae.id.433	0.0364144	31.2716
rs6899771	A	G	A	G	-0.0914312	0.165724	NA	0.085677	6	97406220	247044	0.157146	0.291615	6	97406220	0.0202604	7.28e-06	14150	family.Bifidobacteriaceae.id.433	0.0376965	30.7531
rs7174549	C	T	C	T	0.0551726	-0.0262021	NA	0.330431	15	92463303	243847	0.0939044	0.780222	15	92463303	0.0124655	6.87e-06	14915	family.Bifidobacteriaceae.id.433	0.036819	31.6345
rs73797465	T	G	T	G	-0.0942612	0.0957625	NA	0.0604378	5	142793467	240363	0.186774	0.608148	5	142793467	0.0208421	4.85e-06	14795	family.Bifidobacteriaceae.id.433	0.0375713	32.0458
rs857444	C	T	C	T	0.0553965	0.114088	NA	0.356688	6	14617591	241602	0.0925627	0.217743	6	14617591	0.0120669	3.82e-06	14914	family.Bifidobacteriaceae.id.433	0.0378259	32.5315
rs117186816	G	A	G	A	-0.206476	0.0745148	NA	0.0420993	11	123936128	242878	0.21975	0.734542	11	123936128	0.0436362	6.52e-06	4310	family.Christensenellaceae.id.1866	0.0686176	26.381
rs12380890	A	G	A	G	-0.0503972	-0.131771	NA	0.424391	9	38002256	246280	0.0887519	0.137622	9	38002256	0.0111047	5.78e-06	16846	family.Christensenellaceae.id.1866	0.0349265	50.7662
rs12657403	A	G	A	G	0.078108	0.0751586	NA	0.114665	5	3174785	246003	0.137757	0.58535	5	3174785	0.0171887	5.59e-06	16245	family.Christensenellaceae.id.1866	0.0356212	49.9634
rs4076564	G	A	G	A	-0.188623	-0.196538	NA	0.0357558	6	169640257	247540	0.236752	0.406458	6	169640257	0.039209	8.06e-06	3730	family.Christensenellaceae.id.1866	0.0730116	24.3966
rs62573205	G	A	G	A	-0.0654804	0.316411	NA	0.196166	9	137786999	244711	0.111227	0.00444483	9	137786999	0.0133503	1.49e-06	16838	family.Christensenellaceae.id.1866	0.0370794	53.9903
rs7211194	C	T	C	T	0.0492094	0.0607115	NA	0.466399	17	13541941	241261	0.089208	0.496149	17	13541941	0.0110916	9.94e-06	16436	family.Christensenellaceae.id.1866	0.0344571	48.8403
rs72706624	G	T	G	T	0.0882626	0.152381	NA	0.0963088	9	15518852	242548	0.149906	0.309387	9	15518852	0.0197575	6.38e-06	14869	family.Christensenellaceae.id.1866	0.0370048	47.5723
rs77867022	G	T	G	T	-0.160443	0.44295	NA	0.0377999	7	120333701	246985	0.229788	0.053899	7	120333701	0.0379589	8.82e-06	4033	family.Christensenellaceae.id.1866	0.0699177	25.1832
rs870002	C	T	C	T	0.0488951	0.0339815	NA	0.511177	8	62220151	236776	0.0897159	0.70486	8	62220151	0.0109817	6.54e-06	16847	family.Christensenellaceae.id.1866	0.0347238	50.4639
rs892686	A	G	A	G	0.0506107	0.0157773	NA	0.475063	9	83043376	240310	0.0889412	0.859202	9	83043376	0.0109651	4.12e-06	16847	family.Christensenellaceae.id.1866	0.0354706	51.5892
rs9608766	T	C	T	C	-0.0682134	0.0650674	NA	0.167759	22	29828040	247000	0.117428	0.579506	22	29828040	0.01496	3.33e-06	16185	family.Christensenellaceae.id.1866	0.0365358	51.1052
rs10875374	C	T	C	T	-0.0536759	-0.0428048	NA	0.449264	1	101804809	247094	0.0880693	0.626942	1	101804809	0.0119436	8.1e-06	14253	family.Clostridiaceae1.id.1869	0.0373696	50.2582
rs12186080	G	A	G	A	0.0748236	-0.0747115	NA	0.164049	3	132596627	247122	0.118274	0.527596	3	132596627	0.016246	5.34e-06	14244	family.Clostridiaceae1.id.1869	0.0381215	51.277
rs12341505	G	A	G	A	0.0814503	-0.0933393	NA	0.139323	9	136710881	246585	0.126309	0.459922	9	136710881	0.0179338	4.54e-06	14250	family.Clostridiaceae1.id.1869	0.0383962	51.6831
rs2795528	G	A	G	A	-0.180969	-0.0354807	NA	0.0570756	10	43270264	247540	0.188224	0.850482	10	43270264	0.0390911	3.81e-06	6411	family.Clostridiaceae1.id.1869	0.0576847	35.611
rs2817172	C	T	C	T	0.0563367	-0.161312	NA	0.369904	1	3041519	243056	0.091852	0.0790512	1	3041519	0.012392	5.27e-06	13789	family.Clostridiaceae1.id.1869	0.0387683	50.5139
rs4723021	T	C	T	C	-0.106376	-0.0468401	NA	0.0604715	7	30934659	246422	0.18465	0.799751	7	30934659	0.0241944	7.42e-06	13682	family.Clostridiaceae1.id.1869	0.0383003	49.4924
rs550843	T	C	T	C	-0.0734787	-0.0955026	NA	0.119435	6	165722832	241729	0.136838	0.485225	6	165722832	0.0168383	7.09e-06	14234	family.Clostridiaceae1.id.1869	0.037632	50.5573
rs56188186	A	G	A	G	0.0967774	-0.3997	NA	0.0839506	16	87710690	239778	0.160381	0.0126958	16	87710690	0.0217471	8.24e-06	13218	family.Clostridiaceae1.id.1869	0.038771	48.4237
rs62397761	A	G	A	G	0.0615805	0.140926	NA	0.266567	6	48093014	245492	0.0994122	0.156311	6	48093014	0.0136198	9.08e-06	14248	family.Clostridiaceae1.id.1869	0.037171	49.9633
rs881532	A	G	A	G	-0.0533035	-0.0273524	NA	0.486752	22	47806774	246715	0.0878227	0.755459	22	47806774	0.0119011	7.9e-06	14250	family.Clostridiaceae1.id.1869	0.0374187	50.3162
rs10517600	T	G	T	G	0.0626993	0.0202492	NA	0.526338	4	155632958	246737	0.0878276	0.81766	4	155632958	0.0139364	6.83e-06	10512	family.ClostridialesvadinBB60group.id.11286	0.0438647	28.3196
rs10904722	C	T	C	T	-0.0672314	0.0218123	NA	0.317326	10	6714424	244717	0.0946056	0.817656	10	6714424	0.0147123	5.05e-06	10512	family.ClostridialesvadinBB60group.id.11286	0.0444859	28.7394
rs118104867	C	T	C	T	0.214464	-0.186977	NA	0.0491573	8	123977538	246698	0.202678	0.356251	8	123977538	0.0455098	3.44e-06	4095	family.ClostridialesvadinBB60group.id.11286	0.0724804	18.7409
rs13409132	A	G	A	G	-0.165419	-0.0051051	NA	0.0516055	2	205616346	246214	0.197475	0.979375	2	205616346	0.0352154	4.37e-06	5913	family.ClostridialesvadinBB60group.id.11286	0.0596874	22.0113
rs17121075	G	A	G	A	0.0769254	0.176317	NA	0.181881	14	85856796	238181	0.116199	0.129174	14	85856796	0.0172234	7.91e-06	10512	family.ClostridialesvadinBB60group.id.11286	0.0435579	28.1125
rs2191834	G	T	G	T	0.0746375	0.015449	NA	0.257223	2	229942951	245414	0.100682	0.878049	2	229942951	0.0159136	2.5e-06	10511	family.ClostridialesvadinBB60group.id.11286	0.0459023	29.6956
rs28691777	C	T	C	T	0.137134	-0.122364	NA	0.0652455	17	58149405	247404	0.177884	0.491523	17	58149405	0.0266996	6.96e-07	10199	family.ClostridialesvadinBB60group.id.11286	0.0491154	30.9337
rs34088226	A	G	A	G	-0.117807	0.099176	NA	0.06615	5	4308946	243031	0.177944	0.577293	5	4308946	0.026924	7.66e-06	9716	family.ClostridialesvadinBB60group.id.11286	0.0453758	27.116
rs55682560	C	T	C	T	-0.131519	0.056471	NA	0.0771283	15	87392290	246239	0.165446	0.732858	15	87392290	0.0261319	4.97e-07	9183	family.ClostridialesvadinBB60group.id.11286	0.0524344	29.8325
rs6588624	G	A	G	A	-0.0662317	0.0067494	NA	0.50207	1	56849539	242330	0.0885042	0.939212	1	56849539	0.0138147	1.79e-06	10512	family.ClostridialesvadinBB60group.id.11286	0.0465575	30.1431
rs66714985	A	C	A	C	0.116908	-0.157283	NA	0.0699495	8	3305122	245570	0.1727	0.362437	8	3305122	0.0252447	4.85e-06	10512	family.ClostridialesvadinBB60group.id.11286	0.0445664	28.7938
rs7226487	A	G	A	G	-0.0643682	-0.0182772	NA	0.468922	18	74373125	239974	0.0891492	0.837558	18	74373125	0.0138701	3.58e-06	10505	family.ClostridialesvadinBB60group.id.11286	0.0451969	29.201
rs7538034	T	G	T	G	-0.078598	0.00536676	NA	0.221713	1	71391694	240459	0.107163	0.960058	1	71391694	0.0165982	2.37e-06	10420	family.ClostridialesvadinBB60group.id.11286	0.0462125	29.6467
rs7725895	A	G	A	G	-0.116224	0.193252	NA	0.0637537	5	142244898	247217	0.17999	0.282967	5	142244898	0.0240367	3.94e-06	10512	family.ClostridialesvadinBB60group.id.11286	0.0449882	29.0791
rs989682	A	G	A	G	0.070194	-0.222767	NA	0.298942	3	15564453	243708	0.0965098	0.0209866	3	15564453	0.0155364	6.85e-06	10129	family.ClostridialesvadinBB60group.id.11286	0.0446797	27.8167
rs11073596	T	G	T	G	0.0510212	-0.0755921	NA	0.313488	15	86433579	228253	0.0981841	0.441358	15	86433579	0.0114339	8.14e-06	17527	family.Coriobacteriaceae.id.811	0.0336915	35.9101
rs11250875	T	C	T	C	0.06075	-0.0524393	NA	0.202958	10	1922731	246765	0.10948	0.631948	10	1922731	0.0130939	4.83e-06	17690	family.Coriobacteriaceae.id.811	0.034368	36.9981
rs11656361	A	C	A	C	0.0773006	0.0763983	NA	0.110918	17	8121332	238677	0.142363	0.591515	17	8121332	0.017553	8.02e-06	16665	family.Coriobacteriaceae.id.811	0.034577	35.0717
rs12974142	G	A	G	A	0.0789796	-0.110132	NA	0.104696	19	52895166	247540	0.143301	0.442169	19	52895166	0.0177205	8.51e-06	17413	family.Coriobacteriaceae.id.811	0.0337298	35.7183
rs13307134	C	T	C	T	0.0565686	-0.0271535	NA	0.237357	7	105084680	244202	0.103696	0.793431	7	105084680	0.0126265	7.8e-06	17527	family.Coriobacteriaceae.id.811	0.0337615	35.9873
rs1816223	A	G	A	G	-0.0586265	0.0273059	NA	0.204145	12	11494021	242534	0.109721	0.803464	12	11494021	0.0129006	4.84e-06	17688	family.Coriobacteriaceae.id.811	0.0343659	36.9915
rs240104	T	C	T	C	-0.0603429	0.00058981	NA	0.2234	1	176571431	235107	0.10819	0.99565	1	176571431	0.0126849	1.52e-06	17577	family.Coriobacteriaceae.id.811	0.0362644	38.8663
rs2442778	G	A	G	A	-0.116408	0.0569115	NA	0.0476165	3	11654412	247120	0.206757	0.783118	3	11654412	0.0258545	9.03e-06	13472	family.Coriobacteriaceae.id.811	0.0382363	31.4637
rs3025411	A	G	A	G	0.0926543	0.257279	NA	0.0751812	9	136512906	234673	0.170371	0.131016	9	136512906	0.0209468	8.27e-06	15671	family.Coriobacteriaceae.id.811	0.0356039	33.9931
rs34739816	G	T	G	T	0.0965017	0.134774	NA	0.0722739	17	37376685	244362	0.17014	0.428281	17	37376685	0.0207666	3.88e-06	16593	family.Coriobacteriaceae.id.811	0.0358376	36.2405
rs67561917	A	G	A	G	-0.0714367	0.0826548	NA	0.132421	20	62072077	242635	0.130861	0.527634	20	62072077	0.0154113	5.39e-06	17333	family.Coriobacteriaceae.id.811	0.0345443	36.4433
rs719099	A	G	A	G	0.0778402	-0.0968146	NA	0.11952	10	65799217	246490	0.135321	0.474336	10	65799217	0.0155815	5.43e-07	17687	family.Coriobacteriaceae.id.811	0.0376632	40.6774
rs8010111	G	A	G	A	-0.103377	-0.0362748	NA	0.0692595	14	39660509	247540	0.17248	0.833423	14	39660509	0.0229286	6.9e-06	15996	family.Coriobacteriaceae.id.811	0.0355468	34.6412
rs112893842	T	C	T	C	0.110761	0.263059	NA	0.122006	9	8786663	243311	0.135217	0.0517198	9	8786663	0.0232545	2.75e-06	8203	family.Defluviitaleaceae.id.1924	0.0517411	37.2401
rs1582238	T	C	T	C	0.0801923	0.0141989	NA	0.336193	1	118723685	235222	0.0951504	0.881375	1	118723685	0.0167061	1.69e-06	8002	family.Defluviitaleaceae.id.1924	0.0534849	37.6196
rs17051335	C	T	C	T	-0.134314	-0.204442	NA	0.0692592	4	122202910	247368	0.173483	0.238614	4	122202910	0.0292201	4.58e-06	8031	family.Defluviitaleaceae.id.1924	0.0511162	35.994
rs1908593	T	C	T	C	0.070223	-0.0259219	NA	0.54823	18	59026148	244133	0.088594	0.769834	18	59026148	0.0156601	7.86e-06	8203	family.Defluviitaleaceae.id.1924	0.0493202	35.4073
rs4344384	G	T	G	T	0.0708803	-0.0517102	NA	0.479349	10	66407366	242922	0.0885995	0.559463	10	66407366	0.0156121	5.86e-06	8200	family.Defluviitaleaceae.id.1924	0.050017	35.9207
rs4677103	A	G	A	G	0.0977203	-0.0454556	NA	0.182434	3	72207794	223448	0.11912	0.702762	3	72207794	0.0197033	9.42e-07	8002	family.Defluviitaleaceae.id.1924	0.0547816	38.5846
rs540220	T	C	T	C	-0.123954	-0.166255	NA	0.0768914	9	93331308	246445	0.165021	0.313704	9	93331308	0.0289814	9.48e-06	7887	family.Defluviitaleaceae.id.1924	0.0498444	34.422
rs55658617	T	C	T	C	0.177314	0.0988866	NA	0.0790458	21	41811003	247540	0.162358	0.542482	21	41811003	0.0361844	1.41e-06	6676	family.Defluviitaleaceae.id.1924	0.0590017	34.8148
rs72731813	C	T	C	T	-0.149751	0.104417	NA	0.0794978	4	147414743	241837	0.163223	0.522353	4	147414743	0.0293415	2.76e-07	7786	family.Defluviitaleaceae.id.1924	0.0582033	40.0311
rs9608282	T	G	T	G	0.139014	0.013633	NA	0.0742877	22	24804081	243627	0.168802	0.93563	22	24804081	0.0299429	4.61e-06	7736	family.Defluviitaleaceae.id.1924	0.0520667	35.3498
rs9725395	A	G	A	G	-0.138357	0.226433	NA	0.0774851	1	85205632	245873	0.163726	0.166666	1	85205632	0.0295185	3.41e-06	8031	family.Defluviitaleaceae.id.1924	0.0517969	36.4995
rs112381107	C	T	C	T	0.211435	-0.225164	NA	0.0488445	9	15269705	246814	0.203974	0.269641	9	15269705	0.0456962	2.82e-06	4455	family.Desulfovibrionaceae.id.3169	0.0701041	27.9066
rs11599763	T	C	T	C	-0.0555931	-0.0449112	NA	0.377909	10	11855599	247540	0.0902771	0.618849	10	11855599	0.0117493	2.5e-06	15142	family.Desulfovibrionaceae.id.3169	0.0382522	50.1446
rs17791387	A	G	A	G	-0.0729251	-0.107852	NA	0.179485	9	81834426	246965	0.114273	0.345267	9	81834426	0.0154381	2.1e-06	15045	family.Desulfovibrionaceae.id.3169	0.0386643	50.3814
rs2692012	A	G	A	G	0.114231	-0.11245	NA	0.0643889	1	203991605	246005	0.178688	0.529145	1	203991605	0.0253568	1.56e-06	13080	family.Desulfovibrionaceae.id.3169	0.0419806	47.7166
rs2838334	G	A	G	A	0.0571419	-0.0641873	NA	0.314074	21	45064961	247540	0.0942448	0.495827	21	45064961	0.012423	3.82e-06	15142	family.Desulfovibrionaceae.id.3169	0.0375407	49.1755
rs3935584	C	T	C	T	-0.0525838	0.0349672	NA	0.497711	2	233929283	237624	0.0895789	0.696277	2	233929283	0.0115757	6.78e-06	15140	family.Desulfovibrionaceae.id.3169	0.0365664	47.8445
rs4506934	C	T	C	T	-0.0943381	-0.230442	NA	0.102843	17	2856662	245228	0.14471	0.111286	17	2856662	0.020138	3.16e-06	15035	family.Desulfovibrionaceae.id.3169	0.0379947	49.4416
rs6058181	C	T	C	T	0.0834742	-0.014552	NA	0.119119	20	33694801	247501	0.13546	0.91445	20	33694801	0.0166111	2.7e-07	15074	family.Desulfovibrionaceae.id.3169	0.041877	54.8563
rs72647048	T	C	T	C	-0.0770089	-0.0498966	NA	0.116572	8	57865378	247358	0.1369	0.715504	8	57865378	0.017089	9.61e-06	15142	family.Desulfovibrionaceae.id.3169	0.0359579	47.0249
rs9928243	C	A	C	A	-0.0541732	0.194495	NA	0.400119	16	71541641	247540	0.0894828	0.0297394	16	71541641	0.0117819	4.48e-06	15141	family.Desulfovibrionaceae.id.3169	0.0372725	48.8074
rs11026530	T	C	T	C	0.0822408	0.0721571	NA	0.115857	11	22379097	247107	0.137379	0.599417	11	22379097	0.0186379	9.43e-06	13485	family.Enterobacteriaceae.id.3469	0.0381375	48.5636
rs2374342	C	A	C	A	0.0582927	-0.0556919	NA	0.356798	2	42133542	247056	0.091625	0.543304	2	42133542	0.0126195	4.52e-06	13577	family.Enterobacteriaceae.id.3469	0.0393471	50.5095
rs35673018	G	A	G	A	0.0899642	0.38657	NA	0.103868	16	54327745	247540	0.143883	0.00721639	16	54327745	0.0202934	7.63e-06	13326	family.Enterobacteriaceae.id.3469	0.0387568	48.8012
rs504442	T	G	T	G	0.084159	-0.0129234	NA	0.11336	18	55145547	241531	0.140175	0.926544	18	55145547	0.0189479	5.17e-06	13578	family.Enterobacteriaceae.id.3469	0.0391025	50.1865
rs62210023	A	G	A	G	0.0606754	-0.0735307	NA	0.338679	20	55340092	242991	0.093483	0.431535	20	55340092	0.0130125	3.13e-06	13515	family.Enterobacteriaceae.id.3469	0.0400894	51.2668
rs78143293	A	G	A	G	-0.0848521	0.00609549	NA	0.153389	18	57672335	244333	0.12235	0.960266	18	57672335	0.0170415	1.2e-06	13572	family.Enterobacteriaceae.id.3469	0.0416716	53.6035
rs10781552	C	T	C	T	-0.0552212	-0.0732348	NA	0.306309	10	133897233	245096	0.0953142	0.442279	10	133897233	0.0116074	2.33e-06	17789	family.Erysipelotrichaceae.id.2149	0.035398	50.1761
rs17530232	A	G	A	G	0.10305	-0.134477	NA	0.0656783	13	40385457	247540	0.176731	0.446708	13	40385457	0.0224648	2.79e-06	16622	family.Erysipelotrichaceae.id.2149	0.0363341	48.1683
rs1884466	C	T	C	T	-0.0475363	-0.0468159	NA	0.3831	1	64139196	240693	0.0913618	0.608355	1	64139196	0.0106939	9.53e-06	18205	family.Erysipelotrichaceae.id.2149	0.0328088	47.4669
rs2300774	G	A	G	A	0.0524152	-0.0664836	NA	0.383128	3	195793712	247134	0.0901942	0.461052	3	195793712	0.0106784	8.95e-07	18216	family.Erysipelotrichaceae.id.2149	0.0363944	52.8824
rs290833	T	G	T	G	-0.0497374	-0.136245	NA	0.35689	1	97457427	240835	0.0925877	0.141148	1	97457427	0.0111376	8.03e-06	17789	family.Erysipelotrichaceae.id.2149	0.0334655	47.3419
rs35161940	T	C	T	C	-0.0806041	0.0107995	NA	0.11457	17	70327224	245129	0.138102	0.93767	17	70327224	0.0167641	1.85e-06	18213	family.Erysipelotrichaceae.id.2149	0.0353341	51.2768
rs4078432	C	T	C	T	-0.0608929	0.0613676	NA	0.177827	14	48997206	241763	0.115985	0.596737	14	48997206	0.0133764	4.23e-06	17789	family.Erysipelotrichaceae.id.2149	0.034479	48.8269
rs56970041	T	G	T	G	0.0724144	-0.220482	NA	0.105713	14	80357610	244308	0.143391	0.124139	14	80357610	0.0164471	5.4e-06	18217	family.Erysipelotrichaceae.id.2149	0.0336926	48.8224
rs62504403	C	T	C	T	0.0681159	0.0701018	NA	0.2423	8	38803551	247540	0.102381	0.493525	8	38803551	0.0127883	1.12e-07	16981	family.Erysipelotrichaceae.id.2149	0.0407015	55.3755
rs7234058	T	C	T	C	-0.0945759	0.128336	NA	0.100634	18	5830507	247501	0.145172	0.376683	18	5830507	0.0194091	9.12e-07	16874	family.Erysipelotrichaceae.id.2149	0.037785	50.9286
rs7826267	T	G	T	G	-0.0839071	-0.386529	NA	0.0631495	8	2954952	231221	0.186028	0.0377276	8	2954952	0.0199131	9.28e-06	17586	family.Erysipelotrichaceae.id.2149	0.0334228	46.7396
rs8003149	C	T	C	T	0.0538798	0.107174	NA	0.27603	14	56156504	247047	0.0982199	0.2752	14	56156504	0.0116888	4.08e-06	18213	family.Erysipelotrichaceae.id.2149	0.0341297	49.4673
rs10759623	C	T	C	T	-0.162115	-0.0756923	NA	0.176276	9	115821485	246460	0.115099	0.510776	9	115821485	0.032151	5.78e-07	3156	family.FamilyXI.id.1936	0.0888317	30.6613
rs11547158	A	G	A	G	-0.177599	-0.0443678	NA	0.137538	7	148921732	247444	0.127294	0.72743	7	148921732	0.0372795	2.7e-06	3133	family.FamilyXI.id.1936	0.0837164	28.5242
rs17379710	T	C	T	C	-0.116383	-0.112444	NA	0.442583	11	35334668	244551	0.0887229	0.205024	11	35334668	0.0252125	3.97e-06	3156	family.FamilyXI.id.1936	0.0820057	28.0947
rs2155352	A	G	A	G	-0.150538	0.197663	NA	0.215012	11	95357209	244140	0.107602	0.0662132	11	95357209	0.0302319	6.63e-07	3150	family.FamilyXI.id.1936	0.0884456	30.4568
rs2156611	T	C	T	C	-0.112486	0.0762441	NA	0.478427	18	43345864	241222	0.0889369	0.391288	18	43345864	0.0251099	9.43e-06	3155	family.FamilyXI.id.1936	0.0787758	26.885
rs3733511	A	G	A	G	0.128253	-0.0988062	NA	0.299032	4	119955787	244922	0.0960934	0.303841	4	119955787	0.0274718	3.39e-06	3156	family.FamilyXI.id.1936	0.082591	28.3133
rs488164	T	G	T	G	0.117998	0.1087	NA	0.394651	1	239995451	242888	0.0905382	0.229908	1	239995451	0.025516	4.8e-06	3149	family.FamilyXI.id.1936	0.0813968	27.8056
rs697771	A	G	A	G	-0.117677	-0.0561351	NA	0.434626	16	54115200	238114	0.0900899	0.533218	16	54115200	0.0251491	3.19e-06	3152	family.FamilyXI.id.1936	0.0828565	28.3764
rs118170811	A	G	A	G	0.151619	-0.292923	NA	0.0554314	10	102366896	247540	0.191074	0.125267	10	102366896	0.0317112	1.8e-06	9645	family.FamilyXIII.id.1957	0.048591	35.1307
rs12904405	A	G	A	G	-0.0851896	-0.193129	NA	0.0909156	15	94105415	246245	0.152526	0.205438	15	94105415	0.0192688	7.67e-06	16643	family.FamilyXIII.id.1957	0.0346729	42.6606
rs1887048	G	A	G	A	0.0579979	-0.0317056	NA	0.236672	1	65170838	242849	0.103907	0.760265	1	65170838	0.0129602	9.65e-06	16717	family.FamilyXIII.id.1957	0.0342151	42.2647
rs3098182	G	T	G	T	0.0508511	-0.0475998	NA	0.455404	15	50802980	230916	0.0910998	0.601321	15	50802980	0.011014	4.04e-06	16731	family.FamilyXIII.id.1957	0.0356261	44.109
rs482905	G	T	G	T	0.0596528	-0.0351692	NA	0.248331	1	166557202	246886	0.101311	0.728485	1	166557202	0.012717	3.72e-06	16737	family.FamilyXIII.id.1957	0.0357506	44.2848
rs6501525	A	G	A	G	0.0561559	-0.213906	NA	0.368601	17	70218627	238076	0.0925875	0.0208712	17	70218627	0.0115587	1.24e-06	16269	family.FamilyXIII.id.1957	0.0380102	45.8734
rs66753613	G	A	G	A	0.0651136	-0.0547363	NA	0.198925	1	39212021	247540	0.110173	0.619314	1	39212021	0.0144251	8.08e-06	16269	family.FamilyXIII.id.1957	0.034982	42.0864
rs6797051	C	T	C	T	-0.0805984	0.0414204	NA	0.123311	3	88995218	244804	0.133751	0.756802	3	88995218	0.0171364	4.89e-06	16737	family.FamilyXIII.id.1957	0.0353111	43.7204
rs7514702	T	C	T	C	-0.0663236	-0.0504918	NA	0.1759	1	186914023	247402	0.114998	0.660613	1	186914023	0.0141626	3.92e-06	16737	family.FamilyXIII.id.1957	0.0356697	44.1808
rs10402491	C	T	C	T	0.0661701	0.0592833	NA	0.122437	19	13425799	242536	0.135077	0.660745	19	13425799	0.014851	7.58e-06	18334	family.Lachnospiraceae.id.1987	0.0330546	34.7828
rs11139361	T	C	T	C	0.0494463	0.0688651	NA	0.368392	9	72179847	245947	0.0910795	0.44959	9	72179847	0.0110503	4.26e-06	18333	family.Lachnospiraceae.id.1987	0.0339524	35.7588
rs11841382	G	T	G	T	-0.0718128	0.00235269	NA	0.0775971	13	38004672	245647	0.164134	0.988564	13	38004672	0.017462	9.58e-06	18340	family.Lachnospiraceae.id.1987	0.0326794	34.3859
rs11979110	T	C	T	C	-0.0500924	0.0862642	NA	0.492956	7	130436459	246734	0.087612	0.324812	7	130436459	0.0105069	1.82e-06	18339	family.Lachnospiraceae.id.1987	0.0352342	37.1702
rs1205443	A	G	A	G	0.0501415	0.0361567	NA	0.341965	20	36876868	236159	0.0947074	0.70263	20	36876868	0.0112157	7.29e-06	17779	family.Lachnospiraceae.id.1987	0.0336298	34.3362
rs12760724	A	C	A	C	-0.0484566	-0.0385827	NA	0.384429	1	214031969	246870	0.0901563	0.668685	1	214031969	0.0107934	7.27e-06	18340	family.Lachnospiraceae.id.1987	0.0331163	34.8613
rs13005175	A	G	A	G	0.0993483	0.109474	NA	0.0607515	2	232469722	247500	0.183193	0.550115	2	232469722	0.0218395	8.37e-06	16893	family.Lachnospiraceae.id.1987	0.0342725	33.2687
rs146660815	T	C	T	C	-0.215114	0.0682158	NA	0.042105	6	46664437	246550	0.219798	0.75629	6	46664437	0.0476778	6.53e-06	4112	family.Lachnospiraceae.id.1987	0.0702408	17.1786
rs2159863	A	G	A	G	-0.0585831	-0.0936425	NA	0.209881	4	10245354	245008	0.107927	0.385589	4	10245354	0.0128742	3.7e-06	18340	family.Lachnospiraceae.id.1987	0.0341648	36.0041
rs2910921	T	C	T	C	0.160302	-0.259336	NA	0.0438518	5	32348593	247310	0.214842	0.227394	5	32348593	0.035832	8.42e-06	6549	family.Lachnospiraceae.id.1987	0.0550096	21.1179
rs3127230	C	T	C	T	-0.0503537	-0.0419575	NA	0.327929	10	103392503	246846	0.0936301	0.654067	10	103392503	0.0112201	6.2e-06	18340	family.Lachnospiraceae.id.1987	0.0333645	35.1316
rs35524804	T	C	T	C	-0.0607481	0.162042	NA	0.246234	9	100113683	241985	0.102756	0.114805	9	100113683	0.0125216	2.45e-06	17859	family.Lachnospiraceae.id.1987	0.0352529	36.2163
rs7359994	T	C	T	C	-0.0503142	-0.0788251	NA	0.359259	19	29408858	247266	0.0915031	0.388991	19	29408858	0.0112482	5.36e-06	18340	family.Lachnospiraceae.id.1987	0.0335923	35.3799
rs79086868	T	C	T	C	0.0776723	0.168029	NA	0.119077	9	133791605	241192	0.137104	0.220364	9	133791605	0.0164472	3.01e-06	17522	family.Lachnospiraceae.id.1987	0.0352701	35.5501
rs959845	C	T	C	T	-0.0493666	-0.075011	NA	0.411945	4	186906801	223458	0.0938452	0.424114	4	186906801	0.0107801	5.17e-06	17859	family.Lachnospiraceae.id.1987	0.0340981	34.988
rs9929145	G	A	G	A	-0.125721	-0.21769	NA	0.0597065	16	76559184	247000	0.184802	0.238811	16	76559184	0.0245233	2.84e-07	15866	family.Lachnospiraceae.id.1987	0.0407454	37.3955
rs11674854	C	T	C	T	-0.0830224	-0.0739613	NA	0.413901	2	28903275	230358	0.0922395	0.422646	2	28903275	0.0175267	2.6e-06	6750	family.Lactobacillaceae.id.1836	0.0571762	34.0463
rs1530559	G	A	G	A	0.0772453	-0.108629	NA	0.394116	2	135755629	247540	0.0895762	0.225245	2	135755629	0.0176921	9.65e-06	6750	family.Lactobacillaceae.id.1836	0.053828	31.9392
rs16861661	G	A	G	A	-0.193287	-0.164815	NA	0.0702089	1	18501459	247540	0.171682	0.337053	1	18501459	0.0379293	2.7e-07	5385	family.Lactobacillaceae.id.1836	0.0700174	33.7043
rs62314653	C	A	C	A	0.177082	0.353675	NA	0.0514256	4	109896462	245889	0.198203	0.0743573	4	109896462	0.0392269	6.59e-06	6016	family.Lactobacillaceae.id.1836	0.0580637	30.8369
rs74599091	A	G	A	G	0.191613	0.129122	NA	0.0499607	1	179720669	244532	0.202072	0.52283	1	179720669	0.0425039	7.7e-06	4951	family.Lactobacillaceae.id.1836	0.0635288	27.9156
rs768253	T	G	T	G	-0.0792344	-0.0115807	NA	0.390332	8	69010103	247343	0.0899419	0.89755	8	69010103	0.0170604	3.61e-06	7059	family.Lactobacillaceae.id.1836	0.0551084	34.245
rs77478751	A	G	A	G	-0.219178	0.129991	NA	0.0644906	3	173151665	247540	0.178175	0.465652	3	173151665	0.0473566	5.96e-06	3704	family.Lactobacillaceae.id.1836	0.0743189	24.6945
rs921925	A	C	A	C	0.0999419	-0.0149575	NA	0.20679	19	6928017	245551	0.108679	0.890533	19	6928017	0.0201687	5.77e-07	7053	family.Lactobacillaceae.id.1836	0.0594788	37.1009
rs9345899	A	G	A	G	-0.124042	0.259408	NA	0.109721	6	67559323	245878	0.140914	0.0656372	6	67559323	0.0278946	9.45e-06	6602	family.Lactobacillaceae.id.1836	0.0544847	31.6406
rs10202904	T	G	T	G	-0.121754	0.134691	NA	0.413604	2	125440268	247048	0.0890923	0.130582	2	125440268	0.0235357	3.01e-07	3695	family.Methanobacteriaceae.id.121	0.0841501	28.1925
rs10424197	G	A	G	A	-0.111274	0.111356	NA	0.33236	19	46439321	247540	0.0932716	0.23252	19	46439321	0.0247517	9.28e-06	3698	family.Methanobacteriaceae.id.121	0.072831	24.122
rs4257531	G	A	G	A	0.164498	-0.229631	NA	0.125325	3	2086167	237148	0.135666	0.0905285	3	2086167	0.0364959	7.44e-06	3162	family.Methanobacteriaceae.id.121	0.0795861	22.6906
rs56131665	G	A	G	A	0.178661	0.0325601	NA	0.0972723	5	178160975	245188	0.148394	0.826325	5	178160975	0.039298	6.18e-06	3572	family.Methanobacteriaceae.id.121	0.0755486	24.2376
rs6508769	T	C	T	C	0.153519	-0.125471	NA	0.151154	19	28827760	238515	0.124381	0.313088	19	28827760	0.0344519	8.23e-06	3319	family.Methanobacteriaceae.id.121	0.077316	23.0854
rs6776814	T	C	T	C	-0.199566	-0.170717	NA	0.0967028	3	15053083	247423	0.147923	0.248464	3	15053083	0.0411825	1.63e-06	3385	family.Methanobacteriaceae.id.121	0.0822979	25.1996
rs73068003	G	T	G	T	-0.15814	0.189425	NA	0.126502	7	10773932	243139	0.132778	0.153686	7	10773932	0.0351803	8.45e-06	3692	family.Methanobacteriaceae.id.121	0.0732217	24.2221
rs73457410	A	G	A	G	0.21534	0.131706	NA	0.0774319	13	41956181	246126	0.163981	0.421871	13	41956181	0.0436695	1.41e-06	3498	family.Methanobacteriaceae.id.121	0.0814538	25.7532
rs75208022	C	T	C	T	-0.227245	-0.0729245	NA	0.0702504	12	21338861	246447	0.171784	0.671192	12	21338861	0.048763	5.92e-06	3203	family.Methanobacteriaceae.id.121	0.0799311	23.0943
rs894996	C	A	C	A	0.216999	-0.051281	NA	0.0765614	4	104418307	247540	0.164968	0.755911	4	104418307	0.0449076	1.88e-06	3582	family.Methanobacteriaceae.id.121	0.0795407	25.701
rs111966731	T	C	T	C	0.204031	0.182266	NA	0.0608587	15	93941937	247360	0.183816	0.321409	15	93941937	0.0445746	4.56e-06	4387	family.Oxalobacteraceae.id.2966	0.0691445	21.6454
rs11246212	T	C	T	C	0.13607	0.0682829	NA	0.126705	11	610277	247540	0.131824	0.604468	11	610277	0.0291797	4.51e-06	5130	family.Oxalobacteraceae.id.2966	0.0639851	23.3059
rs12004269	G	T	G	T	0.196145	-0.060834	NA	0.0553003	9	19682560	245749	0.192287	0.751721	9	19682560	0.044523	5.53e-06	4726	family.Oxalobacteraceae.id.2966	0.0660369	22.2017
rs1569853	T	C	T	C	-0.140043	0.0353765	NA	0.15382	6	38550301	247279	0.121422	0.770781	6	38550301	0.0281704	7.45e-07	4997	family.Oxalobacteraceae.id.2966	0.069945	24.9732
rs17138946	G	T	G	T	-0.189444	-0.057877	NA	0.0571146	16	5984558	246697	0.189019	0.759455	16	5984558	0.0430248	8.09e-06	4776	family.Oxalobacteraceae.id.2966	0.064526	21.8886
rs36057338	G	T	G	T	0.181604	0.198681	NA	0.0679923	4	189935314	247072	0.174024	0.253582	4	189935314	0.0398742	6.26e-06	4738	family.Oxalobacteraceae.id.2966	0.0655761	22.0921
rs4428215	G	A	G	A	0.12561	0.106691	NA	0.225209	3	171947435	246995	0.104808	0.308698	3	171947435	0.0230053	4.88e-08	5167	family.Oxalobacteraceae.id.2966	0.0758066	28.1673
rs561239	A	G	A	G	0.105525	0.0871449	NA	0.241484	12	18793583	237960	0.104417	0.403951	12	18793583	0.0236769	7.19e-06	4989	family.Oxalobacteraceae.id.2966	0.0634898	22.476
rs6000536	C	T	C	T	-0.118383	0.248104	NA	0.198006	22	37421469	242780	0.110822	0.0251715	22	37421469	0.0241355	7.39e-07	5166	family.Oxalobacteraceae.id.2966	0.0688171	25.3733
rs62435498	C	A	C	A	0.181521	-0.0102933	NA	0.0628929	7	1794263	247540	0.181859	0.954864	7	1794263	0.0400608	7.46e-06	4780	family.Oxalobacteraceae.id.2966	0.0647498	21.9883
rs736744	C	T	C	T	0.105642	0.00315089	NA	0.394203	9	87514407	245480	0.0898306	0.972019	9	87514407	0.0200648	1.49e-07	5167	family.Oxalobacteraceae.id.2966	0.0730022	27.0432
rs7993559	C	A	C	A	0.0921059	0.0435426	NA	0.436438	13	23443627	223751	0.0927317	0.638673	13	23443627	0.0201114	5.04e-06	4989	family.Oxalobacteraceae.id.2966	0.0645537	22.8786
rs80330081	A	C	A	C	-0.18756	-0.112232	NA	0.0624583	4	67427392	247229	0.181816	0.537049	4	67427392	0.0423688	6.64e-06	4672	family.Oxalobacteraceae.id.2966	0.0658536	21.882
rs934049	G	A	G	A	0.109751	0.120755	NA	0.234906	2	16056779	234902	0.105853	0.253964	2	16056779	0.0238636	4.21e-06	4951	family.Oxalobacteraceae.id.2966	0.065331	22.9963
rs10965428	C	A	C	A	-0.119902	-0.135425	NA	0.0792041	9	22718481	246875	0.162637	0.405025	9	22718481	0.0258219	4.29e-06	8873	family.Pasteurellaceae.id.3689	0.0487773	23.8931
rs111582866	G	A	G	A	-0.113957	-0.212357	NA	0.10414	16	48742489	244046	0.143725	0.139536	16	48742489	0.0256403	7.07e-06	8616	family.Pasteurellaceae.id.3689	0.0483688	22.9953
rs12050685	A	G	A	G	-0.0670948	-0.00756704	NA	0.400369	15	73477482	247212	0.0893587	0.932514	15	73477482	0.015239	9.19e-06	9411	family.Pasteurellaceae.id.3689	0.0457043	23.6719
rs16970009	A	G	A	G	0.187381	0.181909	NA	0.0461227	17	32862601	247286	0.210234	0.386892	17	32862601	0.0429572	7.32e-06	4703	family.Pasteurellaceae.id.3689	0.0653369	17.2295
rs35510	A	G	A	G	0.122729	-0.231115	NA	0.0944572	12	115491973	247292	0.15023	0.123948	12	115491973	0.0264958	4.02e-06	8671	family.Pasteurellaceae.id.3689	0.0494898	23.7067
rs4822728	T	C	T	C	0.0685479	0.208836	NA	0.381944	22	26891808	244993	0.0907612	0.0213948	22	26891808	0.0149032	4.72e-06	9412	family.Pasteurellaceae.id.3689	0.0471573	24.4643
rs72756943	G	A	G	A	0.13988	-0.130091	NA	0.0754633	5	26531908	239918	0.168064	0.438896	5	26531908	0.0303029	3.35e-06	8020	family.Pasteurellaceae.id.3689	0.0518742	23.0368
rs73139353	A	C	A	C	-0.222573	-0.021239	NA	0.0438362	3	97972214	245197	0.215853	0.921618	3	97972214	0.0484634	8.71e-06	4047	family.Pasteurellaceae.id.3689	0.0698379	15.9133
rs76022354	C	T	C	T	0.24289	0.436266	NA	0.0427237	10	94306385	244583	0.219561	0.0469232	10	94306385	0.0500406	1.83e-06	3692	family.Pasteurellaceae.id.3689	0.0784335	16.4484
rs78909003	T	C	T	C	-0.241159	0.367484	NA	0.0523996	9	105650242	247540	0.196321	0.0612276	9	105650242	0.0498372	2.05e-06	3638	family.Pasteurellaceae.id.3689	0.0786329	16.2513
rs9382510	C	T	C	T	-0.0881865	-0.178477	NA	0.233042	6	55448491	247260	0.103743	0.0853633	6	55448491	0.0169965	2.48e-07	9410	family.Pasteurellaceae.id.3689	0.0531574	27.7459
rs9895850	T	C	T	C	-0.176406	0.222218	NA	0.0506781	17	64535013	247385	0.199638	0.265665	17	64535013	0.041017	9.08e-06	4737	family.Pasteurellaceae.id.3689	0.0644306	17.0973
rs9938097	T	C	T	C	-0.0710386	-0.0161755	NA	0.32566	16	84977389	237518	0.0953526	0.865294	16	84977389	0.0158024	8.23e-06	9402	family.Pasteurellaceae.id.3689	0.0459702	23.7934
rs117452796	A	G	A	G	-0.257982	-0.204192	NA	0.0526844	9	9423378	247540	0.196474	0.298673	9	9423378	0.0549569	3.15e-06	3161	family.Peptococcaceae.id.2024	0.0827855	31.6002
rs12144792	C	T	C	T	0.064399	0.0324732	NA	0.397091	1	27418225	247540	0.0894965	0.716722	1	27418225	0.0141246	5.82e-06	10718	family.Peptococcaceae.id.2024	0.0437669	54.4563
rs12634826	T	G	T	G	-0.0739885	-0.00366562	NA	0.303107	3	182984048	247540	0.095564	0.969402	3	182984048	0.0150931	1.01e-06	10381	family.Peptococcaceae.id.2024	0.0479672	58.0591
rs12992764	T	G	T	G	0.0684213	-0.119207	NA	0.388779	2	188895743	234721	0.0924156	0.197084	2	188895743	0.0141137	1.46e-06	10444	family.Peptococcaceae.id.2024	0.0471087	57.3148
rs150600492	A	C	A	C	0.135774	-0.149459	NA	0.0708422	10	129175962	245927	0.170906	0.381843	10	129175962	0.0289757	2.31e-06	9761	family.Peptococcaceae.id.2024	0.0477931	54.3802
rs35703006	G	T	G	T	0.0812655	0.0212218	NA	0.203882	8	28614217	245110	0.109485	0.846307	8	28614217	0.0164355	4.95e-07	10715	family.Peptococcaceae.id.2024	0.0485537	60.699
rs4990837	A	G	A	G	0.0910387	-0.0201471	NA	0.145823	8	3580757	247341	0.123916	0.870844	8	3580757	0.0185869	1.74e-06	10718	family.Peptococcaceae.id.2024	0.0461642	57.5834
rs75430375	C	T	C	T	-0.147941	0.0190998	NA	0.0676069	5	89252884	245944	0.174801	0.912991	5	89252884	0.0317498	3.41e-06	8375	family.Peptococcaceae.id.2024	0.0507265	49.6669
rs75898026	A	G	A	G	-0.0821779	-0.192501	NA	0.189662	13	113561082	243694	0.112692	0.0875984	13	113561082	0.0173541	2.02e-06	10444	family.Peptococcaceae.id.2024	0.0464716	56.5018
rs117020988	C	T	C	T	0.182411	-0.0125965	NA	0.0504373	7	46710977	246990	0.200331	0.949863	7	46710977	0.0372126	1.03e-06	6831	family.Peptostreptococcaceae.id.2042	0.0590786	26.7398
rs12377846	C	A	C	A	-0.252	0.327956	NA	0.048069	9	16786784	247540	0.204538	0.108846	9	16786784	0.0511627	7.26e-07	3736	family.Peptostreptococcaceae.id.2042	0.0809473	20.4724
rs12986312	T	G	T	G	0.0571818	-0.104426	NA	0.302855	19	17414138	247422	0.0953015	0.273191	19	17414138	0.0125947	5.77e-06	15970	family.Peptostreptococcaceae.id.2042	0.0358753	37.1009
rs1467258	G	A	G	A	0.072584	0.210767	NA	0.147691	17	38216487	247540	0.123658	0.0882988	17	38216487	0.0162321	7.9e-06	15584	family.Peptostreptococcaceae.id.2042	0.0357818	36.1054
rs1520207	C	T	C	T	0.0525658	-0.145222	NA	0.434039	3	151781175	242871	0.08931	0.10394	3	151781175	0.0112476	3.17e-06	16057	family.Peptostreptococcaceae.id.2042	0.0367638	38.2624
rs4692811	C	T	C	T	0.0642075	0.152488	NA	0.265008	4	171180190	246713	0.099354	0.124835	4	171180190	0.0126913	4.21e-07	16061	family.Peptostreptococcaceae.id.2042	0.0399073	41.6804
rs59865771	C	T	C	T	-0.0573764	0.0526753	NA	0.246544	16	89246670	245222	0.102582	0.607607	16	89246670	0.0127192	7.69e-06	16040	family.Peptostreptococcaceae.id.2042	0.0353148	36.6602
rs61841503	G	A	G	A	0.0919658	-0.0612991	NA	0.169375	10	17019559	246636	0.116912	0.600057	10	17019559	0.0161331	9.8e-09	15333	family.Peptostreptococcaceae.id.2042	0.0462868	46.4584
rs6721459	A	G	A	G	0.0509823	-0.0647242	NA	0.527891	2	67852836	246749	0.0880319	0.462196	2	67852836	0.0111975	5.08e-06	16061	family.Peptostreptococcaceae.id.2042	0.0359849	37.4308
rs76982728	T	C	T	C	0.124203	-0.222056	NA	0.0554537	7	44312824	247540	0.191225	0.24555	7	44312824	0.0266923	3.24e-06	11185	family.Peptostreptococcaceae.id.2042	0.0439982	32.1242
rs77540684	T	G	T	G	0.106725	0.252805	NA	0.0548034	10	14650535	247293	0.19373	0.191915	10	14650535	0.0245638	8.14e-06	13495	family.Peptostreptococcaceae.id.2042	0.0383954	33.6347
rs9573937	A	G	A	G	-0.0693637	-0.229914	NA	0.200248	13	77351196	246946	0.109221	0.0352877	13	77351196	0.0142907	1.71e-06	16061	family.Peptostreptococcaceae.id.2042	0.03775	39.3389
rs10762312	G	A	G	A	-0.052368	-0.133955	NA	0.251501	10	71571863	247540	0.101114	0.185241	10	71571863	0.0118814	8.7e-06	18028	family.Porphyromonadaceae.id.943	0.0331142	56.0925
rs17065783	A	G	A	G	-0.059133	0.0891892	NA	0.242498	3	62035586	245101	0.102655	0.384942	3	62035586	0.0122235	1.79e-06	18028	family.Porphyromonadaceae.id.943	0.0355573	60.3834
rs1980561	A	G	A	G	-0.0485289	0.00606592	NA	0.369947	14	63386516	244166	0.0915261	0.947159	14	63386516	0.0109284	8.95e-06	18028	family.Porphyromonadaceae.id.943	0.0330704	56.0157
rs35233670	T	C	T	C	-0.0473576	0.0619469	NA	0.432114	17	63750903	246768	0.0886904	0.484888	17	63750903	0.010602	7.91e-06	18024	family.Porphyromonadaceae.id.943	0.0332705	56.3539
rs35961441	A	C	A	C	0.0915257	0.268752	NA	0.0821452	1	240929774	245127	0.160357	0.0937467	1	240929774	0.0207306	8.37e-06	16374	family.Porphyromonadaceae.id.943	0.0348105	53.6465
rs6953849	A	G	A	G	0.0718149	0.0144089	NA	0.144446	7	69251692	247213	0.12485	0.90812	7	69251692	0.0150724	2.44e-06	18028	family.Porphyromonadaceae.id.943	0.0350906	59.5621
rs7330827	T	C	T	C	-0.103842	0.00438688	NA	0.0717521	13	23531802	245038	0.170595	0.979485	13	23531802	0.0237355	8.05e-06	13754	family.Porphyromonadaceae.id.943	0.0380522	49.4181
rs864093	A	C	A	C	-0.0527939	-0.0242492	NA	0.282056	4	149825977	246979	0.0973394	0.803268	4	149825977	0.0117499	9.6e-06	18027	family.Porphyromonadaceae.id.943	0.0329583	55.8164
rs12057990	C	T	C	T	0.0589878	0.0413471	NA	0.257432	1	99470269	245807	0.100278	0.680101	1	99470269	0.0132268	8.97e-06	14867	family.Prevotellaceae.id.960	0.0364094	31.1685
rs12118202	T	C	T	C	-0.0751986	0.0944868	NA	0.209812	1	210681370	247148	0.107526	0.379547	1	210681370	0.0147265	5.54e-07	14869	family.Prevotellaceae.id.960	0.0410439	35.3105
rs13069367	A	C	A	C	-0.0539768	0.0772982	NA	0.349143	3	71801830	243589	0.092681	0.404267	3	71801830	0.0119687	7.39e-06	14860	family.Prevotellaceae.id.960	0.036758	31.4635
rs148376875	T	G	T	G	0.084515	0.0121871	NA	0.120518	3	170126707	238777	0.137213	0.929226	3	170126707	0.0179163	2.08e-06	14289	family.Prevotellaceae.id.960	0.0396867	32.763
rs2206482	T	G	T	G	-0.0569105	0.0734842	NA	0.443637	20	9771109	245232	0.0884496	0.406085	20	9771109	0.0117486	1.3e-06	14808	family.Prevotellaceae.id.960	0.0397547	34.0152
rs2278540	G	A	G	A	0.0554249	0.0808445	NA	0.330837	3	32408916	247386	0.093067	0.385028	3	32408916	0.0123265	8.44e-06	14847	family.Prevotellaceae.id.960	0.036543	31.2451
rs3758087	T	C	T	C	0.0564199	-0.0408201	NA	0.333693	8	23714609	246770	0.0929197	0.66044	8	23714609	0.0124655	8.61e-06	14871	family.Prevotellaceae.id.960	0.0364784	31.2383
rs3860225	A	G	A	G	0.083936	0.0727936	NA	0.137701	1	111161677	246001	0.127431	0.567839	1	111161677	0.0167936	5.5e-07	14871	family.Prevotellaceae.id.960	0.0410541	35.3244
rs4493272	T	C	T	C	-0.0604992	-0.0605729	NA	0.416062	2	118910912	237430	0.0905679	0.503615	2	118910912	0.0118027	3.02e-07	14867	family.Prevotellaceae.id.960	0.0419926	36.1576
rs4685827	T	C	T	C	-0.0679529	0.0750028	NA	0.206749	3	4864877	246016	0.10857	0.489678	3	4864877	0.0145407	2.77e-06	14867	family.Prevotellaceae.id.960	0.0384293	32.9668
rs7252711	A	G	A	G	-0.0740876	-0.140847	NA	0.129834	19	17460999	241435	0.132264	0.286925	19	17460999	0.0161926	5.57e-06	14540	family.Prevotellaceae.id.960	0.0376592	31.5694
rs7975087	C	A	C	A	-0.0601448	0.090561	NA	0.243808	12	21404832	244221	0.102571	0.377286	12	21404832	0.0135454	7.59e-06	14871	family.Prevotellaceae.id.960	0.0366978	31.4333
rs912860	G	A	G	A	-0.229046	0.310697	NA	0.0250213	14	33706908	245631	0.281691	0.270039	14	33706908	0.0483124	9.3e-07	3479	family.Prevotellaceae.id.960	0.0830611	17.4125
rs9586501	G	A	G	A	0.0592681	0.187975	NA	0.304813	13	105075823	246620	0.0953995	0.0487924	13	105075823	0.0127329	2.59e-06	14868	family.Prevotellaceae.id.960	0.0385418	33.0694
rs9958960	G	A	G	A	-0.0914807	-0.00563595	NA	0.141894	18	63018983	246417	0.125763	0.964256	18	63018983	0.0173611	1.06e-07	14061	family.Prevotellaceae.id.960	0.0448087	36.5956
rs1035406	G	A	G	A	-0.11354	0.275781	NA	0.112669	5	119372737	247277	0.138633	0.0466702	5	119372737	0.0250863	5.84e-06	8483	family.Rhodospirillaceae.id.2717	0.0491825	25.7568
rs11591293	G	T	G	T	0.0743184	-0.225297	NA	0.391085	10	113419797	246334	0.090026	0.0123292	10	113419797	0.0158724	2.67e-06	8500	family.Rhodospirillaceae.id.2717	0.0508944	26.755
rs1549633	A	C	A	C	0.0999312	0.151014	NA	0.146032	5	27945645	246795	0.124619	0.225586	5	27945645	0.0218634	4.7e-06	8010	family.Rhodospirillaceae.id.2717	0.0511214	25.3279
rs1923415	A	G	A	G	-0.0999238	0.117044	NA	0.123344	6	89268715	247540	0.133177	0.379476	6	89268715	0.0227326	9.64e-06	8501	family.Rhodospirillaceae.id.2717	0.0479742	25.1455
rs3754624	C	T	C	T	0.0971389	-0.267502	NA	0.18389	2	225633812	247376	0.113237	0.0181608	2	225633812	0.0200064	1.71e-06	8496	family.Rhodospirillaceae.id.2717	0.0518792	27.2882
rs4278423	T	C	T	C	0.107529	0.0997967	NA	0.121037	10	2670553	245466	0.134613	0.458476	10	2670553	0.0235725	3.12e-06	8501	family.Rhodospirillaceae.id.2717	0.0505467	26.5656
rs55876211	C	T	C	T	-0.0911851	-0.214307	NA	0.181357	3	84471266	247479	0.113887	0.0598696	3	84471266	0.0196395	2.87e-06	8494	family.Rhodospirillaceae.id.2717	0.0507559	26.6594
rs61933850	G	A	G	A	0.164808	0.214932	NA	0.0641812	12	73139398	247401	0.178954	0.229733	12	73139398	0.0360647	7.23e-06	6830	family.Rhodospirillaceae.id.2717	0.0542623	22.9907
rs6679026	T	C	T	C	0.111984	-0.192227	NA	0.104228	1	78619512	246100	0.14382	0.181361	1	78619512	0.0251088	9.95e-06	8497	family.Rhodospirillaceae.id.2717	0.0479115	25.0991
rs7001029	C	T	C	T	0.117366	0.167539	NA	0.0909146	8	131958403	241265	0.154351	0.277727	8	131958403	0.0261324	5.35e-06	8044	family.Rhodospirillaceae.id.2717	0.0507139	25.2221
rs72714493	A	G	A	G	0.0816858	0.00952757	NA	0.248981	1	92206218	244699	0.101814	0.925444	1	92206218	0.0180791	7.35e-06	8497	family.Rhodospirillaceae.id.2717	0.0486154	25.4867
rs74354280	C	T	C	T	-0.0911896	-0.07688	NA	0.168682	4	134192918	247042	0.117146	0.511646	4	134192918	0.0204907	6.67e-06	8501	family.Rhodospirillaceae.id.2717	0.0488264	25.6151
rs76784716	A	G	A	G	0.136049	-0.090485	NA	0.0671578	2	169033340	247030	0.175335	0.605807	2	169033340	0.0285767	1.49e-06	8498	family.Rhodospirillaceae.id.2717	0.0521781	27.4605
rs9813022	A	G	A	G	-0.0842444	-0.0601483	NA	0.294178	3	13726736	247177	0.0963718	0.532544	3	13726736	0.0163583	2.53e-07	8498	family.Rhodospirillaceae.id.2717	0.055889	29.5291
rs10217435	C	T	C	T	-0.0883756	0.510942	NA	0.0640893	9	86052655	247522	0.180694	0.00468891	9	86052655	0.0197506	6.51e-06	17679	family.Rikenellaceae.id.967	0.0339059	29.5089
rs10832801	A	C	A	C	-0.0534763	0.198844	NA	0.278619	11	17589129	232737	0.101007	0.0489965	11	17589129	0.0122666	7.5e-06	17199	family.Rikenellaceae.id.967	0.0341445	28.9159
rs1939881	G	A	G	A	-0.105589	-0.159947	NA	0.0592261	11	95304834	245542	0.185911	0.3896	11	95304834	0.0206213	5.64e-07	17434	family.Rikenellaceae.id.967	0.03788	32.6445
rs2447496	G	A	G	A	-0.0549203	-0.00202128	NA	0.248835	8	99188924	228455	0.105336	0.98469	8	99188924	0.0121904	6.09e-06	17199	family.Rikenellaceae.id.967	0.0344837	29.2134
rs2833282	G	A	G	A	0.0711137	-0.268756	NA	0.122315	21	32496710	244773	0.134632	0.0459099	21	32496710	0.0156966	4.31e-06	17680	family.Rikenellaceae.id.967	0.0345558	30.0965
rs35909684	A	C	A	C	-0.0850181	-0.253138	NA	0.0879768	8	144441740	246832	0.155087	0.102631	8	144441740	0.0191539	7.1e-06	17565	family.Rikenellaceae.id.967	0.0338765	29.2921
rs36021379	A	G	A	G	-0.0656005	-0.0801227	NA	0.16932	21	28515912	231815	0.121192	0.508534	21	28515912	0.0144903	7.2e-06	17199	family.Rikenellaceae.id.967	0.0342129	28.9758
rs4264350	T	C	T	C	-0.0526393	0.0526555	NA	0.409355	15	71658642	246234	0.0893186	0.555509	15	71658642	0.0108555	1.35e-06	17668	family.Rikenellaceae.id.967	0.0363467	31.6936
rs59663348	G	A	G	A	0.0570915	-0.185037	NA	0.200312	18	4069710	246490	0.109708	0.091675	18	4069710	0.0125048	6.12e-06	17678	family.Rikenellaceae.id.967	0.034004	29.5957
rs62532512	C	A	C	A	-0.0504257	-0.115748	NA	0.462389	9	14158854	236856	0.0900064	0.198444	9	14158854	0.0107399	2.76e-06	17672	family.Rikenellaceae.id.967	0.0352536	30.7125
rs6744030	C	T	C	T	0.0696747	-0.202297	NA	0.126461	2	174257127	242659	0.133795	0.130535	2	174257127	0.0157103	9.32e-06	17564	family.Rikenellaceae.id.967	0.0334384	28.8985
rs67705352	T	G	T	G	-0.0549688	0.0582398	NA	0.371431	1	19790706	240836	0.0919635	0.526542	1	19790706	0.0110534	6.58e-07	17676	family.Rikenellaceae.id.967	0.037398	32.6607
rs6837275	A	G	A	G	0.0570355	0.372062	NA	0.278257	4	187842232	238932	0.100333	0.000208671	4	187842232	0.011887	1.45e-06	17199	family.Rikenellaceae.id.967	0.0367314	31.1902
rs7242694	C	T	C	T	-0.0618674	0.0424943	NA	0.191321	18	10338470	239979	0.11337	0.707788	18	10338470	0.0134882	5.81e-06	17199	family.Rikenellaceae.id.967	0.0345592	29.2797
rs74474130	T	G	T	G	0.137747	0.172325	NA	0.0607861	14	90270821	247540	0.182894	0.346082	14	90270821	0.0295688	3.61e-06	11055	family.Rikenellaceae.id.967	0.0440422	24.205
rs77885767	C	T	C	T	-0.156209	-0.293136	NA	0.0481738	14	21548634	247458	0.205235	0.153206	14	21548634	0.0336482	2.85e-06	8478	family.Rikenellaceae.id.967	0.0508192	21.5588
rs9389714	C	T	C	T	-0.0636841	-0.186096	NA	0.151793	6	100244667	246866	0.122052	0.127328	6	100244667	0.0143416	8.79e-06	17680	family.Rikenellaceae.id.967	0.0334223	29.0751
rs9578457	G	A	G	A	-0.141478	-0.00354186	NA	0.0537665	13	22867356	247282	0.194326	0.985458	13	22867356	0.0315848	3.99e-06	9400	family.Rikenellaceae.id.967	0.0475452	22.2922
rs9603208	G	T	G	T	0.0821173	0.061095	NA	0.10572	13	38044689	247218	0.142435	0.667972	13	38044689	0.0159596	1.92e-07	17680	family.Rikenellaceae.id.967	0.0391489	34.2599
rs10093275	C	T	C	T	0.0534595	-0.126031	NA	0.292472	8	69732887	247054	0.0961917	0.190126	8	69732887	0.011677	5.35e-06	18335	family.Ruminococcaceae.id.2050	0.0335988	53.0833
rs10166469	T	C	T	C	-0.053336	-0.0621341	NA	0.256017	2	29829167	237658	0.102634	0.544916	2	29829167	0.0120209	8.52e-06	18314	family.Ruminococcaceae.id.2050	0.0328883	51.863
rs1158100	A	G	A	G	-0.0490539	0.187117	NA	0.37187	8	4555684	243320	0.0914543	0.0407549	8	4555684	0.0109865	8.61e-06	18333	family.Ruminococcaceae.id.2050	0.0328551	51.8628
rs1612733	T	C	T	C	0.108708	0.135735	NA	0.0524187	1	107661606	242051	0.199036	0.495262	1	107661606	0.0238006	4.22e-06	15016	family.Ruminococcaceae.id.2050	0.0375289	48.7501
rs17376049	T	C	T	C	0.0848534	-0.0567508	NA	0.111492	1	61425267	247013	0.139164	0.683422	1	61425267	0.0172114	7.3e-07	18333	family.Ruminococcaceae.id.2050	0.0365732	57.9547
rs2113833	T	C	T	C	0.169146	0.058376	NA	0.0416249	2	218216801	246115	0.219249	0.790043	2	218216801	0.0355009	1.14e-06	4140	family.Ruminococcaceae.id.2050	0.0755251	28.0963
rs3009418	C	A	C	A	0.0927607	-0.00906666	NA	0.0760322	1	147744468	247540	0.166042	0.956453	1	147744468	0.0210123	8.69e-06	16407	family.Ruminococcaceae.id.2050	0.0347134	49.1297
rs55793120	T	C	T	C	0.13822	0.115217	NA	0.0519094	12	47384118	241623	0.199048	0.562697	12	47384118	0.0266152	1.44e-07	12405	family.Ruminococcaceae.id.2050	0.0472019	51.1586
rs56199908	T	C	T	C	-0.199327	0.256152	NA	0.0546947	9	2801371	241559	0.195177	0.189382	9	2801371	0.0410444	1.66e-06	5618	family.Ruminococcaceae.id.2050	0.0638613	31.8634
rs76724913	T	G	T	G	0.0901053	0.0212299	NA	0.0639594	1	24473669	247540	0.179385	0.905792	1	24473669	0.0203104	9.6e-06	17516	family.Ruminococcaceae.id.2050	0.0334343	50.4535
rs10028567	C	T	C	T	-0.0934027	0.0923785	NA	0.0906297	4	53657577	246343	0.1527	0.545202	4	53657577	0.0190343	3.72e-06	16549	family.Streptococcaceae.id.1850	0.0359524	36.2643
rs11110281	T	C	T	C	-0.130554	-0.22048	NA	0.0623258	12	100584014	247530	0.180668	0.222331	12	100584014	0.0225943	1.4e-08	15316	family.Streptococcaceae.id.1850	0.045821	43.2136
rs16950051	A	G	A	G	0.107008	-0.0663579	NA	0.0625635	12	120729505	244088	0.182328	0.715897	12	120729505	0.0236973	5.34e-06	14431	family.Streptococcaceae.id.1850	0.0378743	33.3748
rs2370083	G	T	G	T	-0.0842751	-0.0586642	NA	0.10156	14	97526750	244146	0.1458	0.687419	14	97526750	0.0184509	4.26e-06	16516	family.Streptococcaceae.id.1850	0.0357727	36.0043
rs2952251	A	G	A	G	-0.0639298	0.101842	NA	0.259465	8	10143164	244729	0.100431	0.310558	8	10143164	0.0126525	3.72e-07	16612	family.Streptococcaceae.id.1850	0.0394223	40.06
rs35344081	G	A	G	A	0.0609349	0.00062504	NA	0.233768	16	991253	246424	0.10381	0.995196	16	991253	0.0129703	2.64e-06	16624	family.Streptococcaceae.id.1850	0.0364211	36.9217
rs4968759	A	G	A	G	-0.0544035	0.0341445	NA	0.429744	17	61298020	246442	0.088647	0.700108	17	61298020	0.0111271	8.92e-07	16624	family.Streptococcaceae.id.1850	0.0381024	38.6936
rs57646748	G	A	G	A	-0.088021	-0.125017	NA	0.0693271	4	37452858	245741	0.173117	0.4702	4	37452858	0.019876	7.88e-06	16160	family.Streptococcaceae.id.1850	0.0351417	34.5834
rs6806351	T	C	T	C	-0.0619209	0.0283357	NA	0.231747	3	132058723	242858	0.104734	0.786738	3	132058723	0.0135744	6.94e-06	16198	family.Streptococcaceae.id.1850	0.0353145	34.8415
rs72739637	A	G	A	G	0.0927983	0.0609935	NA	0.110843	15	41663393	245134	0.139898	0.662848	15	41663393	0.0192021	1.82e-06	15111	family.Streptococcaceae.id.1850	0.0388106	35.8483
rs77968078	G	A	G	A	-0.0993013	-0.0791209	NA	0.0604064	1	240441766	247540	0.184407	0.667883	1	240441766	0.0224788	7.93e-06	15519	family.Streptococcaceae.id.1850	0.035849	33.9033
rs7916711	A	G	A	G	0.0959639	0.0985177	NA	0.0565382	10	28588269	247116	0.190473	0.604998	10	28588269	0.021545	6.33e-06	15515	family.Streptococcaceae.id.1850	0.03624	34.2782
rs957755	T	G	T	G	-0.0642449	-0.116965	NA	0.181544	7	46778653	246772	0.113898	0.304455	7	46778653	0.0142702	7.42e-06	16627	family.Streptococcaceae.id.1850	0.0347464	35.1692
rs9903102	C	A	C	A	-0.0693015	-0.0704392	NA	0.140924	17	80576624	247361	0.125794	0.57551	17	80576624	0.0154096	4.92e-06	16623	family.Streptococcaceae.id.1850	0.0354235	35.8711
rs111810795	C	T	C	T	-0.0867108	-0.0653313	NA	0.105138	14	102897930	242010	0.143695	0.649359	14	102897930	0.0180573	1.73e-06	15605	family.Veillonellaceae.id.2172	0.0382754	29.5326
rs114889439	A	G	A	G	-0.253809	0.206462	NA	0.0355402	13	61597625	244765	0.237737	0.38515	13	61597625	0.0539169	6.19e-06	3268	family.Veillonellaceae.id.2172	0.0789703	13.2532
rs11700976	C	A	C	A	0.0503337	0.00374552	NA	0.493035	21	35576123	240075	0.0888224	0.966364	21	35576123	0.0113763	9.25e-06	15971	family.Veillonellaceae.id.2172	0.0350769	27.6085
rs12186441	G	A	G	A	0.208096	-0.178542	NA	0.0505892	5	132646303	245438	0.200128	0.372319	5	132646303	0.0453999	4.53e-06	5236	family.Veillonellaceae.id.2172	0.0633222	16.7849
rs12668619	A	G	A	G	0.055301	-0.128428	NA	0.364333	7	21637810	245700	0.0914524	0.160224	7	21637810	0.0117654	2.57e-06	15971	family.Veillonellaceae.id.2172	0.037198	29.3425
rs12741784	C	T	C	T	-0.0621452	0.100181	NA	0.368397	1	50088819	247540	0.0906748	0.26923	1	50088819	0.0119266	1.28e-07	15867	family.Veillonellaceae.id.2172	0.0419093	33.0048
rs1442060	G	A	G	A	-0.0514024	-0.0231949	NA	0.486738	4	46366067	235190	0.0900785	0.796796	4	46366067	0.0112125	4.51e-06	15976	family.Veillonellaceae.id.2172	0.0362778	28.5983
rs1693340	T	C	T	C	0.0818934	0.0406892	NA	0.119643	18	30208691	241628	0.137047	0.766544	18	30208691	0.018245	9.25e-06	15058	family.Veillonellaceae.id.2172	0.0361244	26.8344
rs2175069	A	G	A	G	-0.0526752	-0.1055	NA	0.384786	4	23317124	242350	0.0908929	0.24576	4	23317124	0.0114886	4.64e-06	15976	family.Veillonellaceae.id.2172	0.0362313	28.5602
rs2561116	T	G	T	G	-0.083617	-0.052173	NA	0.100485	5	38348199	246993	0.146001	0.720832	5	38348199	0.0187159	7.89e-06	15976	family.Veillonellaceae.id.2172	0.0353431	27.8344
rs2585520	G	T	G	T	-0.0904972	-0.0725575	NA	0.0896143	13	78785141	245184	0.15432	0.638229	13	78785141	0.0200428	5.27e-06	15501	family.Veillonellaceae.id.2172	0.0365663	27.9758
rs4263802	G	A	G	A	0.050942	0.179123	NA	0.398606	8	138319508	247421	0.0895616	0.0455008	8	138319508	0.0114921	7.45e-06	15976	family.Veillonellaceae.id.2172	0.035439	27.9127
rs4461038	A	G	A	G	-0.0554965	0.0822981	NA	0.361459	15	78546996	245223	0.0914509	0.368165	15	78546996	0.0119467	3.73e-06	15973	family.Veillonellaceae.id.2172	0.0365903	28.8485
rs4797169	T	C	T	C	0.0587799	0.0802849	NA	0.243782	18	462180	237587	0.103994	0.440107	18	462180	0.0128297	4.49e-06	15974	family.Veillonellaceae.id.2172	0.036285	28.6005
rs61264131	A	C	A	C	0.202367	0.116112	NA	0.0367118	6	139188534	245384	0.234583	0.62062	6	139188534	0.0464388	6.75e-06	3075	family.Veillonellaceae.id.2172	0.0810778	12.8272
rs6692542	A	G	A	G	0.0534397	0.0753606	NA	0.39289	1	244391618	224737	0.094344	0.424415	1	244391618	0.0118254	8.68e-06	15976	family.Veillonellaceae.id.2172	0.0351804	27.7016
rs6909981	C	T	C	T	-0.0638697	-0.00904815	NA	0.214627	6	75534152	242912	0.108084	0.933284	6	75534152	0.0141765	5.48e-06	15976	family.Veillonellaceae.id.2172	0.0359548	28.3341
rs79535861	A	C	A	C	0.100666	-0.103396	NA	0.0913223	13	38326692	247163	0.151628	0.495298	13	38326692	0.0207016	1.58e-06	15061	family.Veillonellaceae.id.2172	0.0391108	29.1489
rs9345168	C	A	C	A	0.0509102	0.0322367	NA	0.501224	6	92380922	244227	0.0881714	0.714653	6	92380922	0.0113253	8.49e-06	15976	family.Veillonellaceae.id.2172	0.0352181	27.7324
rs111862613	T	C	T	C	0.0907065	0.011072	NA	0.16515	12	130309670	238062	0.120244	0.926635	12	130309670	0.0196746	3.73e-06	11621	family.Verrucomicrobiaceae.id.4036	0.0428957	43.3541
rs117107102	A	G	A	G	0.204683	0.718016	NA	0.0405583	18	49473635	246127	0.226881	0.00155228	18	49473635	0.0431573	2.92e-06	4975	family.Verrucomicrobiaceae.id.4036	0.0662454	29.3358
rs11729256	T	C	T	C	0.0749798	-0.119896	NA	0.257375	4	95027272	246182	0.100511	0.232922	4	95027272	0.0150177	6.73e-07	11861	family.Verrucomicrobiaceae.id.4036	0.0456064	47.1804
rs12908520	G	A	G	A	0.0619104	0.0712527	NA	0.431511	15	97570657	245471	0.0889755	0.42324	15	97570657	0.0130946	2.15e-06	11863	family.Verrucomicrobiaceae.id.4036	0.0434909	44.9
rs2602429	C	T	C	T	0.0745516	-0.053384	NA	0.215348	16	81063149	239603	0.108359	0.622253	16	81063149	0.0156195	2.7e-06	11690	family.Verrucomicrobiaceae.id.4036	0.0433846	44.1314
rs4242783	G	A	G	A	0.0687992	0.180756	NA	0.258652	10	5064327	245005	0.100389	0.0717736	10	5064327	0.0147694	2.75e-06	11690	family.Verrucomicrobiaceae.id.4036	0.0433464	44.0908
rs4936098	A	G	A	G	0.0648691	0.088943	NA	0.374669	11	130280667	239586	0.091776	0.33248	11	130280667	0.0135928	1.13e-06	11858	family.Verrucomicrobiaceae.id.4036	0.0446831	46.1689
rs61779207	G	A	G	A	-0.0758811	0.021401	NA	0.180228	1	41074472	243844	0.114796	0.852111	1	41074472	0.0167762	6.63e-06	11591	family.Verrucomicrobiaceae.id.4036	0.0418324	42.1234
rs74542928	T	C	T	C	0.112124	-0.144116	NA	0.0988874	4	100544188	247524	0.14671	0.325942	4	100544188	0.0236422	1.65e-06	11216	family.Verrucomicrobiaceae.id.4036	0.0452356	44.2321
rs9349825	A	G	A	G	-0.0704354	0.0176437	NA	0.262505	6	56341481	243190	0.100805	0.861058	6	56341481	0.0147128	2.51e-06	11858	family.Verrucomicrobiaceae.id.4036	0.0432105	44.5786
rs941682	G	A	G	A	-0.0631526	-0.0171695	NA	0.272885	20	31867840	246595	0.0986294	0.861802	20	31867840	0.0143767	9.58e-06	11809	family.Verrucomicrobiaceae.id.4036	0.0407204	41.7273
rs11671100	A	C	A	C	-0.160034	0.116046	NA	0.179975	19	711637	247540	0.114029	0.308826	19	711637	0.0349472	4.08e-06	3331	family.Victivallaceae.id.2255	0.0797305	20.5209
rs11764871	G	T	G	T	0.127099	-0.00143628	NA	0.292403	7	146808977	243770	0.0969341	0.988178	7	146808977	0.025656	7.49e-07	3909	family.Victivallaceae.id.2255	0.0790437	23.8724
rs2944282	T	C	T	C	-0.124197	0.0398092	NA	0.300398	7	57589803	244194	0.0964412	0.679766	7	57589803	0.0257026	1.57e-06	3555	family.Victivallaceae.id.2255	0.0804464	22.121
rs34962571	A	C	A	C	-0.186945	-0.362111	NA	0.090887	12	131103256	242719	0.15437	0.0189894	12	131103256	0.0418412	6.25e-06	3237	family.Victivallaceae.id.2255	0.0793121	19.8255
rs4396289	C	T	C	T	-0.152918	0.0604229	NA	0.168723	11	9316730	246170	0.117275	0.606395	11	9316730	0.0288525	1.54e-07	3913	family.Victivallaceae.id.2255	0.0837743	25.4579
rs61702987	T	C	T	C	0.145501	-0.0365166	NA	0.186313	2	31211657	243088	0.113314	0.747256	2	31211657	0.0300007	3.08e-06	3906	family.Victivallaceae.id.2255	0.0745697	22.395
rs62570196	C	T	C	T	-0.246101	-0.164486	NA	0.0773242	9	111086170	243630	0.165314	0.319739	9	111086170	0.0483077	2.7e-07	3091	family.Victivallaceae.id.2255	0.0923516	22.3555
rs6545794	A	G	A	G	-0.197786	0.0586972	NA	0.0695431	2	60484909	247415	0.173042	0.734454	2	60484909	0.0410495	5.97e-07	3916	family.Victivallaceae.id.2255	0.079674	24.1225
rs7077363	G	A	G	A	0.148942	0.0933669	NA	0.161279	10	95286954	246929	0.119104	0.433094	10	95286954	0.0318366	2.83e-06	3912	family.Victivallaceae.id.2255	0.0747842	22.4993
rs7314815	G	A	G	A	0.101088	-0.0703845	NA	0.508381	12	102525047	246880	0.0877961	0.422738	12	102525047	0.0225594	6.4e-06	3912	family.Victivallaceae.id.2255	0.0720792	21.6223
rs7627405	C	T	C	T	-0.134158	0.0662027	NA	0.169659	3	9968555	236622	0.119493	0.579559	3	9968555	0.0301427	8.19e-06	3555	family.Victivallaceae.id.2255	0.0747247	20.4206
rs10074000	T	C	T	C	-0.102648	-0.0944877	NA	0.403264	5	113126539	242175	0.0899864	0.293708	5	113126539	0.0227508	7e-06	4048	genus..Clostridiuminnocuumgroup.id.14397	0.0705629	27.8558
rs10506058	A	G	A	G	0.0997048	0.133856	NA	0.406067	12	30268485	246111	0.0895144	0.134822	12	30268485	0.0221926	8.92e-06	4163	genus..Clostridiuminnocuumgroup.id.14397	0.0687802	27.8722
rs1942371	G	A	G	A	-0.157938	-0.126592	NA	0.11057	18	69274308	234050	0.143676	0.378267	18	69274308	0.034187	4.06e-06	3971	genus..Clostridiuminnocuumgroup.id.14397	0.0730515	28.3639
rs40656	C	T	C	T	0.142664	-0.0461042	NA	0.161275	5	9368158	241376	0.120678	0.70243	5	9368158	0.0311021	8.62e-06	4048	genus..Clostridiuminnocuumgroup.id.14397	0.0698673	27.5605
rs4869133	G	A	G	A	-0.180591	-0.132411	NA	0.0815505	5	95717619	247540	0.161054	0.410992	5	95717619	0.0409505	7.24e-06	3735	genus..Clostridiuminnocuumgroup.id.14397	0.0733348	26.7848
rs61267978	T	C	T	C	0.14708	0.0417175	NA	0.131691	18	6348227	245925	0.129953	0.748195	18	6348227	0.0320875	5.59e-06	4165	genus..Clostridiuminnocuumgroup.id.14397	0.0703049	28.5506
rs6577484	G	A	G	A	0.160425	-0.00129145	NA	0.116129	1	8419420	228099	0.14257	0.992773	1	8419420	0.0360857	8.41e-06	3858	genus..Clostridiuminnocuumgroup.id.14397	0.0716485	26.9843
rs6890185	T	C	T	C	0.113424	0.252401	NA	0.328631	5	71186626	246127	0.0938157	0.00713685	5	71186626	0.0233137	1.12e-06	4166	genus..Clostridiuminnocuumgroup.id.14397	0.0753494	30.7734
rs77845139	A	G	A	G	-0.114993	0.0882397	NA	0.256158	15	59704208	237412	0.102454	0.389094	15	59704208	0.0257186	8.41e-06	4048	genus..Clostridiuminnocuumgroup.id.14397	0.0699499	27.5956
rs112617308	T	C	T	C	-0.170873	0.129963	NA	0.0984357	10	94185213	247019	0.147542	0.378397	10	94185213	0.0362844	2.38e-06	4001	genus..Eubacteriumbrachygroup.id.11296	0.0745103	29.1955
rs12151423	A	G	A	G	0.101329	0.0379079	NA	0.48283	2	218237281	241113	0.0888404	0.6696	2	218237281	0.0227324	9.27e-06	3854	genus..Eubacteriumbrachygroup.id.11296	0.0713477	26.8344
rs13139592	T	C	T	C	-0.145997	0.0479472	NA	0.151751	4	144665178	245234	0.12273	0.69604	4	144665178	0.0327192	7.97e-06	3842	genus..Eubacteriumbrachygroup.id.11296	0.0719818	27.0068
rs1384962	A	G	A	G	0.120888	-0.0587873	NA	0.223231	14	23060552	245338	0.105688	0.578052	14	23060552	0.0266264	6.99e-06	4001	genus..Eubacteriumbrachygroup.id.11296	0.0709785	27.7059
rs2913110	C	T	C	T	0.105143	-0.0245049	NA	0.413484	10	22892667	246343	0.0893764	0.783949	10	22892667	0.022942	4.56e-06	4001	genus..Eubacteriumbrachygroup.id.11296	0.0724004	28.3043
rs4862235	G	A	G	A	0.104806	-0.0447196	NA	0.414676	4	184628931	244608	0.089434	0.617055	4	184628931	0.0225751	3.73e-06	4000	genus..Eubacteriumbrachygroup.id.11296	0.0730655	28.5776
rs62348779	T	C	T	C	-0.201481	-0.109797	NA	0.0720836	5	17460096	244390	0.171024	0.520873	5	17460096	0.043286	3.78e-06	3827	genus..Eubacteriumbrachygroup.id.11296	0.074651	27.979
rs6591893	G	A	G	A	0.108225	-0.0268535	NA	0.311445	11	80236833	243775	0.0953276	0.778176	11	80236833	0.0240319	7.34e-06	3999	genus..Eubacteriumbrachygroup.id.11296	0.070832	27.6305
rs720439	A	G	A	G	-0.111927	-0.0273314	NA	0.25237	22	48190598	235396	0.10318	0.791093	22	48190598	0.0251252	7.03e-06	4001	genus..Eubacteriumbrachygroup.id.11296	0.0709616	27.6988
rs73199919	T	C	T	C	-0.236717	-0.288406	NA	0.0655631	4	6856564	247540	0.176614	0.102475	4	6856564	0.0531335	8.16e-06	3008	genus..Eubacteriumbrachygroup.id.11296	0.0812384	24.0829
rs1020520	T	G	T	G	-0.0590705	0.0563844	NA	0.191761	7	33603146	246896	0.111531	0.613174	7	33603146	0.0132929	8.89e-06	17371	genus..Eubacteriumcoprostanoligenesgroup.id.11375	0.0336999	40.3505
rs10444197	A	G	A	G	-0.0505823	-0.00766932	NA	0.328756	10	2215931	245410	0.0935881	0.934688	10	2215931	0.0113455	5.98e-06	17380	genus..Eubacteriumcoprostanoligenesgroup.id.11375	0.0343307	41.154
rs11052069	T	C	T	C	0.0477832	-0.00570225	NA	0.436208	12	32713919	247540	0.0883553	0.948542	12	32713919	0.0107833	9.38e-06	17380	genus..Eubacteriumcoprostanoligenesgroup.id.11375	0.0336036	40.2522
rs11720857	C	T	C	T	0.0630776	-0.112038	NA	0.173787	3	113794507	240919	0.117057	0.338507	3	113794507	0.0144485	9.26e-06	16960	genus..Eubacteriumcoprostanoligenesgroup.id.11375	0.0340377	39.8038
rs12906958	C	T	C	T	-0.0533159	0.00607815	NA	0.315508	15	36911598	241951	0.0953958	0.949197	15	36911598	0.0115935	4.35e-06	17380	genus..Eubacteriumcoprostanoligenesgroup.id.11375	0.0348391	41.7855
rs17159861	C	T	C	T	0.0962228	-0.230099	NA	0.116527	7	31085162	243016	0.137811	0.0949855	7	31085162	0.0168388	1.04e-08	17380	genus..Eubacteriumcoprostanoligenesgroup.id.11375	0.0434043	52.5247
rs2644213	G	A	G	A	0.0538845	-0.0922612	NA	0.234071	10	84506096	246927	0.103942	0.374742	10	84506096	0.0121245	9.86e-06	17380	genus..Eubacteriumcoprostanoligenesgroup.id.11375	0.0335225	40.1516
rs4076415	T	G	T	G	0.0515152	-0.0116511	NA	0.439823	15	86440997	228918	0.0919646	0.899185	15	86440997	0.0110294	1.99e-06	16960	genus..Eubacteriumcoprostanoligenesgroup.id.11375	0.0364986	42.7906
rs62024432	C	T	C	T	-0.0769698	0.00778678	NA	0.10146	15	97869293	247540	0.145271	0.957253	15	97869293	0.0172101	7.5e-06	17271	genus..Eubacteriumcoprostanoligenesgroup.id.11375	0.0340738	40.5789
rs6762473	C	A	C	A	0.0521584	-0.192985	NA	0.34232	3	127139574	247409	0.0923738	0.036692	3	127139574	0.0112353	4.26e-06	17377	genus..Eubacteriumcoprostanoligenesgroup.id.11375	0.034874	41.8216
rs76898927	G	A	G	A	0.123055	0.071049	NA	0.0457292	3	81595477	244909	0.211398	0.736802	3	81595477	0.0266375	4.79e-06	12197	genus..Eubacteriumcoprostanoligenesgroup.id.11375	0.0414007	35.0722
rs9648214	T	C	T	C	-0.0828719	-0.0882796	NA	0.128979	7	16380806	247126	0.130814	0.499773	7	16380806	0.016431	2.52e-07	17379	genus..Eubacteriumcoprostanoligenesgroup.id.11375	0.0391004	47.1017
rs12719051	A	G	A	G	0.0916626	-0.0836308	NA	0.108916	7	51365152	245776	0.140497	0.551677	7	51365152	0.0208183	7.12e-06	12799	genus..Eubacteriumeligensgroup.id.14372	0.0396774	52.8358
rs182318	G	A	G	A	-0.0824941	0.181432	NA	0.0803829	11	31098691	247279	0.161156	0.260243	11	31098691	0.0195615	8.4e-06	14777	genus..Eubacteriumeligensgroup.id.14372	0.0366373	56.156
rs2200429	A	G	A	G	-0.0888825	0.0253128	NA	0.0883413	13	107563458	247540	0.1547	0.870026	13	107563458	0.0198479	5.3e-06	14761	genus..Eubacteriumeligensgroup.id.14372	0.0374621	57.4071
rs265534	T	G	T	G	-0.0563756	0.0277185	NA	0.437056	10	83092007	243119	0.0891243	0.755794	10	83092007	0.0120127	2.27e-06	14776	genus..Eubacteriumeligensgroup.id.14372	0.0388839	59.7349
rs4583233	A	C	A	C	0.0670205	-0.105631	NA	0.34493	16	81820486	247540	0.0923165	0.252528	16	81820486	0.0128122	2.84e-07	14327	genus..Eubacteriumeligensgroup.id.14372	0.0428751	64.1295
rs56080211	C	T	C	T	0.123093	0.220249	NA	0.0601425	2	110260993	238999	0.18795	0.241258	2	110260993	0.0282743	9.14e-06	10699	genus..Eubacteriumeligensgroup.id.14372	0.0428767	47.8795
rs6923695	T	G	T	G	0.103268	0.0522427	NA	0.0777134	6	70956815	247113	0.164557	0.750883	6	70956815	0.0229524	4.87e-06	12891	genus..Eubacteriumeligensgroup.id.14372	0.0402395	54.0014
rs10147907	T	G	T	G	0.172263	-0.063814	NA	0.0854953	14	89484373	247540	0.156886	0.68419	14	89484373	0.039601	8.27e-06	3833	genus..Eubacteriumfissicatenagroup.id.14373	0.0719366	32.9256
rs11818408	G	A	G	A	0.10585	-0.0386123	NA	0.458488	10	96758467	238717	0.0895947	0.666493	10	96758467	0.0237114	8.2e-06	3590	genus..Eubacteriumfissicatenagroup.id.14373	0.0743578	31.9539
rs151257695	A	G	A	G	0.20951	-0.0761317	NA	0.0698982	7	73043561	245779	0.1725	0.658966	7	73043561	0.0454847	3.1e-06	3587	genus..Eubacteriumfissicatenagroup.id.14373	0.077788	33.5242
rs1768152	T	C	T	C	0.139489	-0.00661712	NA	0.14657	3	39604954	245194	0.124876	0.95774	3	39604954	0.0316186	8.7e-06	3590	genus..Eubacteriumfissicatenagroup.id.14373	0.0741464	31.8558
rs2733072	G	A	G	A	0.109644	0.0982306	NA	0.434416	8	5433699	230665	0.091828	0.284743	8	5433699	0.0228306	1.49e-06	3833	genus..Eubacteriumfissicatenagroup.id.14373	0.0776394	35.7556
rs3771393	C	T	C	T	0.130842	-0.00865642	NA	0.26599	2	71145246	247310	0.0993812	0.930589	2	71145246	0.0266671	7.38e-07	3792	genus..Eubacteriumfissicatenagroup.id.14373	0.0802989	36.6895
rs6934739	A	G	A	G	0.111463	0.100024	NA	0.283995	6	39940437	245017	0.0974864	0.304879	6	39940437	0.0252788	9.75e-06	3831	genus..Eubacteriumfissicatenagroup.id.14373	0.0713848	32.6366
rs7104872	G	A	G	A	0.138612	-0.0799185	NA	0.182774	11	115165111	243205	0.114269	0.48431	11	115165111	0.0291906	2.73e-06	3829	genus..Eubacteriumfissicatenagroup.id.14373	0.0757097	34.7577
rs10501370	C	T	C	T	-0.115589	-0.0977738	NA	0.0455763	11	58040621	245314	0.211501	0.643877	11	58040621	0.0252489	5.42e-06	13824	genus..Eubacteriumhalliigroup.id.11338	0.0386694	34.7116
rs10798999	C	T	C	T	0.0601661	-0.191797	NA	0.217207	1	34308917	242914	0.107202	0.0735966	1	34308917	0.0126752	2.61e-06	16561	genus..Eubacteriumhalliigroup.id.11338	0.0365102	39.1821
rs10808115	A	C	A	C	-0.0504747	-0.0514873	NA	0.467483	7	100635375	246192	0.0881346	0.559093	7	100635375	0.0109922	4.42e-06	16566	genus..Eubacteriumhalliigroup.id.11338	0.0356561	38.2432
rs117748144	T	C	T	C	-0.126582	0.0473983	NA	0.0541017	11	11771637	246323	0.194732	0.807694	11	11771637	0.028712	7.86e-06	10861	genus..Eubacteriumhalliigroup.id.11338	0.0428669	30.3542
rs13116360	T	C	T	C	0.154124	0.257699	NA	0.0553607	4	111885431	247540	0.191396	0.178167	4	111885431	0.0297185	2.94e-07	10323	genus..Eubacteriumhalliigroup.id.11338	0.0504349	34.2119
rs138531890	A	G	A	G	0.153138	0.260078	NA	0.0513171	3	195238086	243194	0.200321	0.194182	3	195238086	0.0349456	5.43e-06	7710	genus..Eubacteriumhalliigroup.id.11338	0.0517628	26.2468
rs17074066	T	C	T	C	-0.0813986	-0.0879572	NA	0.0872548	4	183709536	246313	0.15505	0.570522	4	183709536	0.0189272	9.35e-06	15804	genus..Eubacteriumhalliigroup.id.11338	0.0352441	36.0453
rs17474256	G	A	G	A	0.0810805	0.0280186	NA	0.0959167	1	104524676	243628	0.15022	0.852039	1	104524676	0.0184573	9.45e-06	16460	genus..Eubacteriumhalliigroup.id.11338	0.0345162	36.74
rs281379	A	G	A	G	-0.0499523	0.12476	NA	0.524568	19	49214274	247540	0.0877317	0.155009	19	49214274	0.0112153	9.33e-06	16130	genus..Eubacteriumhalliigroup.id.11338	0.0348902	36.4068
rs28584818	A	G	A	G	0.126115	0.103082	NA	0.0529389	3	64664456	247540	0.196574	0.600006	3	64664456	0.0268627	4.43e-06	11095	genus..Eubacteriumhalliigroup.id.11338	0.0435604	31.5338
rs60254196	A	G	A	G	-0.0522832	-0.027699	NA	0.51436	7	148856720	242174	0.0886968	0.754821	7	148856720	0.0111865	2.7e-06	16238	genus..Eubacteriumhalliigroup.id.11338	0.0368162	38.7514
rs630939	C	T	C	T	-0.0508914	0.0780837	NA	0.404468	18	48384463	247540	0.0891953	0.381343	18	48384463	0.0114352	9.16e-06	16238	genus..Eubacteriumhalliigroup.id.11338	0.0348051	36.5583
rs6550770	T	C	T	C	-0.198087	0.331343	NA	0.0531954	3	23663416	247540	0.196621	0.0919528	3	23663416	0.0443545	4.82e-06	4279	genus..Eubacteriumhalliigroup.id.11338	0.0698335	19.9985
rs74018587	C	T	C	T	0.208943	-0.300018	NA	0.0323011	15	62014160	247221	0.247252	0.224974	15	62014160	0.043822	3.7e-06	3039	genus..Eubacteriumhalliigroup.id.11338	0.0838275	17.2816
rs78056098	G	T	G	T	-0.0507411	-0.0311646	NA	0.35166	11	123789877	247293	0.0918014	0.734249	11	123789877	0.0113758	8.29e-06	16568	genus..Eubacteriumhalliigroup.id.11338	0.0346233	37.1002
rs949971	T	G	T	G	-0.0540164	-0.00155694	NA	0.377659	3	110283389	244330	0.0910859	0.986362	3	110283389	0.0116101	3.29e-06	16566	genus..Eubacteriumhalliigroup.id.11338	0.0361332	38.774
rs10263623	C	T	C	T	0.193496	0.0160843	NA	0.103888	7	64894137	246183	0.143408	0.910699	7	64894137	0.0439023	8.91e-06	3080	genus..Eubacteriumnodatumgroup.id.11297	0.079946	24.2352
rs10458299	T	C	T	C	-0.187753	-0.287827	NA	0.0856987	7	135052348	247005	0.15665	0.0661516	7	135052348	0.041969	8.37e-06	3271	genus..Eubacteriumnodatumgroup.id.11297	0.0778161	25.0002
rs11006576	A	G	A	G	-0.110167	-0.0793765	NA	0.48941	10	61322015	241368	0.0889785	0.372347	10	61322015	0.024593	7.99e-06	3295	genus..Eubacteriumnodatumgroup.id.11297	0.0777059	25.1456
rs113893692	C	T	C	T	-0.185107	-0.0807769	NA	0.115588	9	28245518	245306	0.137519	0.556944	9	28245518	0.0403573	5.76e-06	3195	genus..Eubacteriumnodatumgroup.id.11297	0.0801354	25.2083
rs34297067	A	G	A	G	-0.186907	0.0261716	NA	0.152443	14	52185888	246633	0.122233	0.83046	14	52185888	0.0341475	6.6e-08	3271	genus..Eubacteriumnodatumgroup.id.11297	0.0942746	30.8383
rs61841040	G	T	G	T	0.160621	0.156031	NA	0.152731	10	9659749	247229	0.121874	0.200453	10	9659749	0.0341609	3.56e-06	3295	genus..Eubacteriumnodatumgroup.id.11297	0.0806532	26.1831
rs6818880	A	G	A	G	-0.110081	-0.0283893	NA	0.458194	4	94712747	237429	0.0896837	0.751585	4	94712747	0.0245964	7.83e-06	3291	genus..Eubacteriumnodatumgroup.id.11297	0.0778287	25.1581
rs77910827	C	T	C	T	0.201788	0.286647	NA	0.0983525	9	96597985	245591	0.147761	0.0523875	9	96597985	0.0413568	9.05e-07	3271	genus..Eubacteriumnodatumgroup.id.11297	0.085745	27.7865
rs7827125	C	T	C	T	0.1223	0.000226177	NA	0.283076	8	4954912	238544	0.0991045	0.998179	8	4954912	0.0271331	7.17e-06	3294	genus..Eubacteriumnodatumgroup.id.11297	0.0781155	25.2817
rs7880204	T	C	T	C	-0.125454	0.0159365	NA	0.265265	1	171060821	246535	0.0995068	0.872759	1	171060821	0.0275303	6.84e-06	3294	genus..Eubacteriumnodatumgroup.id.11297	0.078292	25.3437
rs9425984	T	C	T	C	-0.130234	-0.0143738	NA	0.234102	1	34529736	246401	0.103845	0.889912	1	34529736	0.0292347	7.21e-06	3294	genus..Eubacteriumnodatumgroup.id.11297	0.0780984	25.2757
rs12129908	C	A	C	A	0.0893272	-0.0469289	NA	0.422742	1	195064019	245896	0.0890412	0.598161	1	195064019	0.0198333	5.8e-06	5377	genus..Eubacteriumoxidoreducensgroup.id.11339	0.0617833	58.9374
rs2973294	G	T	G	T	0.0923559	-0.0405187	NA	0.435829	4	37526679	247478	0.0882672	0.646201	4	37526679	0.0195439	2.39e-06	5378	genus..Eubacteriumoxidoreducensgroup.id.11339	0.0642757	61.4898
rs34561138	G	A	G	A	0.216145	0.134255	NA	0.0665514	16	86480355	247230	0.175693	0.444781	16	86480355	0.045992	2.51e-06	4186	genus..Eubacteriumoxidoreducensgroup.id.11339	0.0726802	54.5893
rs440215	C	T	C	T	0.0932766	0.0759534	NA	0.454896	5	106882394	243472	0.0887723	0.39222	5	106882394	0.0195294	1.65e-06	5377	genus..Eubacteriumoxidoreducensgroup.id.11339	0.065291	62.5172
rs10248854	C	A	C	A	-0.0527827	0.0231146	NA	0.355673	7	121281238	244719	0.0921254	0.801888	7	121281238	0.0113463	4.21e-06	17348	genus..Eubacteriumrectalegroup.id.14374	0.0349234	52.2754
rs10797540	A	G	A	G	0.0503179	-0.0209798	NA	0.433816	1	234530370	247078	0.0885654	0.812746	1	234530370	0.0108389	3.53e-06	17350	genus..Eubacteriumrectalegroup.id.14374	0.0351958	52.7041
rs143694765	T	C	T	C	0.0870025	0.152364	NA	0.0959671	1	116082909	243844	0.149706	0.308796	1	116082909	0.019779	9.75e-06	15124	genus..Eubacteriumrectalegroup.id.14374	0.0359531	46.9624
rs2884897	A	G	A	G	-0.129364	0.306298	NA	0.0460598	11	8129537	247385	0.208898	0.142578	11	8129537	0.0289021	6.44e-06	10813	genus..Eubacteriumrectalegroup.id.14374	0.0433682	40.8008
rs314726	T	C	T	C	0.0528824	0.0421265	NA	0.427696	2	125553155	241321	0.0897587	0.638833	2	125553155	0.0109486	1.38e-06	16966	genus..Eubacteriumrectalegroup.id.14374	0.0370555	54.3647
rs35398954	A	G	A	G	-0.0901402	-0.136412	NA	0.106708	15	93006765	244302	0.143371	0.34137	15	93006765	0.0174602	5.4e-07	16621	genus..Eubacteriumrectalegroup.id.14374	0.0388608	55.9579
rs59427698	A	G	A	G	-0.0576035	-0.0691071	NA	0.246467	9	129425745	237659	0.103892	0.505933	9	129425745	0.0130853	5.37e-06	16613	genus..Eubacteriumrectalegroup.id.14374	0.0352913	50.6056
rs62547233	A	G	A	G	0.0536319	0.0642651	NA	0.284188	9	92013419	246238	0.0973796	0.509289	9	92013419	0.0120201	9.9e-06	17347	genus..Eubacteriumrectalegroup.id.14374	0.0335474	50.1413
rs10131724	A	C	A	C	-0.199832	-0.0522217	NA	0.0584754	14	52219066	247540	0.18698	0.780022	14	52219066	0.0414577	2.39e-06	5071	genus..Eubacteriumruminantiumgroup.id.11340	0.0661916	18.8438
rs10923018	G	A	G	A	0.0726438	-0.0330208	NA	0.444346	1	88523399	244950	0.0885599	0.70925	1	88523399	0.0160924	6.8e-06	7739	genus..Eubacteriumruminantiumgroup.id.11340	0.0511277	21.8905
rs11637981	G	T	G	T	-0.073258	0.189107	NA	0.455064	15	61289622	240198	0.089468	0.0345425	15	61289622	0.0160888	5.44e-06	7718	genus..Eubacteriumruminantiumgroup.id.11340	0.0517333	22.1036
rs13025464	T	C	T	C	-0.0737077	0.112419	NA	0.373597	2	201610645	243977	0.0912788	0.218097	2	201610645	0.0163786	6.97e-06	7738	genus..Eubacteriumruminantiumgroup.id.11340	0.0510703	21.8618
rs139749	C	T	C	T	-0.0845439	-0.0661144	NA	0.337654	22	25303055	238299	0.0945994	0.484622	22	25303055	0.0171791	8.59e-07	7314	genus..Eubacteriumruminantiumgroup.id.11340	0.0575088	23.4244
rs16891896	G	A	G	A	-0.174787	0.336136	NA	0.0496764	5	33897589	246103	0.202148	0.0963483	5	33897589	0.0390573	2.38e-06	4753	genus..Eubacteriumruminantiumgroup.id.11340	0.0683729	18.282
rs17519472	C	T	C	T	0.107804	-0.0132453	NA	0.142531	12	30360954	245519	0.125595	0.91601	12	30360954	0.0233984	4.7e-06	7710	genus..Eubacteriumruminantiumgroup.id.11340	0.0521057	22.2484
rs209813	G	A	G	A	-0.103488	-0.178327	NA	0.119176	6	11953633	247513	0.135612	0.188516	6	11953633	0.0236391	9.23e-06	7264	genus..Eubacteriumruminantiumgroup.id.11340	0.0520033	20.9146
rs2116427	A	G	A	G	0.0911461	0.0966946	NA	0.24369	5	121182996	247540	0.102202	0.344092	5	121182996	0.0182353	4.67e-07	7739	genus..Eubacteriumruminantiumgroup.id.11340	0.0572449	24.6687
rs2229917	A	G	A	G	0.153538	0.0927321	NA	0.0635635	9	130980937	247540	0.179849	0.606126	9	130980937	0.0323922	2.16e-06	7050	genus..Eubacteriumruminantiumgroup.id.11340	0.0563932	22.1125
rs2418654	C	T	C	T	-0.0748879	-0.147891	NA	0.478208	2	71247578	226189	0.0913491	0.105455	2	71247578	0.0165852	6.17e-06	7314	genus..Eubacteriumruminantiumgroup.id.11340	0.0528287	21.4118
rs2817174	C	T	C	T	-0.0734306	-0.104305	NA	0.38607	1	3044181	240341	0.0916047	0.254852	1	3044181	0.0163687	7.87e-06	7710	genus..Eubacteriumruminantiumgroup.id.11340	0.0508678	21.6915
rs57340348	T	C	T	C	-0.0979429	-0.137719	NA	0.186212	6	130030114	243599	0.11363	0.225514	6	130030114	0.0212166	4.93e-06	7314	genus..Eubacteriumruminantiumgroup.id.11340	0.0533799	21.6478
rs606117	A	G	A	G	0.0833243	-0.0412415	NA	0.306016	9	2539358	240971	0.0962903	0.668429	9	2539358	0.018056	4.82e-06	7263	genus..Eubacteriumruminantiumgroup.id.11340	0.0536254	21.6009
rs6676699	G	T	G	T	-0.0888124	0.14753	NA	0.199392	1	197978281	247425	0.109654	0.178491	1	197978281	0.0196447	6.38e-06	7708	genus..Eubacteriumruminantiumgroup.id.11340	0.0513826	21.9172
rs7000472	A	G	A	G	-0.0762282	0.0289278	NA	0.398307	8	138626268	238334	0.0911322	0.75092	8	138626268	0.016523	4.07e-06	7739	genus..Eubacteriumruminantiumgroup.id.11340	0.0523514	22.4434
rs72836424	C	T	C	T	-0.139825	0.0807936	NA	0.0858692	10	129037453	245909	0.15685	0.606481	10	129037453	0.030069	2.62e-06	7314	genus..Eubacteriumruminantiumgroup.id.11340	0.0549066	22.303
rs73139629	A	C	A	C	-0.115098	0.00601287	NA	0.114765	12	63306003	243293	0.138708	0.965423	12	63306003	0.0247909	5.36e-06	7314	genus..Eubacteriumruminantiumgroup.id.11340	0.0531754	21.5602
rs11617697	A	G	A	G	-0.143349	-0.0939076	NA	0.0486689	13	98785900	247540	0.204484	0.64606	13	98785900	0.0286241	7.22e-07	11497	genus..Eubacteriumventriosumgroup.id.11341	0.0461959	32.7039
rs12964517	G	A	G	A	0.0587198	-0.0266692	NA	0.325431	18	22460785	241939	0.094331	0.777392	18	22460785	0.0123453	2.07e-06	15289	genus..Eubacteriumventriosumgroup.id.11341	0.0383718	35.8446
rs13082419	C	T	C	T	-0.0715522	0.154082	NA	0.155793	3	107736434	246692	0.120877	0.202416	3	107736434	0.016137	9.56e-06	14501	genus..Eubacteriumventriosumgroup.id.11341	0.0367529	32.506
rs16884680	G	T	G	T	-0.0906428	-0.050355	NA	0.0929648	8	114445055	247540	0.151229	0.739156	8	114445055	0.0191909	1.74e-06	15289	genus..Eubacteriumventriosumgroup.id.11341	0.038659	36.1236
rs35179274	C	T	C	T	-0.0627263	0.145192	NA	0.234111	14	51960625	242394	0.104653	0.165329	14	51960625	0.013786	5.76e-06	15287	genus..Eubacteriumventriosumgroup.id.11341	0.0366703	34.1901
rs3809430	T	C	T	C	-0.0548171	-0.129538	NA	0.376111	14	44975510	247540	0.0902249	0.15108	14	44975510	0.0118426	3.55e-06	15287	genus..Eubacteriumventriosumgroup.id.11341	0.0374852	34.9795
rs66746423	C	T	C	T	0.0751501	0.0343991	NA	0.143722	1	109398264	247061	0.125065	0.783278	1	109398264	0.0164978	6.11e-06	14578	genus..Eubacteriumventriosumgroup.id.11341	0.0374468	33.3198
rs6704822	A	G	A	G	0.0739179	-0.0488918	NA	0.137852	2	203661779	247540	0.126883	0.699992	2	203661779	0.0166705	6.62e-06	15289	genus..Eubacteriumventriosumgroup.id.11341	0.0364286	33.9608
rs72783037	C	A	C	A	0.0658926	-0.027703	NA	0.200472	16	60348381	246633	0.109937	0.801048	16	60348381	0.0143747	6.55e-06	15286	genus..Eubacteriumventriosumgroup.id.11341	0.0364517	33.9764
rs73615400	T	C	T	C	-0.0956303	0.29894	NA	0.0853675	20	50140919	243184	0.158344	0.0590374	20	50140919	0.0193428	9.54e-07	15146	genus..Eubacteriumventriosumgroup.id.11341	0.0398105	36.8955
rs73849225	T	C	T	C	0.0975711	-0.212783	NA	0.0646199	4	126371814	247540	0.178301	0.232718	4	126371814	0.0224388	5.21e-06	14573	genus..Eubacteriumventriosumgroup.id.11341	0.037732	33.572
rs78250280	G	A	G	A	0.0749762	0.0218401	NA	0.153116	1	147291928	243527	0.122306	0.858276	1	147291928	0.0164404	3.36e-06	14835	genus..Eubacteriumventriosumgroup.id.11341	0.0381474	34.5675
rs876734	C	T	C	T	-0.0618696	-0.150327	NA	0.250981	12	52423996	234998	0.103778	0.147464	12	52423996	0.0132532	2.89e-06	14913	genus..Eubacteriumventriosumgroup.id.11341	0.0383006	34.8946
rs10917203	A	C	A	C	0.0612633	-0.024085	NA	0.33308	1	22627266	241130	0.0942998	0.798407	1	22627266	0.0130917	3.15e-06	12930	genus..Eubacteriumxylanophilumgroup.id.14375	0.0409742	45.9897
rs112176119	C	T	C	T	-0.113455	-0.21967	NA	0.0752787	16	73696771	238972	0.169195	0.194175	16	73696771	0.0245762	3.33e-06	12199	genus..Eubacteriumxylanophilumgroup.id.14375	0.0420818	44.6114
rs13239072	G	A	G	A	0.0687427	0.0461348	NA	0.259515	7	43566344	246862	0.100095	0.644863	7	43566344	0.0142728	1.82e-06	13307	genus..Eubacteriumxylanophilumgroup.id.14375	0.0413598	47.7966
rs17830032	G	A	G	A	-0.160597	-0.177787	NA	0.0492921	20	57995506	241692	0.204929	0.385639	20	57995506	0.0310515	2.39e-07	9527	genus..Eubacteriumxylanophilumgroup.id.14375	0.0528989	44.2825
rs1999224	G	T	G	T	-0.0949051	-0.0538615	NA	0.0950503	9	130498120	247169	0.149778	0.71914	9	130498120	0.0203503	3.75e-06	13309	genus..Eubacteriumxylanophilumgroup.id.14375	0.0400737	46.2552
rs2012708	A	G	A	G	0.0573202	0.14652	NA	0.349122	16	84790559	246458	0.0920834	0.111572	16	84790559	0.0126905	6.53e-06	13306	genus..Eubacteriumxylanophilumgroup.id.14375	0.0390745	45.0449
rs2213117	T	G	T	G	0.0877797	-0.054672	NA	0.101913	11	131009660	231182	0.150113	0.715705	11	131009660	0.0189012	4.21e-06	12878	genus..Eubacteriumxylanophilumgroup.id.14375	0.0405277	45.2843
rs75586835	A	G	A	G	-0.114498	0.189688	NA	0.061994	4	87891938	247540	0.182033	0.297387	4	87891938	0.0263455	9.39e-06	12550	genus..Eubacteriumxylanophilumgroup.id.14375	0.03954	43.01
rs10931481	G	A	G	A	0.0610096	0.169277	NA	0.314582	2	191954852	243644	0.0951326	0.0751784	2	191954852	0.0130484	3.38e-06	13382	genus..Ruminococcusgauvreauiigroup.id.11342	0.040151	43.0147
rs12079579	A	G	A	G	0.0955324	0.00901229	NA	0.0877445	1	161880482	247269	0.15534	0.953735	1	161880482	0.0213436	5.04e-06	12986	genus..Ruminococcusgauvreauiigroup.id.11342	0.0400315	41.6111
rs1391597	C	T	C	T	0.0590284	-0.0179403	NA	0.411743	12	61119266	240259	0.0904431	0.842763	12	61119266	0.0124874	1.86e-06	13382	genus..Ruminococcusgauvreauiigroup.id.11342	0.0412042	44.1915
rs2047242	A	G	A	G	-0.067603	-0.0843083	NA	0.327663	10	29201860	243154	0.0941932	0.370757	10	29201860	0.0133738	2.46e-07	13369	genus..Ruminococcusgauvreauiigroup.id.11342	0.044613	47.9714
rs2105937	A	G	A	G	0.0580215	-0.0508311	NA	0.35786	1	20552072	246159	0.0916087	0.578982	1	20552072	0.0127806	5.1e-06	13364	genus..Ruminococcusgauvreauiigroup.id.11342	0.039438	42.1626
rs2166943	A	C	A	C	0.0566974	-0.0521823	NA	0.422772	8	137090850	244872	0.0892747	0.558875	8	137090850	0.0123497	5.28e-06	13377	genus..Ruminococcusgauvreauiigroup.id.11342	0.0393581	42.1146
rs289410	G	A	G	A	-0.0654926	0.0380819	NA	0.251606	15	85563483	246298	0.101213	0.706728	15	85563483	0.0139101	2.27e-06	13380	genus..Ruminococcusgauvreauiigroup.id.11342	0.0408554	43.7949
rs431418	A	G	A	G	-0.094737	0.0426705	NA	0.0986899	5	166419552	246697	0.146941	0.771516	5	166419552	0.0210157	5.54e-06	13289	genus..Ruminococcusgauvreauiigroup.id.11342	0.0394006	41.8843
rs71386687	T	G	T	G	0.121037	-0.294781	NA	0.0673351	16	2767894	232984	0.180206	0.101881	16	2767894	0.02386	2.91e-07	11340	genus..Ruminococcusgauvreauiigroup.id.11342	0.048145	44.067
rs73802842	C	A	C	A	0.0736808	0.0305318	NA	0.154635	4	18824860	247363	0.121237	0.801169	4	18824860	0.0169665	7.48e-06	13382	genus..Ruminococcusgauvreauiigroup.id.11342	0.0387125	41.4115
rs9870933	A	G	A	G	0.0621643	0.0456234	NA	0.373765	3	112372317	241929	0.0917193	0.61889	3	112372317	0.0126072	8.49e-07	13382	genus..Ruminococcusgauvreauiigroup.id.11342	0.0425478	45.6965
rs11597105	A	G	A	G	0.114673	-0.111354	NA	0.137538	10	6512581	246580	0.126824	0.37993	10	6512581	0.0250653	6.95e-06	6328	genus..Ruminococcusgnavusgroup.id.14376	0.0564755	31.4992
rs11864644	T	C	T	C	-0.139804	0.0673522	NA	0.0863068	16	433078	245137	0.156557	0.667044	16	433078	0.0318253	5.01e-06	6241	genus..Ruminococcusgnavusgroup.id.14376	0.0577408	31.8039
rs12136548	C	T	C	T	0.0901946	-0.091381	NA	0.31034	1	115168097	247540	0.0946308	0.334215	1	115168097	0.0196476	3.1e-06	6401	genus..Ruminococcusgnavusgroup.id.14376	0.0582614	32.9332
rs12989336	G	A	G	A	-0.0846861	-0.109716	NA	0.336863	2	36259341	242266	0.0937187	0.241721	2	36259341	0.0187936	7.12e-06	6401	genus..Ruminococcusgnavusgroup.id.14376	0.056089	31.6322
rs13163520	G	A	G	A	-0.127377	0.150159	NA	0.170445	5	18662686	243862	0.117323	0.200589	5	18662686	0.0233883	5.61e-08	6326	genus..Ruminococcusgnavusgroup.id.14376	0.0682148	38.5139
rs2909242	C	A	C	A	-0.0909965	-0.0875973	NA	0.353105	8	129224680	239606	0.093047	0.346484	8	129224680	0.018351	7.41e-07	6401	genus..Ruminococcusgnavusgroup.id.14376	0.0618269	35.0815
rs3124783	A	G	A	G	-0.11599	0.0588822	NA	0.140617	9	135838591	245023	0.126731	0.642202	9	135838591	0.0249099	2.67e-06	6401	genus..Ruminococcusgnavusgroup.id.14376	0.0586447	33.1634
rs4388134	C	T	C	T	-0.0904997	-0.0461725	NA	0.22562	4	190110710	244668	0.105335	0.661141	4	190110710	0.0203544	9.12e-06	6399	genus..Ruminococcusgnavusgroup.id.14376	0.0554367	31.233
rs62167033	T	C	T	C	0.185289	0.138216	NA	0.067886	2	144700007	247540	0.174345	0.42791	2	144700007	0.0396295	3.5e-06	5194	genus..Ruminococcusgnavusgroup.id.14376	0.064322	29.6801
rs78399089	T	C	T	C	0.144445	0.187995	NA	0.0807372	3	146290310	245754	0.161685	0.244942	3	146290310	0.0326618	6.63e-06	5944	genus..Ruminococcusgnavusgroup.id.14376	0.0583981	30.6533
rs934940	A	C	A	C	-0.105045	0.152246	NA	0.169292	2	122096018	243490	0.118037	0.197116	2	122096018	0.0229588	2.74e-06	6309	genus..Ruminococcusgnavusgroup.id.14376	0.0590018	32.8973
rs9872758	T	C	T	C	0.0849233	-0.201476	NA	0.488105	3	66701616	247540	0.087565	0.021399	3	66701616	0.0176643	1.66e-06	6398	genus..Ruminococcusgnavusgroup.id.14376	0.0598537	33.8747
rs10904297	A	G	A	G	-0.167804	0.398003	NA	0.0334746	10	4639762	246889	0.243859	0.102658	10	4639762	0.0389812	2.69e-06	3143	genus..Ruminococcustorquesgroup.id.14377	0.0836038	21.9586
rs10967781	C	A	C	A	0.0507994	0.124776	NA	0.339264	9	27225258	246855	0.0926065	0.177858	9	27225258	0.0113322	8.37e-06	17791	genus..Ruminococcustorquesgroup.id.14377	0.0333971	47.2471
rs12434631	A	G	A	G	0.074697	-0.0155642	NA	0.14351	14	26130404	247540	0.125043	0.900943	14	26130404	0.0153401	2.77e-06	17353	genus..Ruminococcustorquesgroup.id.14377	0.0355714	49.1939
rs1475330	T	C	T	C	0.0523492	-0.00397422	NA	0.284349	6	67262102	242299	0.0982621	0.967738	6	67262102	0.01182	8.13e-06	17353	genus..Ruminococcustorquesgroup.id.14377	0.0338619	46.7469
rs35866622	T	C	T	C	-0.0612024	0.118548	NA	0.49979	19	49218060	243349	0.0882399	0.179118	19	49218060	0.0109421	2.21e-08	17240	genus..Ruminococcustorquesgroup.id.14377	0.0425914	58.9476
rs4073731	T	C	T	C	0.0651948	0.103866	NA	0.150371	11	132663147	244069	0.123641	0.400873	11	132663147	0.0142221	4.05e-06	17793	genus..Ruminococcustorquesgroup.id.14377	0.0345424	48.9309
rs77034621	T	G	T	G	-0.151553	0.0436836	NA	0.0548353	8	76769843	247377	0.191883	0.819913	8	76769843	0.0335878	6.07e-06	8567	genus..Ruminococcustorquesgroup.id.14377	0.0488551	33.7939
rs8080469	G	A	G	A	0.0490727	0.0461006	NA	0.492591	17	14532347	243562	0.0881501	0.60099	17	14532347	0.0107036	3.5e-06	17798	genus..Ruminococcustorquesgroup.id.14377	0.0347672	49.2747
rs8141465	A	G	A	G	0.0480778	0.0553827	NA	0.50287	22	21358653	245952	0.0880306	0.529264	22	21358653	0.0107442	9.65e-06	17791	genus..Ruminococcustorquesgroup.id.14377	0.0331677	46.9115
rs2715439	C	T	C	T	0.0746684	0.112077	NA	0.454394	15	99492313	245744	0.0882164	0.203914	15	99492313	0.0164822	6.27e-06	7468	genus.Actinomyces.id.423	0.0522434	51.3955
rs34583783	G	T	G	T	0.126596	-0.106199	NA	0.109284	6	67207371	247314	0.140177	0.44869	6	67207371	0.0268461	4.49e-06	7468	genus.Actinomyces.id.423	0.053057	52.2408
rs35011108	A	G	A	G	0.232634	0.160147	NA	0.0456447	6	133007480	242909	0.21117	0.448225	6	133007480	0.0512044	6.34e-06	3515	genus.Actinomyces.id.423	0.0760673	36.0811
rs4073240	G	A	G	A	0.0749687	0.0393832	NA	0.387309	6	169224781	244251	0.0905712	0.663685	6	169224781	0.0167368	7.94e-06	7468	genus.Actinomyces.id.423	0.0516618	50.7922
rs4146653	G	A	G	A	0.0985224	0.151167	NA	0.177044	10	4782841	241446	0.116144	0.193073	10	4782841	0.0214182	4.5e-06	7468	genus.Actinomyces.id.423	0.053051	52.2346
rs71315246	A	G	A	G	-0.0969809	0.0242862	NA	0.155001	3	101352439	245588	0.12148	0.841544	3	101352439	0.021925	9.83e-06	7468	genus.Actinomyces.id.423	0.0511323	50.2436
rs7915461	T	C	T	C	0.18776	-0.17538	NA	0.0598334	10	127532121	247504	0.184428	0.341637	10	127532121	0.0401636	5.92e-06	5282	genus.Actinomyces.id.423	0.0622739	43.7722
rs11604400	C	T	C	T	-0.102524	0.115411	NA	0.11306	11	98386085	244919	0.139589	0.408357	11	98386085	0.0234834	9.74e-06	8107	genus.Adlercreutzia.id.812	0.0490985	34.8269
rs13231526	C	A	C	A	0.143237	0.124584	NA	0.075192	7	48844151	246529	0.165992	0.45293	7	48844151	0.0311654	4.81e-06	8051	genus.Adlercreutzia.id.812	0.0509376	35.9509
rs2717140	C	T	C	T	-0.119225	-0.0887872	NA	0.104223	18	75009770	246611	0.143558	0.536261	18	75009770	0.0251081	2.05e-06	8243	genus.Adlercreutzia.id.812	0.0522773	37.8312
rs55719207	G	A	G	A	-0.0699243	0.0314842	NA	0.428103	3	105355971	247540	0.0884782	0.72196	3	105355971	0.0158036	9.61e-06	8243	genus.Adlercreutzia.id.812	0.0487264	35.13
rs6664405	T	C	T	C	-0.0953084	0.296791	NA	0.155697	1	69444163	229548	0.125802	0.0183148	1	69444163	0.0210752	5.23e-06	8051	genus.Adlercreutzia.id.812	0.050742	35.8055
rs7680684	C	T	C	T	-0.083381	0.212314	NA	0.292796	4	171281359	247153	0.096391	0.0276209	4	171281359	0.0168901	9.77e-07	8243	genus.Adlercreutzia.id.812	0.0538976	39.0706
rs9490822	C	T	C	T	-0.0734512	0.181513	NA	0.456956	6	123909083	243195	0.0886896	0.0406965	6	123909083	0.0155789	2.54e-06	8243	genus.Adlercreutzia.id.812	0.0517905	37.4597
rs9915817	T	C	T	C	0.0749219	0.218946	NA	0.312769	17	48864179	243376	0.0954638	0.0218193	17	48864179	0.016833	8.22e-06	8243	genus.Adlercreutzia.id.812	0.0490957	35.4099
rs111862613	T	C	T	C	0.0911199	0.011072	NA	0.16515	12	130309670	238062	0.120244	0.926635	12	130309670	0.0196748	3.39e-06	11620	genus.Akkermansia.id.4037	0.04308	43.545
rs117107102	A	G	A	G	0.204406	0.718016	NA	0.0405583	18	49473635	246127	0.226881	0.00155228	18	49473635	0.0431629	3.01e-06	4974	genus.Akkermansia.id.4037	0.0661608	29.2898
rs11729256	T	C	T	C	0.0750473	-0.119896	NA	0.257375	4	95027272	246182	0.100511	0.232922	4	95027272	0.0150184	6.58e-07	11860	genus.Akkermansia.id.4037	0.0456475	47.2211
rs12908520	G	A	G	A	0.061772	0.0712527	NA	0.431511	15	97570657	245471	0.0889755	0.42324	15	97570657	0.0130954	2.26e-06	11862	genus.Akkermansia.id.4037	0.0433971	44.795
rs2602429	C	T	C	T	0.0745352	-0.053384	NA	0.215348	16	81063149	239603	0.108359	0.622253	16	81063149	0.0156201	2.72e-06	11689	genus.Akkermansia.id.4037	0.043375	44.1175
rs4242783	G	A	G	A	0.0685454	0.180756	NA	0.258652	10	5064327	245005	0.100389	0.0717736	10	5064327	0.0147701	3e-06	11689	genus.Akkermansia.id.4037	0.0431878	43.9185
rs4936098	A	G	A	G	0.0649225	0.088943	NA	0.374669	11	130280667	239586	0.091776	0.33248	11	130280667	0.0135934	1.1e-06	11857	genus.Akkermansia.id.4037	0.0447267	46.2121
rs61779207	G	A	G	A	-0.0760539	0.021401	NA	0.180228	1	41074472	243844	0.114796	0.852111	1	41074472	0.0167769	6.32e-06	11590	genus.Akkermansia.id.4037	0.0419282	42.2204
rs74542928	T	C	T	C	0.112623	-0.144116	NA	0.0988874	4	100544188	247524	0.14671	0.325942	4	100544188	0.0236434	1.48e-06	11215	genus.Akkermansia.id.4037	0.0454381	44.4356
rs9349825	A	G	A	G	-0.0703407	0.0176437	NA	0.262505	6	56341481	243190	0.100805	0.861058	6	56341481	0.0147133	2.6e-06	11857	genus.Akkermansia.id.4037	0.0431493	44.5089
rs941682	G	A	G	A	-0.0632957	-0.0171695	NA	0.272885	20	31867840	246595	0.0986294	0.861802	20	31867840	0.0143777	9.17e-06	11808	genus.Akkermansia.id.4037	0.0408087	41.8181
rs1107244	G	A	G	A	0.0758558	-0.018748	NA	0.0859309	13	38057357	247280	0.156287	0.904516	13	38057357	0.0171182	3.59e-06	17571	genus.Alistipes.id.968	0.034949	42.3832
rs11769002	G	A	G	A	-0.0528793	-0.0599903	NA	0.398652	7	62443498	245836	0.0898315	0.504255	7	62443498	0.0109389	1.45e-06	17571	genus.Alistipes.id.968	0.036338	44.1312
rs11958296	A	G	A	G	-0.0981222	-0.0496955	NA	0.0722982	5	177755179	245497	0.169596	0.769505	5	177755179	0.0218272	9.3e-06	16214	genus.Alistipes.id.968	0.0348056	38.9407
rs12990744	C	T	C	T	-0.0776618	0.103126	NA	0.113031	2	178000949	232357	0.142668	0.46978	2	178000949	0.0172986	8.21e-06	16694	genus.Alistipes.id.968	0.0345087	39.7405
rs1689282	A	C	A	C	-0.0520061	0.0371296	NA	0.332911	9	14080129	244423	0.0939403	0.69266	9	14080129	0.0113942	5.28e-06	17090	genus.Alistipes.id.968	0.0348237	41.0689
rs2290844	C	T	C	T	0.0813969	0.137529	NA	0.0762932	10	127787142	246883	0.165198	0.405119	10	127787142	0.0191632	9.1e-06	17571	genus.Alistipes.id.968	0.0334694	40.5268
rs2450745	A	C	A	C	-0.080524	-0.20522	NA	0.0896044	8	144428720	247421	0.153718	0.181861	8	144428720	0.0184702	7.12e-06	17571	genus.Alistipes.id.968	0.0338662	41.024
rs2875322	T	C	T	C	-0.0580945	0.0837318	NA	0.207215	11	130887552	242859	0.109056	0.442615	11	130887552	0.0131432	8.78e-06	17459	genus.Alistipes.id.968	0.0336356	40.4751
rs34417064	A	G	A	G	-0.048202	-0.00626944	NA	0.500347	17	52776479	245144	0.0879616	0.943179	17	52776479	0.0106868	7.01e-06	17570	genus.Alistipes.id.968	0.0338923	41.0545
rs4810359	A	G	A	G	-0.0652428	0.00911802	NA	0.156822	20	41191335	244223	0.121271	0.940066	20	41191335	0.0146155	7.5e-06	17380	genus.Alistipes.id.968	0.033968	40.7039
rs62576416	T	C	T	C	0.0492647	0.0062809	NA	0.400564	9	112120264	240476	0.090757	0.944826	9	112120264	0.0109733	7.5e-06	17564	genus.Alistipes.id.968	0.0337881	40.9099
rs67705352	T	G	T	G	-0.0532404	0.0582398	NA	0.371431	1	19790706	240836	0.0919635	0.526542	1	19790706	0.0110864	1.65e-06	17567	genus.Alistipes.id.968	0.0361458	43.879
rs7129639	C	A	C	A	-0.0524955	-0.00457581	NA	0.374647	11	17511427	245997	0.090823	0.959818	11	17511427	0.0109584	1.78e-06	17571	genus.Alistipes.id.968	0.0360244	43.7361
rs8130320	A	G	A	G	-0.049002	0.0737633	NA	0.43387	21	40580258	247413	0.0883367	0.403704	21	40580258	0.010717	4.84e-06	17571	genus.Alistipes.id.968	0.0344817	41.7962
rs1901739	T	G	T	G	0.115769	0.0819001	NA	0.465007	5	114286707	241661	0.0889216	0.357031	5	114286707	0.0248626	3.59e-06	3212	genus.Allisonella.id.2174	0.081659	31.6358
rs35110698	T	C	T	C	-0.146322	-0.0741601	NA	0.164131	12	28018998	244689	0.119307	0.534211	12	28018998	0.0320852	5.72e-06	3212	genus.Allisonella.id.2174	0.0799454	30.9142
rs35778461	C	T	C	T	0.146679	-0.149577	NA	0.193157	9	100150556	246841	0.111193	0.178559	9	100150556	0.0297186	1.21e-06	3212	genus.Allisonella.id.2174	0.0855338	33.2774
rs594561	C	T	C	T	0.112231	-0.00698829	NA	0.439691	11	88632972	247325	0.0881614	0.93682	11	88632972	0.0251681	9.41e-06	3212	genus.Allisonella.id.2174	0.0780816	30.1325
rs602075	A	G	A	G	0.168974	-0.190213	NA	0.260257	9	79110160	243054	0.1007	0.0589045	9	79110160	0.0296976	3.57e-08	3212	genus.Allisonella.id.2174	0.0970495	38.2392
rs6742198	G	A	G	A	0.149152	0.0282198	NA	0.205549	2	33607071	247540	0.108194	0.794226	2	33607071	0.0316484	3.35e-06	3182	genus.Allisonella.id.2174	0.0822975	31.6064
rs76904847	G	A	G	A	0.148523	0.0245777	NA	0.177883	7	137968010	232526	0.118384	0.835533	7	137968010	0.0334857	6.09e-06	3182	genus.Allisonella.id.2174	0.0800903	30.685
rs7898615	T	G	T	G	0.167966	-0.0301372	NA	0.125313	10	122413451	246854	0.132256	0.819747	10	122413451	0.0373586	8.87e-06	3212	genus.Allisonella.id.2174	0.0783045	30.2258
rs12675596	G	T	G	T	0.145669	0.00895374	NA	0.243503	8	69994816	246440	0.102284	0.930244	8	69994816	0.0290678	9.64e-07	3008	genus.Alloprevotella.id.961	0.0891813	41.9629
rs2154444	T	G	T	G	0.138234	0.0840164	NA	0.196313	21	36053643	244569	0.111022	0.449196	21	36053643	0.0308961	8.37e-06	3009	genus.Alloprevotella.id.961	0.081125	37.85
rs34619204	G	A	G	A	-0.156037	0.0966675	NA	0.197403	21	40993008	241628	0.111316	0.385173	21	40993008	0.0344392	8.84e-06	3003	genus.Alloprevotella.id.961	0.0809907	37.7063
rs4364940	A	G	A	G	0.126418	0.00251083	NA	0.263316	1	234126516	246690	0.0996026	0.979889	1	234126516	0.0282207	8.58e-06	3008	genus.Alloprevotella.id.961	0.0810392	37.7938
rs4680035	A	G	A	G	-0.119599	0.028952	NA	0.527382	3	152805600	243081	0.0887487	0.744255	3	152805600	0.0259446	4.99e-06	3007	genus.Alloprevotella.id.961	0.0831418	38.8504
rs58212166	A	G	A	G	-0.161506	-0.17371	NA	0.134853	4	189076705	246606	0.128283	0.175701	4	189076705	0.0359102	7.94e-06	3005	genus.Alloprevotella.id.961	0.0813848	37.9314
rs10794359	T	C	T	C	-0.0953524	-0.116831	NA	0.462173	11	1051715	227974	0.0917982	0.203126	11	1051715	0.02006	2.23e-06	4994	genus.Anaerofilum.id.2053	0.0668874	29.754
rs1563175	A	C	A	C	0.0923834	-0.0431013	NA	0.415105	2	3838940	244042	0.0895153	0.630164	2	3838940	0.0202157	5.54e-06	5051	genus.Anaerofilum.id.2053	0.063877	28.6476
rs17012738	T	G	T	G	0.0903417	-0.0658569	NA	0.437586	2	76698142	246187	0.0885955	0.457273	2	76698142	0.0200239	7.24e-06	5051	genus.Anaerofilum.id.2053	0.0630797	28.266
rs17096874	C	T	C	T	-0.126337	-0.153226	NA	0.164712	14	30991358	246555	0.118486	0.195944	14	30991358	0.0268919	2.86e-06	5051	genus.Anaerofilum.id.2053	0.0658036	29.5725
rs4244069	G	A	G	A	-0.146775	0.0804616	NA	0.105383	12	67167461	246810	0.142715	0.572895	12	67167461	0.0326594	9.81e-06	5030	genus.Anaerofilum.id.2053	0.0622945	27.7745
rs4506496	G	A	G	A	0.10309	0.068578	NA	0.331065	1	247145690	245816	0.0936188	0.463849	1	247145690	0.0212861	1.49e-06	4935	genus.Anaerofilum.id.2053	0.0684503	30.139
rs712981	A	C	A	C	0.10076	-0.0552633	NA	0.404316	3	129686434	243406	0.0901204	0.539733	3	129686434	0.0202902	6.83e-07	5051	genus.Anaerofilum.id.2053	0.0698079	31.5071
rs79598899	C	T	C	T	0.182586	-0.120826	NA	0.0787374	2	191139151	238705	0.165388	0.465048	2	191139151	0.0357284	3.75e-07	4709	genus.Anaerofilum.id.2053	0.0739667	31.2576
rs816292	T	C	T	C	-0.113003	0.0292142	NA	0.262514	12	117811409	245061	0.100291	0.770826	12	117811409	0.02204	2.64e-07	5017	genus.Anaerofilum.id.2053	0.0725948	32.6416
rs9299345	T	C	T	C	-0.1364	0.0656055	NA	0.129876	9	104339812	244595	0.130825	0.616037	9	104339812	0.0302372	8.04e-06	5051	genus.Anaerofilum.id.2053	0.062765	28.1155
rs10502061	A	G	A	G	0.0835752	-0.151402	NA	0.0809609	11	105615253	246094	0.160781	0.346362	11	105615253	0.0192017	7.94e-06	16825	genus.Anaerostipes.id.1991	0.0344298	39.9577
rs2396460	T	C	T	C	-0.0512653	0.106663	NA	0.458885	2	228018671	235403	0.0901546	0.236763	2	228018671	0.0109555	2.91e-06	16912	genus.Anaerostipes.id.1991	0.0359553	42.0105
rs2804244	A	G	A	G	-0.053089	-0.0998298	NA	0.468499	10	117383184	245450	0.088019	0.256717	10	117383184	0.0110983	2.04e-06	16926	genus.Anaerostipes.id.1991	0.0364961	42.7017
rs3900776	G	A	G	A	-0.110013	-0.284055	NA	0.0700621	9	13525082	246674	0.171331	0.0973317	9	13525082	0.0236302	2.75e-06	14694	genus.Anaerostipes.id.1991	0.0386696	39.3616
rs62157625	T	C	T	C	0.088573	-0.0902581	NA	0.109818	2	142774333	242560	0.141758	0.524317	2	142774333	0.0185548	1.45e-06	15215	genus.Anaerostipes.id.1991	0.0390493	41.1752
rs62215703	G	A	G	A	0.0644965	-0.109679	NA	0.205213	21	25873624	245313	0.108962	0.314138	21	25873624	0.0136702	1.98e-06	15550	genus.Anaerostipes.id.1991	0.0381264	41.0487
rs6474958	A	G	A	G	-0.0500065	0.0246143	NA	0.416321	9	1582701	244660	0.0893664	0.782985	9	1582701	0.0112001	6.74e-06	16918	genus.Anaerostipes.id.1991	0.0346014	40.3862
rs6726833	C	A	C	A	-0.0877497	-0.202783	NA	0.0725145	2	39351569	245675	0.170284	0.233713	2	39351569	0.0189408	3.32e-06	16924	genus.Anaerostipes.id.1991	0.0357337	41.7717
rs6854026	T	C	T	C	-0.0508482	0.0498908	NA	0.522194	4	169690814	244485	0.088367	0.572355	4	169690814	0.0109075	3.2e-06	16921	genus.Anaerostipes.id.1991	0.0357983	41.8426
rs7193624	C	T	C	T	0.0750642	0.156738	NA	0.149136	16	77574020	246356	0.123396	0.204011	16	77574020	0.0150723	5.35e-07	16926	genus.Anaerostipes.id.1991	0.0385215	45.1665
rs78735375	A	C	A	C	-0.137429	0.131985	NA	0.0547443	19	1497547	247478	0.19306	0.494198	19	1497547	0.0305304	5.33e-06	10360	genus.Anaerostipes.id.1991	0.0446974	32.2655
rs10150232	A	G	A	G	0.0567088	-0.000348823	NA	0.284188	14	30418008	247345	0.0969353	0.997129	14	30418008	0.0124877	6.68e-06	16117	genus.Anaerotruncus.id.2054	0.0354673	37.0013
rs11018566	A	G	A	G	-0.156465	0.0269197	NA	0.0429561	11	89040226	247066	0.215804	0.900728	11	89040226	0.0366032	6.14e-06	6278	genus.Anaerotruncus.id.2054	0.0570316	23.6669
rs115414803	A	C	A	C	-0.144356	-0.0659343	NA	0.0454955	4	88163243	244266	0.212359	0.756192	4	88163243	0.0317524	6.83e-06	9273	genus.Anaerotruncus.id.2054	0.0466988	28.3386
rs1272208	G	T	G	T	-0.0611743	0.170953	NA	0.23577	9	78630894	240739	0.10466	0.102383	9	78630894	0.0129831	4.28e-06	16117	genus.Anaerotruncus.id.2054	0.0362037	37.7984
rs1431492	C	T	C	T	-0.0654996	0.067662	NA	0.16989	3	150855371	245468	0.117056	0.563244	3	150855371	0.0146188	7.36e-06	16560	genus.Anaerotruncus.id.2054	0.0348299	37.3115
rs17734739	T	C	T	C	0.0660052	0.0813371	NA	0.178746	2	211663702	246859	0.114649	0.478048	2	211663702	0.014908	7.43e-06	15927	genus.Anaerotruncus.id.2054	0.0354985	36.598
rs4669806	G	T	G	T	0.0576389	-0.102318	NA	0.270807	2	12200752	247540	0.0985086	0.298957	2	12200752	0.0122994	2.42e-06	16566	genus.Anaerotruncus.id.2054	0.0366212	39.3177
rs6494922	A	G	A	G	0.0903106	-0.218798	NA	0.0780211	15	33459867	246273	0.164148	0.182554	15	33459867	0.0202257	6.62e-06	16067	genus.Anaerotruncus.id.2054	0.0355358	36.9603
rs6563550	T	C	T	C	0.0877135	-0.0190983	NA	0.0859548	13	38058413	247345	0.156241	0.902712	13	38058413	0.0176745	2.35e-07	16566	genus.Anaerotruncus.id.2054	0.0401523	43.2674
rs7155595	C	A	C	A	0.0539336	-0.118991	NA	0.323978	14	77502546	243314	0.094579	0.208351	14	77502546	0.0118903	7.55e-06	16553	genus.Anaerotruncus.id.2054	0.0347941	37.2559
rs8005030	C	T	C	T	0.0554447	-0.0595406	NA	0.320432	14	30607199	243395	0.0947503	0.529745	14	30607199	0.0117854	2.28e-06	16548	genus.Anaerotruncus.id.2054	0.0367336	39.4
rs9347879	T	C	T	C	0.050618	0.155224	NA	0.467225	6	165015261	245876	0.0880734	0.0779946	6	165015261	0.011049	4.22e-06	16566	genus.Anaerotruncus.id.2054	0.0357314	38.3269
rs11585893	A	G	A	G	-0.0740746	-0.0249036	NA	0.136077	1	10644351	237516	0.130374	0.848513	1	10644351	0.0147633	1.8e-06	17821	genus.Bacteroides.id.918	0.0357618	55.0387
rs1340391	T	C	T	C	-0.0592004	0.0218325	NA	0.196937	1	102960989	245914	0.110658	0.843595	1	102960989	0.0132244	6.73e-06	18302	genus.Bacteroides.id.918	0.0332714	52.4535
rs17619981	T	G	T	G	0.0880978	0.10367	NA	0.100458	19	24342250	246855	0.146039	0.477782	19	24342250	0.0187002	2.69e-06	15801	genus.Bacteroides.id.918	0.0373276	51.0149
rs2023437	T	C	T	C	-0.0782324	0.0249919	NA	0.111831	14	22045949	246283	0.139517	0.857834	14	22045949	0.0167634	5.02e-06	17484	genus.Bacteroides.id.918	0.0345087	52.0376
rs66474973	G	T	G	T	0.0812515	-0.0102605	NA	0.117831	20	58605432	246234	0.136569	0.940111	20	58605432	0.0164479	6.81e-07	17405	genus.Bacteroides.id.918	0.0376365	56.6811
rs66710942	C	T	C	T	0.0488038	0.0384049	NA	0.406688	3	77215327	241684	0.0901666	0.670157	3	77215327	0.0107412	5.86e-06	17821	genus.Bacteroides.id.918	0.033936	52.1301
rs6795673	C	T	C	T	0.0538565	0.0163199	NA	0.446597	3	10593224	243104	0.0887505	0.854103	3	10593224	0.0105251	3.38e-07	18301	genus.Bacteroides.id.918	0.0376956	59.6985
rs9507307	C	T	C	T	0.0604456	-0.0164944	NA	0.194256	13	24910476	244749	0.111633	0.882536	13	24910476	0.0129128	2.13e-06	18184	genus.Bacteroides.id.918	0.0351493	55.1638
rs11155559	T	C	T	C	0.0956023	0.0524719	NA	0.0884808	6	148601905	244539	0.154947	0.734877	6	148601905	0.0212961	8.92e-06	13383	genus.Barnesiella.id.944	0.0383855	31.3824
rs113258194	A	G	A	G	0.098992	0.187239	NA	0.0781099	2	180020849	247395	0.163042	0.2508	2	180020849	0.0214121	7.31e-06	13945	genus.Barnesiella.id.944	0.0379647	32.3294
rs12909713	C	T	C	T	-0.0550716	-0.0763223	NA	0.430966	15	87145913	247370	0.0886829	0.389448	15	87145913	0.0120039	4.95e-06	14205	genus.Barnesiella.id.944	0.0383088	33.2433
rs199035	G	A	G	A	0.0559495	0.00899507	NA	0.530533	6	23435415	243248	0.0885609	0.919099	6	23435415	0.0119716	3e-06	13945	genus.Barnesiella.id.944	0.0395398	33.7259
rs2276875	A	G	A	G	-0.0697176	0.110999	NA	0.252896	4	5730954	236633	0.103148	0.281873	4	5730954	0.0139537	4.65e-07	13893	genus.Barnesiella.id.944	0.0427456	36.4458
rs2428166	G	A	G	A	-0.165859	-0.123304	NA	0.0541386	6	110831148	244530	0.194082	0.52522	6	110831148	0.0337309	8.51e-07	8091	genus.Barnesiella.id.944	0.0547015	27.4799
rs35177866	A	G	A	G	0.0917125	-0.203058	NA	0.114379	3	181589155	223022	0.144962	0.161283	3	181589155	0.0190133	2.95e-06	13394	genus.Barnesiella.id.944	0.0403773	33.1066
rs60316894	C	T	C	T	-0.121478	0.00143455	NA	0.0579494	12	54872438	245973	0.188648	0.993933	12	54872438	0.025184	1.19e-06	12717	genus.Barnesiella.id.944	0.043056	33.61
rs62251337	A	G	A	G	-0.0690763	-0.0507815	NA	0.221387	3	44327429	246724	0.105495	0.630258	3	44327429	0.0149374	4.24e-06	13945	genus.Barnesiella.id.944	0.0389354	33.1895
rs72684847	T	C	T	C	-0.114369	-0.0897644	NA	0.0580075	4	102616869	244089	0.187369	0.631884	4	102616869	0.0253873	6.76e-06	12984	genus.Barnesiella.id.944	0.0394896	31.3572
rs76181748	C	T	C	T	-0.0778559	-0.0601829	NA	0.137905	8	105458416	243824	0.127781	0.637652	8	105458416	0.017164	6.78e-06	14201	genus.Barnesiella.id.944	0.0377566	32.7361
rs77455852	T	G	T	G	-0.0891491	-0.270239	NA	0.122873	5	54107036	247540	0.133558	0.0430337	5	54107036	0.0195601	3.16e-06	13394	genus.Barnesiella.id.944	0.0402519	32.9994
rs79795328	A	G	A	G	-0.0818645	0.135684	NA	0.134806	4	114546595	245976	0.129091	0.293227	4	114546595	0.0176441	4.23e-06	13657	genus.Barnesiella.id.944	0.0393472	32.861
rs12022129	G	A	G	A	0.0619356	0.187864	NA	0.201156	1	207003374	246195	0.109545	0.0863555	1	207003374	0.0138937	8e-06	14776	genus.Bifidobacterium.id.436	0.0367249	35.1679
rs182549	C	T	C	T	0.119703	-0.0650508	NA	0.249119	2	136616754	239480	0.103102	0.528084	2	136616754	0.0127294	1.28e-20	14778	genus.Bifidobacterium.id.436	0.076479	76.3997
rs2491158	G	A	G	A	0.0712624	0.0813739	NA	0.18243	10	126089703	247380	0.11331	0.472665	10	126089703	0.015983	8.05e-06	14021	genus.Bifidobacterium.id.436	0.0376888	34.279
rs2686790	T	C	T	C	0.070741	0.00200213	NA	0.143941	7	48090746	247153	0.124963	0.987217	7	48090746	0.0157926	7.5e-06	14778	genus.Bifidobacterium.id.436	0.0368353	35.2825
rs540489	T	G	T	G	-0.0637641	0.0505232	NA	0.23267	17	72897722	240764	0.104991	0.630364	17	72897722	0.0138746	5.19e-06	14561	genus.Bifidobacterium.id.436	0.0377524	35.6633
rs55888705	A	G	A	G	0.0546319	0.0240483	NA	0.364763	4	1517826	246278	0.0912542	0.792142	4	1517826	0.0121139	6.67e-06	14777	genus.Bifidobacterium.id.436	0.0370415	35.4852
rs56108664	T	C	T	C	0.0729971	-0.0836437	NA	0.196266	5	537890	245376	0.110567	0.449349	5	537890	0.0157926	2.44e-06	13916	genus.Bifidobacterium.id.436	0.0399403	36.1391
rs5746486	T	C	T	C	-0.0536216	-0.0800113	NA	0.356801	22	18354272	245704	0.091802	0.383446	22	18354272	0.0120801	9e-06	14778	genus.Bifidobacterium.id.436	0.0365139	34.963
rs62181700	G	A	G	A	-0.0624643	0.00309586	NA	0.277853	2	189805784	242817	0.098781	0.974998	2	189805784	0.0131205	2.17e-06	14774	genus.Bifidobacterium.id.436	0.038958	37.388
rs73797465	T	G	T	G	-0.0953566	0.0957625	NA	0.0604378	5	142793467	240363	0.186774	0.608148	5	142793467	0.0209236	4.38e-06	14666	genus.Bifidobacterium.id.436	0.037911	36.0776
rs75344046	C	T	C	T	0.232354	-0.148311	NA	0.0405883	21	31861790	246130	0.222511	0.505072	21	31861790	0.0505979	4.86e-06	3856	genus.Bifidobacterium.id.436	0.0735286	19.0424
rs857444	C	T	C	T	0.0558234	0.114088	NA	0.356688	6	14617591	241602	0.0925627	0.217743	6	14617591	0.0121219	3.57e-06	14777	genus.Bifidobacterium.id.436	0.0381177	36.5571
rs11069458	T	C	T	C	-0.0680947	0.0540708	NA	0.167812	13	102402685	241672	0.119004	0.649569	13	102402685	0.015503	7.72e-06	12856	genus.Bilophila.id.3170	0.0394378	31.0053
rs1241171	G	A	G	A	-0.0692654	0.105405	NA	0.206919	1	103299921	245944	0.108346	0.330624	1	103299921	0.0150148	4.24e-06	12856	genus.Bilophila.id.3170	0.0405505	31.9171
rs1571225	C	T	C	T	0.0826826	-0.0254219	NA	0.137337	9	4940871	247540	0.127303	0.841718	9	4940871	0.0170621	1.12e-06	12854	genus.Bilophila.id.3170	0.0429282	33.8672
rs1969927	G	A	G	A	0.0564589	-0.0316278	NA	0.412134	12	100786847	245351	0.0894994	0.723799	12	100786847	0.0126935	9.07e-06	12777	genus.Bilophila.id.3170	0.0392524	30.6637
rs3827020	C	T	C	T	0.0766479	-0.0699684	NA	0.169438	20	61980991	233404	0.12042	0.561215	20	61980991	0.0160642	1.79e-06	12628	genus.Bilophila.id.3170	0.0424852	32.9123
rs4798126	G	A	G	A	0.073288	0.0283761	NA	0.144063	18	3765773	246739	0.125352	0.820913	18	3765773	0.016799	7.15e-06	12777	genus.Bilophila.id.3170	0.0397039	31.031
rs542415	T	C	T	C	-0.0613623	-0.0730062	NA	0.337549	15	50011554	241824	0.0938768	0.436757	15	50011554	0.0133436	4.71e-06	12777	genus.Bilophila.id.3170	0.040482	31.6648
rs60178956	G	A	G	A	-0.0624818	0.0274074	NA	0.260673	8	90878338	238621	0.101613	0.787372	8	90878338	0.0141485	8.06e-06	12777	genus.Bilophila.id.3170	0.0394777	30.847
rs6793291	C	A	C	A	0.112729	0.0756091	NA	0.0927881	3	194419531	243695	0.152178	0.619298	3	194419531	0.0241633	3.11e-06	11051	genus.Bilophila.id.3170	0.0443424	30.1135
rs72676854	T	C	T	C	0.123209	0.0146436	NA	0.0619303	8	109990939	238187	0.185514	0.937084	8	109990939	0.026882	5.62e-06	11616	genus.Bilophila.id.3170	0.0421106	29.9923
rs7802841	C	A	C	A	0.0670097	-0.176822	NA	0.308075	7	138583840	247540	0.0951014	0.0629848	7	138583840	0.0137701	1.77e-06	12856	genus.Bilophila.id.3170	0.0421262	33.2118
rs9899990	A	G	A	G	-0.102702	0.0628445	NA	0.0794424	17	9121579	243856	0.16431	0.702109	17	9121579	0.0233878	9.07e-06	12088	genus.Bilophila.id.3170	0.040356	29.8577
rs11149971	C	T	C	T	0.117605	0.453015	NA	0.0540043	16	77238810	247434	0.194277	0.019711	16	77238810	0.02339	1.04e-06	16255	genus.Blautia.id.1992	0.0382966	49.7494
rs113271346	C	T	C	T	0.0782682	-0.319562	NA	0.103655	14	78062644	246187	0.144784	0.0273026	14	78062644	0.0172116	6.85e-06	17465	genus.Blautia.id.1992	0.0340297	47.2902
rs117001700	T	C	T	C	0.196414	-0.0631429	NA	0.0525026	7	68396262	247540	0.195937	0.747255	7	68396262	0.0441122	8.84e-06	4965	genus.Blautia.id.1992	0.0630189	25.6147
rs12453000	C	T	C	T	0.0625335	-0.0383271	NA	0.210321	17	16895873	244859	0.10809	0.722902	17	16895873	0.0129987	1.26e-06	17815	genus.Blautia.id.1992	0.0362959	51.5722
rs16892041	T	C	T	C	-0.0622605	0.107096	NA	0.153652	6	9298640	243590	0.122683	0.38269	6	9298640	0.0141804	8.82e-06	18276	genus.Blautia.id.1992	0.0328677	47.7407
rs2788271	T	G	T	G	-0.0575596	0.0987647	NA	0.168185	1	219117743	247540	0.117115	0.399052	1	219117743	0.0133492	7.16e-06	18276	genus.Blautia.id.1992	0.0331968	48.235
rs3005511	A	G	A	G	0.0501085	0.0746658	NA	0.335419	6	74605806	247374	0.0930185	0.422149	6	74605806	0.0110768	6.19e-06	18276	genus.Blautia.id.1992	0.0334264	48.5802
rs4926264	T	C	T	C	0.0826207	-0.069647	NA	0.0700538	19	13420917	244826	0.17268	0.686705	19	13420917	0.0178239	5.1e-06	18276	genus.Blautia.id.1992	0.0337271	49.0325
rs67794373	C	T	C	T	0.0601709	-0.0480304	NA	0.223584	7	124210039	245577	0.105497	0.64891	7	124210039	0.0123443	1e-06	18158	genus.Blautia.id.1992	0.0362916	52.5594
rs682885	A	G	A	G	-0.0493376	0.0437142	NA	0.404482	11	87805911	244777	0.089664	0.62588	11	87805911	0.0107359	4.49e-06	18274	genus.Blautia.id.1992	0.0339267	49.3275
rs72973581	A	G	A	G	0.125169	-0.14449	NA	0.0577095	19	1043103	240645	0.190546	0.448273	19	1043103	0.0265408	1.74e-06	12764	genus.Blautia.id.1992	0.0423082	43.3277
rs10084203	A	G	A	G	0.0549699	0.0884605	NA	0.248853	2	191304149	246836	0.101581	0.383843	2	191304149	0.0123563	8.59e-06	17135	genus.Butyricicoccus.id.2055	0.033988	66.947
rs12034718	A	G	A	G	0.0701199	-0.096114	NA	0.148041	1	67379595	244665	0.123856	0.437739	1	67379595	0.0158214	9.58e-06	16237	genus.Butyricicoccus.id.2055	0.0347305	64.8722
rs12585793	T	C	T	C	-0.262206	0.21356	NA	0.0419794	13	27018240	246311	0.219736	0.331104	13	27018240	0.0564729	5.79e-06	3135	genus.Butyricicoccus.id.2055	0.080874	30.5521
rs2017189	G	T	G	T	-0.0506956	-0.0667057	NA	0.432876	4	7460153	244720	0.0889937	0.453523	4	7460153	0.011024	3.87e-06	17133	genus.Butyricicoccus.id.2055	0.0352731	69.5628
rs4962426	G	T	G	T	0.0614216	0.0364699	NA	0.217223	10	126908208	247540	0.106231	0.731367	10	126908208	0.0135979	7.38e-06	16889	genus.Butyricicoccus.id.2055	0.0344826	66.9799
rs56221232	T	C	T	C	0.0828027	0.0681837	NA	0.116126	2	153453410	247420	0.137249	0.619338	2	153453410	0.0167401	7.62e-07	17133	genus.Butyricicoccus.id.2055	0.0377672	74.6745
rs62478070	T	G	T	G	0.224039	-0.0844665	NA	0.0504352	7	157688150	245761	0.200361	0.673338	7	157688150	0.0494959	5.94e-06	4007	genus.Butyricicoccus.id.2055	0.0714716	34.1846
rs7322368	T	C	T	C	0.0815733	-0.0181213	NA	0.0939246	13	100213990	246879	0.150269	0.904014	13	100213990	0.0183167	5.52e-06	17134	genus.Butyricicoccus.id.2055	0.034707	68.4101
rs11228830	A	G	A	G	0.135265	-0.0476963	NA	0.0684615	11	56664962	246080	0.173393	0.783257	11	56664962	0.0298411	6.55e-06	8974	genus.Butyricimonas.id.945	0.0475644	26.3094
rs113054641	G	A	G	A	-0.144881	-0.0408567	NA	0.0676112	21	16550389	247459	0.174915	0.81531	21	16550389	0.0274574	1.74e-07	9949	genus.Butyricimonas.id.945	0.0523593	32.2771
rs12304031	G	A	G	A	-0.086278	-0.0699021	NA	0.126246	12	129438771	238939	0.13452	0.603315	12	129438771	0.0196846	6.7e-06	10658	genus.Butyricimonas.id.945	0.043602	28.5339
rs12458763	A	C	A	C	0.122037	0.285555	NA	0.0747532	18	34091618	247033	0.167012	0.0873043	18	34091618	0.0269587	6.37e-06	10383	genus.Butyricimonas.id.945	0.0442817	28.2497
rs1862649	G	A	G	A	0.113124	-0.224844	NA	0.0879381	16	22172866	246196	0.155824	0.149039	16	22172866	0.0248176	4.76e-06	10123	genus.Butyricimonas.id.945	0.0454532	28.3044
rs2114713	G	T	G	T	0.062721	0.099264	NA	0.417659	15	80528373	244306	0.0893611	0.266647	15	80528373	0.0138998	6.88e-06	10734	genus.Butyricimonas.id.945	0.0433942	28.5945
rs62130338	G	A	G	A	-0.0732608	-0.0104901	NA	0.221278	19	49162501	238173	0.107782	0.922467	19	49162501	0.0158324	3.9e-06	10557	genus.Butyricimonas.id.945	0.0449156	29.1546
rs62390301	T	C	T	C	-0.0872983	-0.0404243	NA	0.195716	5	159867647	247540	0.110206	0.713762	5	159867647	0.0174893	7.42e-07	10634	genus.Butyricimonas.id.945	0.0479803	31.4723
rs7083431	A	C	A	C	0.0703539	-0.125054	NA	0.352268	10	72711156	243454	0.0926499	0.177098	10	72711156	0.0144439	8.85e-07	10737	genus.Butyricimonas.id.945	0.047417	31.3861
rs71428626	G	T	G	T	-0.133188	0.421273	NA	0.0655647	2	83093264	244964	0.177988	0.0179393	2	83093264	0.0289905	4.8e-06	9776	genus.Butyricimonas.id.945	0.0462338	27.8246
rs72814525	A	G	A	G	0.0664154	-0.0442558	NA	0.315596	10	72443070	243544	0.0950957	0.641658	10	72443070	0.0149766	8.25e-06	10736	genus.Butyricimonas.id.945	0.0430166	28.3398
rs78453362	A	G	A	G	-0.14948	0.0138908	NA	0.049895	3	78740009	243812	0.202556	0.945326	3	78740009	0.0327073	4.06e-06	8207	genus.Butyricimonas.id.945	0.0508442	25.8039
rs9657374	C	T	C	T	0.0680719	0.0808005	NA	0.302963	8	4834406	243013	0.0960472	0.400203	8	4834406	0.0148172	4.5e-06	10737	genus.Butyricimonas.id.945	0.0442481	29.1914
rs1007475	G	T	G	T	0.118065	-0.0218126	NA	0.308127	6	148403405	244824	0.0954679	0.819273	6	148403405	0.0261271	7.92e-06	3482	genus.Butyrivibrio.id.1993	0.0756239	17.7172
rs11761679	T	C	T	C	0.154775	0.0763888	NA	0.167239	7	150596929	245134	0.118012	0.517441	7	150596929	0.0321539	2.2e-06	3482	genus.Butyrivibrio.id.1993	0.080124	18.8633
rs142855850	A	G	A	G	0.205013	-0.0419933	NA	0.0983941	10	22587900	238251	0.149528	0.778834	10	22587900	0.0457138	6.86e-06	3234	genus.Butyrivibrio.id.1993	0.0790042	17.2474
rs16934069	T	C	T	C	-0.133784	-0.165669	NA	0.196911	9	119693164	237613	0.112189	0.139759	9	119693164	0.0299444	8.86e-06	3482	genus.Butyrivibrio.id.1993	0.0752196	17.6147
rs16941336	C	T	C	T	0.127488	0.0393378	NA	0.266363	17	20575697	243452	0.100019	0.694095	17	20575697	0.0267936	1.53e-06	3482	genus.Butyrivibrio.id.1993	0.0813576	19.1794
rs17163238	G	A	G	A	0.140987	-0.00567665	NA	0.20258	5	128976021	246824	0.109073	0.958493	5	128976021	0.0309117	5.51e-06	3482	genus.Butyrivibrio.id.1993	0.0769243	18.0472
rs4537857	T	C	T	C	-0.12459	-0.0719253	NA	0.294882	13	27292666	246519	0.0962355	0.45483	13	27292666	0.0260992	1.8e-06	3482	genus.Butyrivibrio.id.1993	0.080808	19.0384
rs486484	A	G	A	G	-0.108349	0.0475331	NA	0.488503	20	811507	245852	0.0878926	0.58864	20	811507	0.0240008	6.61e-06	3456	genus.Butyrivibrio.id.1993	0.0765612	17.8202
rs4928024	A	G	A	G	-0.17471	0.040712	NA	0.0933541	3	54288503	246481	0.151122	0.787624	3	54288503	0.0389333	8.19e-06	3481	genus.Butyrivibrio.id.1993	0.0755166	17.6848
rs72723662	C	T	C	T	0.224078	-0.245527	NA	0.0770455	14	76065563	227729	0.171298	0.151763	14	76065563	0.0449336	7.86e-07	3073	genus.Butyrivibrio.id.1993	0.0889509	18.6484
rs74622183	A	G	A	G	-0.201027	0.240007	NA	0.0788979	14	34150977	246312	0.163358	0.141775	14	34150977	0.0428204	2.46e-06	3478	genus.Butyrivibrio.id.1993	0.0797937	18.7571
rs77356209	T	C	T	C	0.216874	-0.182804	NA	0.0622961	18	10267733	245240	0.181698	0.314374	18	10267733	0.0483299	6.66e-06	3379	genus.Butyrivibrio.id.1993	0.0773973	17.6274
rs7752361	A	G	A	G	-0.11923	-0.020517	NA	0.442679	6	111780705	247354	0.0882465	0.816152	6	111780705	0.0239975	7.69e-07	3481	genus.Butyrivibrio.id.1993	0.0836635	19.7669
rs7763512	G	A	G	A	0.119846	-0.0125779	NA	0.406232	6	21960091	246146	0.0895371	0.888283	6	21960091	0.0253367	3.11e-06	3259	genus.Butyrivibrio.id.1993	0.0815878	18.0003
rs9349693	A	G	A	G	0.117973	0.0799178	NA	0.302556	6	53939724	242529	0.0963766	0.406977	6	53939724	0.0259861	5.55e-06	3482	genus.Butyrivibrio.id.1993	0.0769002	18.041
rs10090365	A	G	A	G	-0.0834413	-0.154708	NA	0.543769	8	138638199	246520	0.088158	0.0792779	8	138638199	0.0180989	4.17e-06	6145	genus.CandidatusSoleaferrea.id.11350	0.058675	23.8733
rs10108780	A	G	A	G	-0.092834	-0.0805414	NA	0.290929	8	123882833	242698	0.0972585	0.407604	8	123882833	0.0199807	3.64e-06	5999	genus.CandidatusSoleaferrea.id.11350	0.0597487	23.758
rs10809135	T	C	T	C	0.0834858	-0.100122	NA	0.516189	9	10611282	247540	0.0878064	0.25418	9	10611282	0.0182426	5.47e-06	5999	genus.CandidatusSoleaferrea.id.11350	0.0586531	23.2953
rs4294381	T	C	T	C	0.112197	0.140989	NA	0.195961	1	224688107	245776	0.110479	0.201899	1	224688107	0.023186	1.37e-06	6145	genus.CandidatusSoleaferrea.id.11350	0.0615631	25.1255
rs4678258	T	C	T	C	0.0986136	0.212666	NA	0.222887	3	137945192	247540	0.105468	0.0437574	3	137945192	0.0215646	5.53e-06	6101	genus.CandidatusSoleaferrea.id.11350	0.058132	23.469
rs6489992	A	G	A	G	-0.0840437	0.010522	NA	0.368701	12	115352769	246890	0.0910209	0.90797	12	115352769	0.0187031	7.89e-06	6142	genus.CandidatusSoleaferrea.id.11350	0.0569788	23.1301
rs6494306	A	G	A	G	-0.0969304	-0.0450223	NA	0.221579	15	62394540	246253	0.105725	0.670223	15	62394540	0.0214221	5.8e-06	6145	genus.CandidatusSoleaferrea.id.11350	0.0577964	23.4939
rs7400877	T	C	T	C	-0.0951085	-0.110562	NA	0.23033	14	76403542	247089	0.10425	0.288894	14	76403542	0.0212799	9.29e-06	6145	genus.CandidatusSoleaferrea.id.11350	0.0565164	22.9424
rs9973954	A	G	A	G	0.0892075	0.0510079	NA	0.284035	2	19885907	240087	0.0989192	0.606097	2	19885907	0.0195401	5.95e-06	6145	genus.CandidatusSoleaferrea.id.11350	0.0577289	23.4648
rs12404911	C	T	C	T	0.140717	0.0646683	NA	0.187858	1	240118443	243469	0.113105	0.567488	1	240118443	0.0304142	2.8e-06	3239	genus.Catenibacterium.id.2153	0.082213	57.9207
rs212393	G	A	G	A	-0.135254	0.00979319	NA	0.320334	6	159485742	247540	0.0937251	0.916782	6	159485742	0.0286209	3.62e-06	3239	genus.Catenibacterium.id.2153	0.0812818	57.2066
rs73128290	A	G	A	G	0.129726	0.0239648	NA	0.270584	7	57364320	247151	0.0986504	0.808063	7	57364320	0.0284563	4.29e-06	3239	genus.Catenibacterium.id.2153	0.0806665	56.7356
rs77285108	G	A	G	A	-0.161826	-0.016204	NA	0.160251	4	122282768	240304	0.120899	0.893379	4	122282768	0.0353447	3.63e-06	3210	genus.Catenibacterium.id.2153	0.0816452	56.9696
rs7742829	C	T	C	T	0.11411	-0.211496	NA	0.399821	6	105089665	246360	0.0896413	0.0183064	6	105089665	0.0251099	5.61e-06	3239	genus.Catenibacterium.id.2153	0.0796878	55.9876
rs17081797	A	G	A	G	-0.0904325	0.083734	NA	0.0729186	18	67555560	247173	0.168701	0.61965	18	67555560	0.0204253	3.34e-06	16324	genus.ChristensenellaceaeR.7group.id.11283	0.0363754	55.9776
rs60954665	T	G	T	G	0.049815	0.004569	NA	0.461046	19	35883736	246109	0.0882512	0.95871	19	35883736	0.0110787	7.13e-06	16324	genus.ChristensenellaceaeR.7group.id.11283	0.0351322	53.9948
rs62132810	A	G	A	G	-0.0828853	-0.0603794	NA	0.101878	19	49279227	233519	0.149167	0.685641	19	49279227	0.0179623	5.67e-06	15066	genus.ChristensenellaceaeR.7group.id.11283	0.0369654	52.5307
rs62190261	A	C	A	C	0.0958394	-0.076762	NA	0.0696586	2	230943099	246014	0.172899	0.657064	2	230943099	0.0214723	8.74e-06	15274	genus.ChristensenellaceaeR.7group.id.11283	0.0359673	51.7648
rs62467127	C	T	C	T	0.114108	-0.341668	NA	0.0538975	7	118096925	247479	0.194189	0.0784992	7	118096925	0.0251983	3.25e-06	12719	genus.ChristensenellaceaeR.7group.id.11283	0.0412543	49.7068
rs73952017	C	T	C	T	-0.0862164	-0.00593458	NA	0.0931037	18	1779609	242665	0.1518	0.968815	18	1779609	0.0194354	8.46e-06	15274	genus.ChristensenellaceaeR.7group.id.11283	0.0360243	51.85
rs78521377	C	T	C	T	0.124992	0.0153796	NA	0.0492506	10	126448374	247124	0.202737	0.939531	10	126448374	0.0274797	5.61e-06	12605	genus.ChristensenellaceaeR.7group.id.11283	0.0404312	48.2367
rs79150079	C	A	C	A	0.121547	-0.423927	NA	0.0578856	5	29352420	245873	0.188452	0.0244794	5	29352420	0.0270977	9.42e-06	11994	genus.ChristensenellaceaeR.7group.id.11283	0.0404391	45.9055
rs892686	A	G	A	G	0.0514099	0.0157773	NA	0.475063	9	83043376	240310	0.0889412	0.859202	9	83043376	0.011136	3.97e-06	16325	genus.ChristensenellaceaeR.7group.id.11283	0.0360953	55.5338
rs11264403	G	A	G	A	-0.139062	-0.416103	NA	0.0444642	1	155676492	246895	0.212874	0.0506195	1	155676492	0.0334454	7.76e-06	7285	genus.Clostridiumsensustricto1.id.1873	0.0523657	44.668
rs115807074	A	G	A	G	-0.22736	-0.252421	NA	0.0455465	5	84997131	245705	0.210593	0.230676	5	84997131	0.0492575	4.32e-06	4229	genus.Clostridiumsensustricto1.id.1873	0.0705994	35.6094
rs116847295	C	T	C	T	0.110021	-0.126823	NA	0.0572916	12	43485015	245542	0.19025	0.505019	12	43485015	0.0246032	4.58e-06	12910	genus.Clostridiumsensustricto1.id.1873	0.0403239	60.2261
rs12341505	G	A	G	A	0.0810718	-0.0933393	NA	0.139323	9	136710881	246585	0.126309	0.459922	9	136710881	0.0180121	4.82e-06	14118	genus.Clostridiumsensustricto1.id.1873	0.0384711	62.7185
rs2795528	G	A	G	A	-0.184315	-0.0354807	NA	0.0570756	10	43270264	247540	0.188224	0.850482	10	43270264	0.0392204	2.72e-06	6366	genus.Clostridiumsensustricto1.id.1873	0.058753	44.0827
rs2817172	C	T	C	T	0.058139	-0.161312	NA	0.369904	1	3041519	243056	0.091852	0.0790512	1	3041519	0.0124492	2.77e-06	13658	genus.Clostridiumsensustricto1.id.1873	0.0400965	63.344
rs550843	T	C	T	C	-0.0783246	-0.0955026	NA	0.119435	6	165722832	241729	0.136838	0.485225	6	165722832	0.0169209	2.05e-06	14102	genus.Clostridiumsensustricto1.id.1873	0.0399731	65.1951
rs10890671	T	C	T	C	-0.0537401	-0.030609	NA	0.486456	11	107123199	247302	0.0876892	0.727043	11	107123199	0.0118848	6.52e-06	14334	genus.Collinsella.id.815	0.0376492	46.6889
rs11597285	G	T	G	T	-0.0537947	-0.063907	NA	0.434479	10	8589813	246646	0.0885419	0.470435	10	8589813	0.0120548	9.38e-06	14334	genus.Collinsella.id.815	0.0370011	45.8545
rs1496626	T	C	T	C	-0.0722307	-0.156748	NA	0.133065	19	31760841	244880	0.129554	0.226317	19	31760841	0.01616	6.78e-06	14334	genus.Collinsella.id.815	0.0375798	46.5995
rs149807560	C	A	C	A	-0.104264	0.182384	NA	0.0737861	19	56526640	246808	0.167895	0.277348	19	56526640	0.0235841	7.1e-06	13473	genus.Collinsella.id.815	0.0386777	45.1289
rs2103510	G	A	G	A	0.0786551	-0.0751756	NA	0.132579	21	29355467	247174	0.129164	0.560554	21	29355467	0.0168217	2.42e-06	14334	genus.Collinsella.id.815	0.0393648	48.9037
rs62448871	C	A	C	A	-0.0540309	-0.0923169	NA	0.427044	7	24465024	247540	0.088622	0.297554	7	24465024	0.0120324	6.78e-06	14334	genus.Collinsella.id.815	0.0375796	46.5993
rs73052258	G	A	G	A	0.0930178	0.0489649	NA	0.0968146	2	195739311	245402	0.148398	0.741433	2	195739311	0.0202658	1.72e-06	14334	genus.Collinsella.id.815	0.0399484	49.6589
rs75672793	A	G	A	G	-0.108908	-0.409144	NA	0.0769195	4	149818294	244613	0.164958	0.0131274	4	149818294	0.0240522	6.14e-06	12601	genus.Collinsella.id.815	0.0402683	44.0138
rs9541268	C	A	C	A	0.09597	0.00346681	NA	0.118143	13	68610061	247540	0.135654	0.979611	13	68610061	0.0197312	8.79e-07	12914	genus.Collinsella.id.815	0.043251	48.6005
rs11532348	C	T	C	T	-0.103931	-0.0508643	NA	0.206709	12	98289796	239448	0.109572	0.642498	12	98289796	0.0226826	5.71e-06	6364	genus.Coprobacter.id.949	0.0568352	27.3279
rs12684609	T	C	T	C	0.100827	0.175215	NA	0.188697	9	137784868	240370	0.113595	0.122963	9	137784868	0.0220366	6.1e-06	6364	genus.Coprobacter.id.949	0.0566607	27.239
rs143662916	C	T	C	T	0.253264	0.0437439	NA	0.0572486	11	103549974	245412	0.189542	0.81748	11	103549974	0.0540141	3.07e-06	3083	genus.Coprobacter.id.949	0.0839187	20.0748
rs189356	G	A	G	A	0.0781125	0.0381067	NA	0.499805	20	57574851	243575	0.0884333	0.666535	20	57574851	0.0171916	6.26e-06	6763	genus.Coprobacter.id.949	0.0548988	27.9983
rs213863	C	T	C	T	-0.0887412	-0.117707	NA	0.280736	6	97234939	244304	0.098118	0.230277	6	97234939	0.0188377	2.35e-06	6798	genus.Coprobacter.id.949	0.0572205	29.406
rs28402691	T	C	T	C	0.110695	0.144867	NA	0.139674	4	96389240	247540	0.126282	0.251309	4	96389240	0.0251199	9.56e-06	6387	genus.Coprobacter.id.949	0.0553617	26.6742
rs305411	A	G	A	G	0.129218	-0.00963727	NA	0.111632	1	88233128	241337	0.141119	0.945553	1	88233128	0.0264518	1.01e-06	6777	genus.Coprobacter.id.949	0.0593574	30.4788
rs3828477	G	T	G	T	-0.091218	-0.217719	NA	0.243468	3	46483717	239161	0.103974	0.0362628	3	46483717	0.019569	2.89e-06	6798	genus.Coprobacter.id.949	0.0567083	29.1269
rs72821405	T	C	T	C	-0.147365	-0.204543	NA	0.0824522	6	4714797	240776	0.161617	0.205657	6	4714797	0.0319978	4.76e-06	6177	genus.Coprobacter.id.949	0.0581757	27.1872
rs74919520	G	A	G	A	0.125703	0.17834	NA	0.114004	2	32242452	246676	0.138071	0.196478	2	32242452	0.0276296	5.76e-06	6387	genus.Coprobacter.id.949	0.0567093	27.3625
rs1010560	C	A	C	A	0.0580232	-0.0478222	NA	0.303034	1	30400301	245326	0.0955469	0.616716	1	30400301	0.0122722	1.96e-06	16723	genus.Coprococcus1.id.11301	0.0367803	45.5708
rs12794898	G	T	G	T	0.0903299	0.130095	NA	0.0802816	11	124554061	243306	0.163249	0.425501	11	124554061	0.0197212	4.92e-06	15186	genus.Coprococcus1.id.11301	0.0370618	41.7075
rs1519491	T	C	T	C	0.0499197	-0.0931699	NA	0.413662	2	22079770	246022	0.0891308	0.295877	2	22079770	0.0113558	8.95e-06	16733	genus.Coprococcus1.id.11301	0.0343243	42.445
rs1576241	A	G	A	G	-0.0510343	-0.0720282	NA	0.472347	6	72529277	245692	0.0881744	0.413995	6	72529277	0.0109535	3.33e-06	16729	genus.Coprococcus1.id.11301	0.0359382	44.5045
[truncated: 1,176 more rows]

## Sheet: Table S4_MRresults
Table S4. Results of MR analysis between the gut microbiota and vaginitis
[truncated: 589 more rows]

## Sheet: Table S5_heterogeneity
Table S5. Statistics for heterogeneity tests
[truncated: 9 more rows]

[truncated: 4 more sheets: Table S6_MRpresso, Table S7_pleiotropy_MRegger, Table S9_microbe_metabo_MR, Table S11_MVMR_results]
