# Supplementary material for: How does gut microbiota affect the vaginitis axis? The mediating role of plasma metabolites
Source: Microbiol Spectr. 2024 Dec 31;13(2):e02263-24. doi: 10.1128/spectrum.02263-24 (PMC11792462; doi:10.1128/spectrum.02263-24)
Supplement: Table S8 — SNPs of vaginitis used as IVs in the reverse MR analysis. [file spectrum.02263-24-s0002.xlsx]

## Sheet: reverseMR_SNPs
Table S8. SNPs of vaginitis used as IVs in the reverse MR analysis.
chr.exposure	SNP	pos.exposure	effect_allele.exposure	other_allele.exposure	samplesize.exposure	eaf.exposure	beta.exposure	se.exposure	pval.exposure	exposure	mr_keep.exposure	pval_origin.exposure	id.exposure	data_source.exposure
2	rs1522482	19755159	C	T	244660	0.111577	0.646851	0.145736	9.06e-06	exposure	TRUE	reported	3iF5tu	textfile
2	rs150617233	62566348	C	G	246973	0.0230329	1.54219	0.33561	4.32e-06	exposure	TRUE	reported	3iF5tu	textfile
3	rs73048330	24746907	A	T	244796	0.0191506	1.65599	0.370787	7.96e-06	exposure	TRUE	reported	3iF5tu	textfile
3	rs13065059	67031250	A	G	245662	0.0873639	0.759201	0.164772	4.07e-06	exposure	TRUE	reported	3iF5tu	textfile
3	rs12489418	143241871	G	T	247540	0.15162	0.604501	0.127357	2.07e-06	exposure	TRUE	reported	3iF5tu	textfile
4	rs192098463	76472463	T	C	245123	0.00410202	4.18918	0.930381	6.71e-06	exposure	TRUE	reported	3iF5tu	textfile
4	rs7434595	134152381	G	A	241503	0.459139	0.40954	0.0895203	4.77e-06	exposure	TRUE	reported	3iF5tu	textfile
4	rs13106275	149956179	A	G	246730	0.489035	0.401236	0.088229	5.42e-06	exposure	TRUE	reported	3iF5tu	textfile
8	rs191540466	63731691	A	G	243303	0.0114096	2.23978	0.500819	7.74e-06	exposure	TRUE	reported	3iF5tu	textfile
9	rs1415218	73504992	T	C	244577	0.28021	-0.445732	0.099879	8.09e-06	exposure	TRUE	reported	3iF5tu	textfile
9	rs6537892	138290332	C	T	244721	0.381291	0.404551	0.0915368	9.89e-06	exposure	TRUE	reported	3iF5tu	textfile
10	rs146940984	33521836	T	A	245085	0.0231552	1.54513	0.336178	4.3e-06	exposure	TRUE	reported	3iF5tu	textfile
12	rs140164533	42031213	A	T	240245	0.0442569	1.0436	0.235664	9.49e-06	exposure	TRUE	reported	3iF5tu	textfile
12	rs78350390	73638878	A	C	247540	0.0198695	1.62938	0.361517	6.57e-06	exposure	TRUE	reported	3iF5tu	textfile
13	rs58694119	112270819	G	A	235315	0.199773	0.535079	0.115749	3.79e-06	exposure	TRUE	reported	3iF5tu	textfile
16	rs889671	88212781	C	G	237849	0.273205	-0.465552	0.102266	5.3e-06	exposure	TRUE	reported	3iF5tu	textfile
17	rs10432056	33608006	A	G	244713	0.361652	0.416598	0.0924102	6.54e-06	exposure	TRUE	reported	3iF5tu	textfile
18	rs72975318	74406569	T	C	246146	0.0342378	1.22462	0.268268	5e-06	exposure	TRUE	reported	3iF5tu	textfile
21	rs10084565	47484441	C	T	242753	0.343971	0.509957	0.0945287	6.86e-08	exposure	TRUE	reported	3iF5tu	textfile

## Sheet: significant_results
Significant results of the reverse MR analyses
id.exposure	id.outcome	outcome	exposure	method	nsnp	b	se	pval
SDhmIJ	ly97dy	class.Clostridia.id.1859	exposure	Inverse variance weighted	9	0.0196501	0.00825854	0.0173422
SDhmIJ	ly97dy	class.Clostridia.id.1859	exposure	Weighted median	9	0.0223869	0.0113932	0.0494209
SDhmIJ	ly97dy	class.Clostridia.id.1859	exposure	MR Egger	9	0.00842079	0.0431367	0.850773
SDhmIJ	8WHA4X	family.Bacteroidaceae.id.917	exposure	Inverse variance weighted	9	-0.0183393	0.00826779	0.0265435
SDhmIJ	8WHA4X	family.Bacteroidaceae.id.917	exposure	Weighted median	9	-0.0130083	0.0113449	0.251537
SDhmIJ	8WHA4X	family.Bacteroidaceae.id.917	exposure	MR Egger	9	-0.0115686	0.0412607	0.787293
SDhmIJ	ZMPLBC	genus.Adlercreutzia.id.812	exposure	Inverse variance weighted	9	0.0275948	0.0121525	0.023164
SDhmIJ	ZMPLBC	genus.Adlercreutzia.id.812	exposure	Weighted median	9	0.0180759	0.0161718	0.263678
SDhmIJ	ZMPLBC	genus.Adlercreutzia.id.812	exposure	MR Egger	9	0.0520283	0.0603588	0.417245
SDhmIJ	jPEuLS	genus.Bacteroides.id.918	exposure	Inverse variance weighted	9	-0.0183393	0.00826778	0.0265435
SDhmIJ	jPEuLS	genus.Bacteroides.id.918	exposure	Weighted median	9	-0.0130083	0.0110928	0.240924
SDhmIJ	jPEuLS	genus.Bacteroides.id.918	exposure	MR Egger	9	-0.0115686	0.0412607	0.787293
SDhmIJ	mwJSCO	genus.Eggerthella.id.819	exposure	Inverse variance weighted	9	0.0463986	0.0155913	0.00292096
SDhmIJ	mwJSCO	genus.Eggerthella.id.819	exposure	Weighted median	9	0.0543764	0.0219721	0.0133312
SDhmIJ	mwJSCO	genus.Eggerthella.id.819	exposure	MR Egger	9	0.0843197	0.0817665	0.336743
SDhmIJ	s8BJ4U	order.Clostridiales.id.1863	exposure	Inverse variance weighted	9	0.0198197	0.00825853	0.0163994
SDhmIJ	s8BJ4U	order.Clostridiales.id.1863	exposure	Weighted median	9	0.0220762	0.0113512	0.0517951
SDhmIJ	s8BJ4U	order.Clostridiales.id.1863	exposure	MR Egger	9	0.0082437	0.0432201	0.854145
