# Supplementary material for: How does gut microbiota affect the vaginitis axis? The mediating role of plasma metabolites
Source: Microbiol Spectr. 2024 Dec 31;13(2):e02263-24. doi: 10.1128/spectrum.02263-24 (PMC11792462; doi:10.1128/spectrum.02263-24)
Supplement: Table S10 — Harmonized data for MR analysis between each of the 176 plasma metabolites and vaginitis. [file spectrum.02263-24-s0003.xlsx]

## Sheet: homanized_dat
Table S10. Harmonised data for MR analysis between each of the 176 plasma metabolites and vaginitis.
SNP	effect_allele.exposure	other_allele.exposure	effect_allele.outcome	other_allele.outcome	beta.exposure	beta.outcome	eaf.exposure	eaf.outcome	remove	palindromic	ambiguous	id.outcome	chr.outcome	pos.outcome	samplesize.outcome	se.outcome	pval.outcome	outcome	mr_keep.outcome	pval_origin.outcome	data_source.outcome	chr.exposure	pos.exposure	se.exposure	pval.exposure	exposure	mr_keep.exposure	pval_origin.exposure	id.exposure	data_source.exposure	action	mr_keep
rs102275	C	T	C	T	-0.220549	0.232041	0.34593	0.350968	FALSE	FALSE	FALSE	Vixp8V	11	61557803	247540	0.0918841	0.0115578	outcome	TRUE	reported	textfile	11	61790331	0.015913	1.11e-43	1,2-dipalmitoyl-gpc (16:0/16:0) levels	TRUE	reported	mQKgIX	textfile	2	TRUE
rs1061808	G	T	G	T	0.200092	-0.0361585	0.631678	0.625988	FALSE	FALSE	FALSE	Vixp8V	6	32136547	247540	0.0908442	0.69061	outcome	TRUE	reported	textfile	6	32168770	0.0156583	2.16e-37	1,2-dipalmitoyl-gpc (16:0/16:0) levels	TRUE	reported	mQKgIX	textfile	2	TRUE
rs10778301	A	G	A	G	-0.0693898	-0.121129	0.461879	0.463765	FALSE	FALSE	FALSE	Vixp8V	12	104287077	247384	0.0879765	0.168563	outcome	TRUE	reported	textfile	12	103893299	0.0154191	6.79e-06	1,2-dipalmitoyl-gpc (16:0/16:0) levels	TRUE	reported	mQKgIX	textfile	2	TRUE
rs1159177	C	T	C	T	-0.0754855	-0.104052	0.306209	0.29596	FALSE	FALSE	FALSE	Vixp8V	6	98160488	245918	0.0962963	0.279902	outcome	TRUE	reported	textfile	6	97712612	0.0167415	6.52e-06	1,2-dipalmitoyl-gpc (16:0/16:0) levels	TRUE	reported	mQKgIX	textfile	2	TRUE
rs117470433	T	C	T	C	0.26326	-0.162261	0.0176685	0.0181256	FALSE	FALSE	FALSE	Vixp8V	16	4884392	246805	0.32607	0.618749	outcome	TRUE	reported	textfile	16	4834391	0.0585744	6.98e-06	1,2-dipalmitoyl-gpc (16:0/16:0) levels	TRUE	reported	mQKgIX	textfile	2	TRUE
rs117752111	G	A	G	A	0.239516	-0.289255	0.0207753	0.0162741	FALSE	FALSE	FALSE	Vixp8V	20	17360322	247540	0.348741	0.406862	outcome	TRUE	reported	textfile	20	17379677	0.0538015	8.51e-06	1,2-dipalmitoyl-gpc (16:0/16:0) levels	TRUE	reported	mQKgIX	textfile	2	TRUE
rs12438714	T	G	T	G	-0.138473	-0.120671	0.0645318	0.0592248	FALSE	FALSE	FALSE	Vixp8V	15	93585975	247540	0.186739	0.518149	outcome	TRUE	reported	textfile	15	93042745	0.0307182	6.55e-06	1,2-dipalmitoyl-gpc (16:0/16:0) levels	TRUE	reported	mQKgIX	textfile	2	TRUE
rs12544703	G	A	G	A	-0.106164	0.147349	0.182667	0.182877	FALSE	FALSE	FALSE	Vixp8V	8	59310424	243754	0.114411	0.197785	outcome	TRUE	reported	textfile	8	58397865	0.019997	1.1e-07	1,2-dipalmitoyl-gpc (16:0/16:0) levels	TRUE	reported	mQKgIX	textfile	2	TRUE
rs141357957	T	C	T	C	-0.30519	-0.731001	0.0127443	0.0137685	FALSE	FALSE	FALSE	Vixp8V	16	9903152	246867	0.377369	0.0527332	outcome	TRUE	reported	textfile	16	9809295	0.0679417	7.06e-06	1,2-dipalmitoyl-gpc (16:0/16:0) levels	TRUE	reported	mQKgIX	textfile	2	TRUE
rs145128297	A	G	A	G	-0.298888	-0.29919	0.014713	0.0109623	FALSE	FALSE	FALSE	Vixp8V	5	25233642	244794	0.423838	0.480246	outcome	TRUE	reported	textfile	5	25233533	0.0637577	2.76e-06	1,2-dipalmitoyl-gpc (16:0/16:0) levels	TRUE	reported	mQKgIX	textfile	2	TRUE
rs1601935	T	G	T	G	-0.0771848	0.0486328	0.650326	0.657226	FALSE	FALSE	FALSE	Vixp8V	15	58671765	245313	0.0928224	0.600325	outcome	TRUE	reported	textfile	15	58379566	0.0168088	4.39e-06	1,2-dipalmitoyl-gpc (16:0/16:0) levels	TRUE	reported	mQKgIX	textfile	2	TRUE
rs17231506	T	C	T	C	0.0901668	0.129993	0.325307	0.323263	FALSE	FALSE	FALSE	Vixp8V	16	56994528	247235	0.0937767	0.165685	outcome	TRUE	reported	textfile	16	56960616	0.0162354	2.8e-08	1,2-dipalmitoyl-gpc (16:0/16:0) levels	TRUE	reported	mQKgIX	textfile	2	TRUE
rs17248720	T	C	T	C	-0.122497	-0.237561	0.113267	0.116974	FALSE	FALSE	FALSE	Vixp8V	19	11198187	246956	0.136177	0.0810725	outcome	TRUE	reported	textfile	19	11087511	0.0238862	2.92e-07	1,2-dipalmitoyl-gpc (16:0/16:0) levels	TRUE	reported	mQKgIX	textfile	2	TRUE
rs183181954	G	A	G	A	0.857517	0.788814	0.0018173	0.00218193	FALSE	FALSE	FALSE	Vixp8V	8	11209333	247258	0.94688	0.404808	outcome	TRUE	reported	textfile	8	11351824	0.179475	1.77e-06	1,2-dipalmitoyl-gpc (16:0/16:0) levels	TRUE	reported	mQKgIX	textfile	2	TRUE
rs185772485	G	A	G	A	-0.277576	-0.156951	0.0180312	0.0115102	FALSE	FALSE	FALSE	Vixp8V	10	4423607	244044	0.41237	0.703495	outcome	TRUE	reported	textfile	10	4381415	0.0576862	1.5e-06	1,2-dipalmitoyl-gpc (16:0/16:0) levels	TRUE	reported	mQKgIX	textfile	2	TRUE
rs2032969	A	G	A	G	-0.111093	-0.145551	0.106101	0.109852	FALSE	FALSE	FALSE	Vixp8V	1	75175664	244429	0.14118	0.302558	outcome	TRUE	reported	textfile	1	74709980	0.0248798	8e-06	1,2-dipalmitoyl-gpc (16:0/16:0) levels	TRUE	reported	mQKgIX	textfile	2	TRUE
rs2075269	C	T	C	T	-0.0815166	0.0396937	0.24807	0.258367	FALSE	FALSE	FALSE	Vixp8V	22	21356029	245447	0.100329	0.692375	outcome	TRUE	reported	textfile	22	21001740	0.0180752	6.49e-06	1,2-dipalmitoyl-gpc (16:0/16:0) levels	TRUE	reported	mQKgIX	textfile	2	TRUE
rs2745311	A	C	A	C	0.0702244	0.100193	0.535022	0.538679	FALSE	FALSE	FALSE	Vixp8V	1	18904033	237444	0.0899725	0.265454	outcome	TRUE	reported	textfile	1	18577539	0.0154888	5.79e-06	1,2-dipalmitoyl-gpc (16:0/16:0) levels	TRUE	reported	mQKgIX	textfile	2	TRUE
rs3019671	T	C	T	C	-0.0743413	0.00142096	0.39617	0.400314	FALSE	FALSE	FALSE	Vixp8V	11	134494054	244829	0.0899475	0.987396	outcome	TRUE	reported	textfile	11	134624160	0.0156753	2.11e-06	1,2-dipalmitoyl-gpc (16:0/16:0) levels	TRUE	reported	mQKgIX	textfile	2	TRUE
rs45617141	G	T	G	T	0.264148	-0.0511856	0.0177024	0.0121948	FALSE	FALSE	FALSE	Vixp8V	15	43623397	243670	0.40138	0.898526	outcome	TRUE	reported	textfile	15	43331199	0.0582611	5.79e-06	1,2-dipalmitoyl-gpc (16:0/16:0) levels	TRUE	reported	mQKgIX	textfile	2	TRUE
rs4920834	A	G	A	G	0.0902345	-0.0757612	0.764055	0.773064	FALSE	FALSE	FALSE	Vixp8V	5	85048075	247356	0.104728	0.469427	outcome	TRUE	reported	textfile	5	85752257	0.0181074	6.25e-07	1,2-dipalmitoyl-gpc (16:0/16:0) levels	TRUE	reported	mQKgIX	textfile	2	TRUE
rs57942043	C	A	C	A	0.167765	0.0230802	0.0448804	0.0490062	FALSE	FALSE	FALSE	Vixp8V	17	71942048	247540	0.203307	0.909615	outcome	TRUE	reported	textfile	17	73945909	0.0372989	6.86e-06	1,2-dipalmitoyl-gpc (16:0/16:0) levels	TRUE	reported	mQKgIX	textfile	2	TRUE
rs61979368	T	C	T	C	0.0825341	0.115584	0.247334	0.256887	FALSE	FALSE	FALSE	Vixp8V	14	76815133	241468	0.10135	0.254104	outcome	TRUE	reported	textfile	14	76348790	0.0180997	5.12e-06	1,2-dipalmitoyl-gpc (16:0/16:0) levels	TRUE	reported	mQKgIX	textfile	2	TRUE
rs6753019	A	G	A	G	-0.0961117	0.10698	0.837465	0.83912	FALSE	FALSE	FALSE	Vixp8V	2	113948159	246603	0.119538	0.370819	outcome	TRUE	reported	textfile	2	113190582	0.0210504	4.98e-06	1,2-dipalmitoyl-gpc (16:0/16:0) levels	TRUE	reported	mQKgIX	textfile	2	TRUE
rs72728195	C	T	C	T	-0.0764083	-0.0554406	0.307461	0.302648	FALSE	FALSE	FALSE	Vixp8V	8	138590995	243973	0.0960551	0.563821	outcome	TRUE	reported	textfile	8	137578752	0.0166291	4.33e-06	1,2-dipalmitoyl-gpc (16:0/16:0) levels	TRUE	reported	mQKgIX	textfile	2	TRUE
rs7320739	G	T	G	T	-0.0957937	-0.0265569	0.166891	0.16333	FALSE	FALSE	FALSE	Vixp8V	13	106938049	244098	0.119052	0.823481	outcome	TRUE	reported	textfile	13	106285700	0.0206722	3.59e-06	1,2-dipalmitoyl-gpc (16:0/16:0) levels	TRUE	reported	mQKgIX	textfile	2	TRUE
rs7900015	A	G	A	G	0.160184	0.512114	0.0481855	0.0522039	FALSE	FALSE	FALSE	Vixp8V	10	24090283	246744	0.198338	0.00982219	outcome	TRUE	reported	textfile	10	23801354	0.0357053	7.25e-06	1,2-dipalmitoyl-gpc (16:0/16:0) levels	TRUE	reported	mQKgIX	textfile	2	TRUE
rs10088682	T	C	T	C	0.0694216	-0.00763369	0.458222	0.463531	FALSE	FALSE	FALSE	Vixp8V	8	59200002	245342	0.0882421	0.931062	outcome	TRUE	reported	textfile	8	58287443	0.015521	7.72e-06	Trigonelline levels	TRUE	reported	7wnhcV	textfile	2	TRUE
rs114830966	A	G	A	G	-0.375581	-0.0908126	0.0103465	0.00656685	FALSE	FALSE	FALSE	Vixp8V	1	74850104	245247	0.553093	0.869581	outcome	TRUE	reported	textfile	1	74384420	0.0769197	1.05e-06	Trigonelline levels	TRUE	reported	7wnhcV	textfile	2	TRUE
rs115146351	A	G	A	G	-0.147385	0.127115	0.0596598	0.0659882	FALSE	FALSE	FALSE	Vixp8V	4	122578939	246097	0.175681	0.46934	outcome	TRUE	reported	textfile	4	121657784	0.0328319	7.15e-06	Trigonelline levels	TRUE	reported	7wnhcV	textfile	2	TRUE
rs115151170	C	T	C	T	-0.338886	0.68398	0.0115656	0.00694038	FALSE	FALSE	FALSE	Vixp8V	6	54771087	242782	0.531399	0.198049	outcome	TRUE	reported	textfile	6	54906289	0.0722547	2.73e-06	Trigonelline levels	TRUE	reported	7wnhcV	textfile	2	TRUE
rs115520044	A	G	A	G	0.296117	0.0268496	0.0166484	0.0113645	FALSE	FALSE	FALSE	Vixp8V	14	49955007	245237	0.414183	0.948313	outcome	TRUE	reported	textfile	14	49488289	0.0603473	9.25e-07	Trigonelline levels	TRUE	reported	7wnhcV	textfile	2	TRUE
rs115558877	G	A	G	A	0.283083	-0.395192	0.0162034	0.0159748	FALSE	FALSE	FALSE	Vixp8V	1	22577709	245511	0.350252	0.259189	outcome	TRUE	reported	textfile	1	22251216	0.0606415	3.04e-06	Trigonelline levels	TRUE	reported	7wnhcV	textfile	2	TRUE
rs116020639	C	T	C	T	-0.277233	-0.311045	0.0157971	0.00844791	FALSE	FALSE	FALSE	Vixp8V	2	65107483	243078	0.481656	0.518421	outcome	TRUE	reported	textfile	2	64880349	0.0620127	7.8e-06	Trigonelline levels	TRUE	reported	7wnhcV	textfile	2	TRUE
rs117187192	A	G	A	G	-0.197012	0.0322072	0.0326366	0.0297708	FALSE	FALSE	FALSE	Vixp8V	6	156146296	244753	0.258585	0.900879	outcome	TRUE	reported	textfile	6	155825162	0.0437787	6.79e-06	Trigonelline levels	TRUE	reported	7wnhcV	textfile	2	TRUE
rs117728044	G	A	G	A	-0.259555	0.0624802	0.0188714	0.0131213	FALSE	FALSE	FALSE	Vixp8V	13	40149560	240563	0.391264	0.873127	outcome	TRUE	reported	textfile	13	39575423	0.0570087	5.29e-06	Trigonelline levels	TRUE	reported	7wnhcV	textfile	2	TRUE
rs118074685	C	T	C	T	0.172201	0.342811	0.0510204	0.0531532	FALSE	FALSE	FALSE	Vixp8V	17	33407640	246655	0.1944	0.0778271	outcome	TRUE	reported	textfile	17	35080621	0.0346761	6.84e-07	Trigonelline levels	TRUE	reported	7wnhcV	textfile	2	TRUE
rs1594297	A	G	A	G	0.243317	0.116525	0.974151	0.974191	FALSE	FALSE	FALSE	Vixp8V	2	16658244	244274	0.276336	0.673259	outcome	TRUE	reported	textfile	2	16476976	0.0498295	1.04e-06	Trigonelline levels	TRUE	reported	7wnhcV	textfile	2	TRUE
rs1601568	T	A	T	A	0.104566	-0.0348677	0.85011	0.855416	FALSE	TRUE	FALSE	Vixp8V	3	131152413	246624	0.124696	0.779767	outcome	TRUE	reported	textfile	3	131433569	0.0213989	1.03e-06	Trigonelline levels	TRUE	reported	7wnhcV	textfile	2	TRUE
rs345471	A	G	A	G	-0.0730759	0.112651	0.661226	0.660053	FALSE	FALSE	FALSE	Vixp8V	13	92410878	247540	0.0925669	0.223616	outcome	TRUE	reported	textfile	13	91758624	0.016223	6.65e-06	Trigonelline levels	TRUE	reported	7wnhcV	textfile	2	TRUE
rs3849062	G	A	G	A	-0.0770005	0.0694527	0.301836	0.309008	FALSE	FALSE	FALSE	Vixp8V	5	125373884	244073	0.0954056	0.46663	outcome	TRUE	reported	textfile	5	126038191	0.0169027	5.23e-06	Trigonelline levels	TRUE	reported	7wnhcV	textfile	2	TRUE
rs45603636	A	G	A	G	-0.392277	-0.146871	0.0102711	0.00903645	FALSE	FALSE	FALSE	Vixp8V	6	43591056	246225	0.464183	0.751693	outcome	TRUE	reported	textfile	6	43623319	0.0769037	3.38e-07	Trigonelline levels	TRUE	reported	7wnhcV	textfile	2	TRUE
rs4848147	A	G	A	G	-0.0712734	-0.181841	0.377018	0.385128	FALSE	FALSE	FALSE	Vixp8V	2	121955160	247540	0.0901396	0.0436614	outcome	TRUE	reported	textfile	2	121197584	0.0158212	6.64e-06	Trigonelline levels	TRUE	reported	7wnhcV	textfile	2	TRUE
rs4856225	T	C	T	C	0.0867398	-0.00644159	0.795048	0.794602	FALSE	FALSE	FALSE	Vixp8V	3	79980108	246539	0.108254	0.95255	outcome	TRUE	reported	textfile	3	79930958	0.0191329	5.8e-06	Trigonelline levels	TRUE	reported	7wnhcV	textfile	2	TRUE
rs59603647	G	C	G	C	0.0976318	-0.120383	0.158436	0.178534	FALSE	TRUE	FALSE	Vixp8V	17	75619206	245231	0.114626	0.293618	outcome	TRUE	reported	textfile	17	77623124	0.0214455	5.3e-06	Trigonelline levels	TRUE	reported	7wnhcV	textfile	2	TRUE
rs61419985	C	T	C	T	-0.333293	0.470771	0.0105881	0.00915004	FALSE	FALSE	FALSE	Vixp8V	2	233849503	247540	0.460788	0.306938	outcome	TRUE	reported	textfile	2	232984793	0.0747585	8.26e-06	Trigonelline levels	TRUE	reported	7wnhcV	textfile	2	TRUE
rs62246138	A	G	A	G	-0.208306	0.255822	0.0322933	0.0314188	FALSE	FALSE	FALSE	Vixp8V	3	46453953	246715	0.254379	0.314574	outcome	TRUE	reported	textfile	3	46412462	0.0441862	2.43e-06	Trigonelline levels	TRUE	reported	7wnhcV	textfile	2	TRUE
rs6909263	A	G	A	G	0.0696963	-0.0589141	0.432108	0.43392	FALSE	FALSE	FALSE	Vixp8V	6	1327127	247540	0.0884312	0.505275	outcome	TRUE	reported	textfile	6	1326892	0.0156089	8e-06	Trigonelline levels	TRUE	reported	7wnhcV	textfile	2	TRUE
rs73328382	A	C	A	C	-0.470821	-0.647967	0.00587879	0.00555538	FALSE	FALSE	FALSE	Vixp8V	10	101182508	247148	0.59553	0.276573	outcome	TRUE	reported	textfile	10	99422751	0.101083	3.2e-06	Trigonelline levels	TRUE	reported	7wnhcV	textfile	2	TRUE
rs75166338	G	A	G	A	-0.333795	-0.622315	0.0109104	0.00990542	FALSE	FALSE	FALSE	Vixp8V	4	126007087	246784	0.444056	0.161084	outcome	TRUE	reported	textfile	4	125085932	0.0733501	5.35e-06	Trigonelline levels	TRUE	reported	7wnhcV	textfile	2	TRUE
rs75972606	C	T	C	T	0.208073	-0.20157	0.0285056	0.0286281	FALSE	FALSE	FALSE	Vixp8V	3	192045840	245720	0.267927	0.451851	outcome	TRUE	reported	textfile	3	192328051	0.0462893	6.95e-06	Trigonelline levels	TRUE	reported	7wnhcV	textfile	2	TRUE
rs77535466	C	A	C	A	-0.285605	-0.0270143	0.0162774	0.0141371	FALSE	FALSE	FALSE	Vixp8V	15	93622457	247540	0.375514	0.94265	outcome	TRUE	reported	textfile	15	93079228	0.060652	2.49e-06	Trigonelline levels	TRUE	reported	7wnhcV	textfile	2	TRUE
rs11044235	T	G	T	G	0.0878729	-0.190969	0.349155	0.353701	FALSE	FALSE	FALSE	Vixp8V	12	18801436	246311	0.0918231	0.0375484	outcome	TRUE	reported	textfile	12	18648502	0.018593	2.29e-06	5alpha-androstan-3alpha,17alpha-diol monosulfate levels	TRUE	reported	4tvb3A	textfile	2	TRUE
rs112216002	A	G	A	G	-0.619768	0.613173	0.00417954	0.00128937	FALSE	FALSE	FALSE	Vixp8V	16	48849700	247020	1.26715	0.628459	outcome	TRUE	reported	textfile	16	48815789	0.135583	4.85e-06	5alpha-androstan-3alpha,17alpha-diol monosulfate levels	TRUE	reported	4tvb3A	textfile	2	TRUE
rs12765778	A	G	A	G	-0.0825245	-0.0235051	0.398202	0.403304	FALSE	FALSE	FALSE	Vixp8V	10	5420477	222817	0.094292	0.803145	outcome	TRUE	reported	textfile	10	5378514	0.018393	7.23e-06	5alpha-androstan-3alpha,17alpha-diol monosulfate levels	TRUE	reported	4tvb3A	textfile	2	TRUE
rs13096010	A	G	A	G	0.0887228	-0.0715074	0.384297	0.382251	FALSE	FALSE	FALSE	Vixp8V	3	186351135	241454	0.0914388	0.4342	outcome	TRUE	reported	textfile	3	186633346	0.018656	1.98e-06	5alpha-androstan-3alpha,17alpha-diol monosulfate levels	TRUE	reported	4tvb3A	textfile	2	TRUE
rs13161089	G	A	G	A	-0.132833	0.043822	0.102487	0.101155	FALSE	FALSE	FALSE	Vixp8V	5	3052162	247432	0.145153	0.762726	outcome	TRUE	reported	textfile	5	3052048	0.0295049	6.73e-06	5alpha-androstan-3alpha,17alpha-diol monosulfate levels	TRUE	reported	4tvb3A	textfile	2	TRUE
rs142734218	A	G	A	G	0.502301	-0.454803	0.00656921	0.00700566	FALSE	FALSE	FALSE	Vixp8V	15	28521366	245016	0.529362	0.390256	outcome	TRUE	reported	textfile	15	28276220	0.111776	7e-06	5alpha-androstan-3alpha,17alpha-diol monosulfate levels	TRUE	reported	4tvb3A	textfile	2	TRUE
rs148982377	C	T	C	T	-0.697993	-0.0322463	0.0203304	0.0396105	FALSE	FALSE	FALSE	Vixp8V	7	99075038	246715	0.225095	0.886088	outcome	TRUE	reported	textfile	7	99477415	0.0615151	7.7e-30	5alpha-androstan-3alpha,17alpha-diol monosulfate levels	TRUE	reported	4tvb3A	textfile	2	TRUE
rs1492611	C	T	C	T	0.0878102	0.089894	0.336646	0.343604	FALSE	FALSE	FALSE	Vixp8V	9	81890076	246320	0.0924873	0.33107	outcome	TRUE	reported	textfile	9	79275161	0.01904	3.99e-06	5alpha-androstan-3alpha,17alpha-diol monosulfate levels	TRUE	reported	4tvb3A	textfile	2	TRUE
rs150352394	A	G	A	G	0.441651	0.241148	0.0103336	0.00621965	FALSE	FALSE	FALSE	Vixp8V	13	114778571	246477	0.557525	0.665354	outcome	TRUE	reported	textfile	13	114013095	0.0877267	4.79e-07	5alpha-androstan-3alpha,17alpha-diol monosulfate levels	TRUE	reported	4tvb3A	textfile	2	TRUE
rs150363694	G	A	G	A	0.373177	-0.773055	0.0115745	0.00839519	FALSE	FALSE	FALSE	Vixp8V	6	123964101	243592	0.485595	0.111391	outcome	TRUE	reported	textfile	6	123642956	0.0843396	9.66e-06	5alpha-androstan-3alpha,17alpha-diol monosulfate levels	TRUE	reported	4tvb3A	textfile	2	TRUE
rs16970513	G	A	G	A	0.113115	-0.242378	0.157119	0.162099	FALSE	FALSE	FALSE	Vixp8V	16	70791917	246501	0.119187	0.0419922	outcome	TRUE	reported	textfile	16	70758014	0.0245603	4.11e-06	5alpha-androstan-3alpha,17alpha-diol monosulfate levels	TRUE	reported	4tvb3A	textfile	2	TRUE
rs17506532	G	T	G	T	0.342919	-0.063846	0.0133152	0.0148057	FALSE	FALSE	FALSE	Vixp8V	4	117974920	247540	0.369117	0.862675	outcome	TRUE	reported	textfile	4	117053764	0.0771506	8.8e-06	5alpha-androstan-3alpha,17alpha-diol monosulfate levels	TRUE	reported	4tvb3A	textfile	2	TRUE
rs17745049	A	G	A	G	-0.123682	0.210993	0.133633	0.141581	FALSE	FALSE	FALSE	Vixp8V	17	52935126	245583	0.126106	0.094299	outcome	TRUE	reported	textfile	17	54857765	0.0263528	2.69e-06	5alpha-androstan-3alpha,17alpha-diol monosulfate levels	TRUE	reported	4tvb3A	textfile	2	TRUE
rs183293	A	G	A	G	-0.13514	0.0755465	0.103714	0.0968833	FALSE	FALSE	FALSE	Vixp8V	5	161481306	231397	0.153212	0.621954	outcome	TRUE	reported	textfile	5	162054300	0.0305332	9.6e-06	5alpha-androstan-3alpha,17alpha-diol monosulfate levels	TRUE	reported	4tvb3A	textfile	2	TRUE
rs2094799	T	C	T	C	0.0823415	0.0731516	0.585869	0.572932	FALSE	FALSE	FALSE	Vixp8V	13	84759933	243797	0.0893725	0.41307	outcome	TRUE	reported	textfile	13	84185798	0.0182229	6.23e-06	5alpha-androstan-3alpha,17alpha-diol monosulfate levels	TRUE	reported	4tvb3A	textfile	2	TRUE
rs2603152	C	T	C	T	0.162951	-0.144728	0.67968	0.664567	FALSE	FALSE	FALSE	Vixp8V	4	69367074	247540	0.0927999	0.118861	outcome	TRUE	reported	textfile	4	68501356	0.0190161	1.04e-17	5alpha-androstan-3alpha,17alpha-diol monosulfate levels	TRUE	reported	4tvb3A	textfile	2	TRUE
rs35951956	A	G	A	G	0.0860906	-3.82e-05	0.397771	0.3917	FALSE	FALSE	FALSE	Vixp8V	19	54921064	246856	0.0898301	0.999661	outcome	TRUE	reported	textfile	19	54409388	0.0182571	2.41e-06	5alpha-androstan-3alpha,17alpha-diol monosulfate levels	TRUE	reported	4tvb3A	textfile	2	TRUE
rs58515501	T	G	T	G	-0.179367	-0.0987355	0.05336	0.0457545	FALSE	FALSE	FALSE	Vixp8V	8	85142043	246085	0.211706	0.640944	outcome	TRUE	reported	textfile	8	84229808	0.0397701	6.48e-06	5alpha-androstan-3alpha,17alpha-diol monosulfate levels	TRUE	reported	4tvb3A	textfile	2	TRUE
rs6074652	A	G	A	G	0.261251	-0.114237	0.0249546	0.0217578	FALSE	FALSE	FALSE	Vixp8V	20	13838237	245866	0.302542	0.705736	outcome	TRUE	reported	textfile	20	13857591	0.0568021	4.24e-06	5alpha-androstan-3alpha,17alpha-diol monosulfate levels	TRUE	reported	4tvb3A	textfile	2	TRUE
rs61049932	T	C	T	C	-0.26754	-0.626153	0.0229299	0.019937	FALSE	FALSE	FALSE	Vixp8V	15	99424687	246025	0.314211	0.0462858	outcome	TRUE	reported	textfile	15	98881458	0.0598447	7.8e-06	5alpha-androstan-3alpha,17alpha-diol monosulfate levels	TRUE	reported	4tvb3A	textfile	2	TRUE
rs62317882	C	T	C	T	-0.270511	-0.077526	0.615895	0.656186	FALSE	FALSE	FALSE	Vixp8V	4	69355709	242548	0.0932502	0.405761	outcome	TRUE	reported	textfile	4	68489991	0.0182842	1.58e-49	5alpha-androstan-3alpha,17alpha-diol monosulfate levels	TRUE	reported	4tvb3A	textfile	2	TRUE
rs6679437	A	G	A	G	-0.0810634	-0.0486955	0.452643	0.437768	FALSE	FALSE	FALSE	Vixp8V	1	104846530	243378	0.089161	0.584961	outcome	TRUE	reported	textfile	1	104303908	0.0178898	5.86e-06	5alpha-androstan-3alpha,17alpha-diol monosulfate levels	TRUE	reported	4tvb3A	textfile	2	TRUE
rs7070862	T	A	T	A	-0.228938	0.0346746	0.138874	0.161029	FALSE	TRUE	FALSE	Vixp8V	10	5239958	245788	0.119632	0.771935	outcome	TRUE	reported	textfile	10	5197995	0.0260104	1.35e-18	5alpha-androstan-3alpha,17alpha-diol monosulfate levels	TRUE	reported	4tvb3A	textfile	2	TRUE
rs7185229	A	G	A	G	-0.110673	0.00864881	0.172752	0.177434	FALSE	FALSE	FALSE	Vixp8V	16	83256768	246996	0.114638	0.939861	outcome	TRUE	reported	textfile	16	83223163	0.023805	3.33e-06	5alpha-androstan-3alpha,17alpha-diol monosulfate levels	TRUE	reported	4tvb3A	textfile	2	TRUE
rs730139	C	T	C	T	0.151065	-0.183822	0.0777737	0.0722468	FALSE	FALSE	FALSE	Vixp8V	4	42754516	247125	0.169812	0.27903	outcome	TRUE	reported	textfile	4	42752499	0.033619	7.01e-06	5alpha-androstan-3alpha,17alpha-diol monosulfate levels	TRUE	reported	4tvb3A	textfile	2	TRUE
rs75766985	G	T	G	T	-0.409056	-0.386974	0.0104793	0.00928643	FALSE	FALSE	FALSE	Vixp8V	8	81460212	244981	0.455261	0.395322	outcome	TRUE	reported	textfile	8	80547977	0.0881668	3.49e-06	5alpha-androstan-3alpha,17alpha-diol monosulfate levels	TRUE	reported	4tvb3A	textfile	2	TRUE
rs772733	A	G	A	G	-0.366909	0.279655	0.987038	0.989579	FALSE	FALSE	FALSE	Vixp8V	12	77339110	246145	0.429468	0.51494	outcome	TRUE	reported	textfile	12	76945330	0.080404	5.04e-06	5alpha-androstan-3alpha,17alpha-diol monosulfate levels	TRUE	reported	4tvb3A	textfile	2	TRUE
rs9461218	A	G	A	G	0.137653	0.0963142	0.242251	0.249269	FALSE	FALSE	FALSE	Vixp8V	6	25818755	247488	0.101065	0.340596	outcome	TRUE	reported	textfile	6	25818527	0.0208152	3.76e-11	5alpha-androstan-3alpha,17alpha-diol monosulfate levels	TRUE	reported	4tvb3A	textfile	2	TRUE
rs111863675	A	G	A	G	-0.347345	-0.832346	0.0113847	0.0105826	FALSE	FALSE	FALSE	Vixp8V	19	54234909	246301	0.428633	0.052154	outcome	TRUE	reported	textfile	19	53731655	0.0722977	1.55e-06	5alpha-androstan-3beta,17beta-diol monosulfate (2) levels	TRUE	reported	GWJTC6	textfile	2	TRUE
rs112881196	G	C	G	C	-0.300298	0.0469253	0.0333192	0.0380374	FALSE	TRUE	FALSE	Vixp8V	2	31982811	246560	0.22798	0.836923	outcome	TRUE	reported	textfile	2	31757742	0.0433173	4.13e-12	5alpha-androstan-3beta,17beta-diol monosulfate (2) levels	TRUE	reported	GWJTC6	textfile	2	TRUE
rs11663683	T	C	T	C	0.0789781	-0.10405	0.396044	0.386062	FALSE	FALSE	FALSE	Vixp8V	18	571911	230889	0.0930323	0.263386	outcome	TRUE	reported	textfile	18	571911	0.0159019	6.81e-07	5alpha-androstan-3beta,17beta-diol monosulfate (2) levels	TRUE	reported	GWJTC6	textfile	2	TRUE
rs117299048	A	T	A	T	0.324771	-0.332047	0.0134558	0.0115899	FALSE	TRUE	FALSE	Vixp8V	8	143698119	245256	0.410984	0.419129	outcome	TRUE	reported	textfile	8	142616758	0.0679297	1.74e-06	5alpha-androstan-3beta,17beta-diol monosulfate (2) levels	TRUE	reported	GWJTC6	textfile	2	TRUE
rs117907084	C	A	C	A	-0.181581	0.0172336	0.0391712	0.0395875	FALSE	FALSE	FALSE	Vixp8V	8	8094540	247540	0.224519	0.938816	outcome	TRUE	reported	textfile	8	8237018	0.0396945	4.77e-06	5alpha-androstan-3beta,17beta-diol monosulfate (2) levels	TRUE	reported	GWJTC6	textfile	2	TRUE
rs11807828	A	G	A	G	0.175292	0.192664	0.0512456	0.0549314	FALSE	FALSE	FALSE	Vixp8V	1	113042549	245852	0.192863	0.317812	outcome	TRUE	reported	textfile	1	112499927	0.0351624	6.19e-07	5alpha-androstan-3beta,17beta-diol monosulfate (2) levels	TRUE	reported	GWJTC6	textfile	2	TRUE
rs1202220	C	T	C	T	0.0744629	0.134374	0.668011	0.67952	FALSE	FALSE	FALSE	Vixp8V	7	3657966	244733	0.094582	0.155399	outcome	TRUE	reported	textfile	7	3618334	0.0166978	8.22e-06	5alpha-androstan-3beta,17beta-diol monosulfate (2) levels	TRUE	reported	GWJTC6	textfile	2	TRUE
rs138257623	C	A	C	A	0.167345	0.131167	0.0540963	0.0531422	FALSE	FALSE	FALSE	Vixp8V	7	75642483	247054	0.195975	0.503302	outcome	TRUE	reported	textfile	7	76013165	0.0342927	1.06e-06	5alpha-androstan-3beta,17beta-diol monosulfate (2) levels	TRUE	reported	GWJTC6	textfile	2	TRUE
rs139943078	T	G	T	G	0.2211	0.423364	0.0272754	0.0240494	FALSE	FALSE	FALSE	Vixp8V	4	69515918	238426	0.29046	0.144962	outcome	TRUE	reported	textfile	4	68650200	0.0483186	4.74e-06	5alpha-androstan-3beta,17beta-diol monosulfate (2) levels	TRUE	reported	GWJTC6	textfile	2	TRUE
rs141113556	G	A	G	A	0.267786	-0.0708959	0.0170617	0.0166213	FALSE	FALSE	FALSE	Vixp8V	5	128012545	244204	0.345407	0.837374	outcome	TRUE	reported	textfile	5	128676852	0.0593711	6.47e-06	5alpha-androstan-3beta,17beta-diol monosulfate (2) levels	TRUE	reported	GWJTC6	textfile	2	TRUE
rs143358204	G	A	G	A	0.254463	-0.198974	0.0188894	0.0167008	FALSE	FALSE	FALSE	Vixp8V	2	31987542	246635	0.34146	0.560085	outcome	TRUE	reported	textfile	2	31762473	0.0573714	9.19e-06	5alpha-androstan-3beta,17beta-diol monosulfate (2) levels	TRUE	reported	GWJTC6	textfile	2	TRUE
rs146308324	A	C	A	C	-0.330872	0.18754	0.0109127	0.00953738	FALSE	FALSE	FALSE	Vixp8V	9	103370369	247028	0.447277	0.675002	outcome	TRUE	reported	textfile	9	100608087	0.0745815	9.15e-06	5alpha-androstan-3beta,17beta-diol monosulfate (2) levels	TRUE	reported	GWJTC6	textfile	2	TRUE
rs146802218	G	C	G	C	-0.464087	0.723072	0.00626245	0.00349021	FALSE	TRUE	FALSE	Vixp8V	8	123485403	246260	0.758392	0.340373	outcome	TRUE	reported	textfile	8	122473164	0.0988296	2.66e-06	5alpha-androstan-3beta,17beta-diol monosulfate (2) levels	TRUE	reported	GWJTC6	textfile	2	TRUE
rs147344701	A	G	A	G	-0.359861	0.152567	0.00999716	0.0115111	FALSE	FALSE	FALSE	Vixp8V	8	94557689	247153	0.408297	0.708652	outcome	TRUE	reported	textfile	8	93545461	0.0778157	3.75e-06	5alpha-androstan-3beta,17beta-diol monosulfate (2) levels	TRUE	reported	GWJTC6	textfile	2	TRUE
rs148982377	C	T	C	T	-1.09088	-0.0322463	0.0207949	0.0396105	FALSE	FALSE	FALSE	Vixp8V	7	99075038	246715	0.225095	0.886088	outcome	TRUE	reported	textfile	7	99477415	0.052914	1.96e-94	5alpha-androstan-3beta,17beta-diol monosulfate (2) levels	TRUE	reported	GWJTC6	textfile	2	TRUE
rs150754448	A	G	A	G	0.101273	0.0452772	0.150934	0.15469	FALSE	FALSE	FALSE	Vixp8V	10	5266874	247440	0.121225	0.708778	outcome	TRUE	reported	textfile	10	5224911	0.0218622	3.62e-06	5alpha-androstan-3beta,17beta-diol monosulfate (2) levels	TRUE	reported	GWJTC6	textfile	2	TRUE
rs342165	G	A	G	A	-0.104411	0.118882	0.13249	0.14309	FALSE	FALSE	FALSE	Vixp8V	12	63081269	244618	0.125709	0.344306	outcome	TRUE	reported	textfile	12	62687489	0.0230924	6.14e-06	5alpha-androstan-3beta,17beta-diol monosulfate (2) levels	TRUE	reported	GWJTC6	textfile	2	TRUE
rs35192168	A	T	A	T	-0.0768829	0.0964338	0.630856	0.649465	FALSE	TRUE	FALSE	Vixp8V	9	126753321	233723	0.0945719	0.307877	outcome	TRUE	reported	textfile	9	123991042	0.0165984	3.62e-06	5alpha-androstan-3beta,17beta-diol monosulfate (2) levels	TRUE	reported	GWJTC6	textfile	2	TRUE
rs4149056	C	T	C	T	0.109996	-0.0234342	0.158074	0.15141	FALSE	FALSE	FALSE	Vixp8V	12	21331549	247540	0.122702	0.848537	outcome	TRUE	reported	textfile	12	21178615	0.0211596	2.01e-07	5alpha-androstan-3beta,17beta-diol monosulfate (2) levels	TRUE	reported	GWJTC6	textfile	2	TRUE
rs548244437	T	C	T	C	-0.295008	-0.214807	0.0173734	0.0168654	FALSE	FALSE	FALSE	Vixp8V	6	128251126	245413	0.339154	0.526497	outcome	TRUE	reported	textfile	6	127929981	0.0596465	7.58e-07	5alpha-androstan-3beta,17beta-diol monosulfate (2) levels	TRUE	reported	GWJTC6	textfile	2	TRUE
rs56225736	A	G	A	G	0.126194	-0.195128	0.140355	0.128308	FALSE	FALSE	FALSE	Vixp8V	3	195969186	245550	0.131754	0.138605	outcome	TRUE	reported	textfile	3	196242315	0.0222763	1.47e-08	5alpha-androstan-3beta,17beta-diol monosulfate (2) levels	TRUE	reported	GWJTC6	textfile	2	TRUE
rs6807359	T	C	T	C	-0.105004	-0.0166733	0.874059	0.88517	FALSE	FALSE	FALSE	Vixp8V	3	53179754	247540	0.136949	0.903098	outcome	TRUE	reported	textfile	3	53145738	0.0234252	7.38e-06	5alpha-androstan-3beta,17beta-diol monosulfate (2) levels	TRUE	reported	GWJTC6	textfile	2	TRUE
rs6843105	A	C	A	C	-0.0953365	0.0325061	0.217056	0.218953	FALSE	FALSE	FALSE	Vixp8V	4	24507670	227775	0.110466	0.768557	outcome	TRUE	reported	textfile	4	24506047	0.0196885	1.28e-06	5alpha-androstan-3beta,17beta-diol monosulfate (2) levels	TRUE	reported	GWJTC6	textfile	2	TRUE
rs7139537	G	T	G	T	0.0854842	-0.0353158	0.311162	0.310998	FALSE	FALSE	FALSE	Vixp8V	13	94396563	245018	0.0952303	0.710752	outcome	TRUE	reported	textfile	13	93744310	0.0170333	5.2e-07	5alpha-androstan-3beta,17beta-diol monosulfate (2) levels	TRUE	reported	GWJTC6	textfile	2	TRUE
rs75121365	T	C	T	C	0.227048	-0.269297	0.0249609	0.0259307	FALSE	FALSE	FALSE	Vixp8V	5	67171893	245616	0.277024	0.330997	outcome	TRUE	reported	textfile	5	67876065	0.0498598	5.27e-06	5alpha-androstan-3beta,17beta-diol monosulfate (2) levels	TRUE	reported	GWJTC6	textfile	2	TRUE
rs772736	C	T	C	T	-0.356656	0.216779	0.989433	0.990406	FALSE	FALSE	FALSE	Vixp8V	12	77341117	246345	0.44692	0.62764	outcome	TRUE	reported	textfile	12	76947337	0.0773338	3.99e-06	5alpha-androstan-3beta,17beta-diol monosulfate (2) levels	TRUE	reported	GWJTC6	textfile	2	TRUE
rs78424818	C	A	C	A	-0.266844	-0.538917	0.017114	0.0126153	FALSE	FALSE	FALSE	Vixp8V	19	30713025	247042	0.395868	0.173402	outcome	TRUE	reported	textfile	19	30222118	0.0593833	7e-06	5alpha-androstan-3beta,17beta-diol monosulfate (2) levels	TRUE	reported	GWJTC6	textfile	2	TRUE
rs79728496	A	G	A	G	-0.127843	0.0425172	0.0821469	0.0782584	FALSE	FALSE	FALSE	Vixp8V	8	81116793	246095	0.164343	0.795859	outcome	TRUE	reported	textfile	8	80204558	0.0286214	7.94e-06	5alpha-androstan-3beta,17beta-diol monosulfate (2) levels	TRUE	reported	GWJTC6	textfile	2	TRUE
rs9422240	C	T	C	T	0.0698772	-0.149278	0.482258	0.481897	FALSE	FALSE	FALSE	Vixp8V	10	125765107	244325	0.0884258	0.0913782	outcome	TRUE	reported	textfile	10	124005591	0.0156369	7.87e-06	5alpha-androstan-3beta,17beta-diol monosulfate (2) levels	TRUE	reported	GWJTC6	textfile	2	TRUE
rs9933711	C	T	C	T	0.0752489	0.1494	0.410992	0.40751	FALSE	FALSE	FALSE	Vixp8V	16	5891580	247540	0.0891012	0.0935915	outcome	TRUE	reported	textfile	16	5841579	0.0158388	2.03e-06	5alpha-androstan-3beta,17beta-diol monosulfate (2) levels	TRUE	reported	GWJTC6	textfile	2	TRUE
rs1042580	C	T	C	T	-0.0751005	0.0592845	0.372562	0.380503	FALSE	FALSE	FALSE	Vixp8V	20	23027621	230722	0.0935254	0.526155	outcome	TRUE	reported	textfile	20	23046984	0.0163991	4.66e-06	1-lignoceroyl-GPC (24:0) levels	TRUE	reported	6wUNZw	textfile	2	TRUE
rs12492889	G	A	G	A	-0.0757283	0.0164437	0.374311	0.377167	FALSE	FALSE	FALSE	Vixp8V	3	4614184	247540	0.0905254	0.85586	outcome	TRUE	reported	textfile	3	4572500	0.0161055	2.58e-06	1-lignoceroyl-GPC (24:0) levels	TRUE	reported	6wUNZw	textfile	2	TRUE
rs139195718	T	C	T	C	0.231575	0.203788	0.0253546	0.0246945	FALSE	FALSE	FALSE	Vixp8V	10	3096548	239406	0.287845	0.478959	outcome	TRUE	reported	textfile	10	3054356	0.0495659	2.98e-06	1-lignoceroyl-GPC (24:0) levels	TRUE	reported	6wUNZw	textfile	2	TRUE
rs16960724	G	C	G	C	0.286521	-0.586789	0.0149363	0.0138448	FALSE	TRUE	FALSE	Vixp8V	13	103558639	246518	0.377305	0.119896	outcome	TRUE	reported	textfile	13	102906289	0.0634384	6.29e-06	1-lignoceroyl-GPC (24:0) levels	TRUE	reported	6wUNZw	textfile	2	TRUE
rs174560	C	T	C	T	-0.135833	0.223911	0.308773	0.313302	FALSE	FALSE	FALSE	Vixp8V	11	61581764	247172	0.0944743	0.0177845	outcome	TRUE	reported	textfile	11	61814292	0.0166808	3.85e-16	1-lignoceroyl-GPC (24:0) levels	TRUE	reported	6wUNZw	textfile	2	TRUE
rs17575985	C	T	C	T	-0.0927512	0.120902	0.212978	0.204523	FALSE	FALSE	FALSE	Vixp8V	7	133060536	247540	0.10811	0.263426	outcome	TRUE	reported	textfile	7	133375782	0.0187981	8.05e-07	1-lignoceroyl-GPC (24:0) levels	TRUE	reported	6wUNZw	textfile	2	TRUE
rs35411360	C	A	C	A	-0.212395	-0.336767	0.0283537	0.0314798	FALSE	FALSE	FALSE	Vixp8V	11	43914516	247540	0.251999	0.181424	outcome	TRUE	reported	textfile	11	43892966	0.0466599	5.31e-06	1-lignoceroyl-GPC (24:0) levels	TRUE	reported	6wUNZw	textfile	2	TRUE
rs61824986	A	G	A	G	-0.119213	0.0186354	0.0984121	0.0963069	FALSE	FALSE	FALSE	Vixp8V	1	205413560	231785	0.153791	0.903554	outcome	TRUE	reported	textfile	1	205444432	0.026562	7.19e-06	1-lignoceroyl-GPC (24:0) levels	TRUE	reported	6wUNZw	textfile	2	TRUE
rs62052947	G	A	G	A	0.162537	0.356332	0.0526284	0.0570261	FALSE	FALSE	FALSE	Vixp8V	16	74893922	247378	0.188594	0.058837	outcome	TRUE	reported	textfile	16	74860024	0.0347193	2.85e-06	1-lignoceroyl-GPC (24:0) levels	TRUE	reported	6wUNZw	textfile	2	TRUE
rs62190280	A	G	A	G	0.0973558	0.0348412	0.143725	0.147378	FALSE	FALSE	FALSE	Vixp8V	2	242598418	244731	0.124449	0.779505	outcome	TRUE	reported	textfile	2	241659003	0.0219145	8.89e-06	1-lignoceroyl-GPC (24:0) levels	TRUE	reported	6wUNZw	textfile	2	TRUE
rs67802215	T	C	T	C	-0.0942284	-0.0496055	0.170453	0.167125	FALSE	FALSE	FALSE	Vixp8V	2	208342651	240258	0.119047	0.676907	outcome	TRUE	reported	textfile	2	207477927	0.0206173	4.87e-06	1-lignoceroyl-GPC (24:0) levels	TRUE	reported	6wUNZw	textfile	2	TRUE
rs77346854	T	G	T	G	0.117984	-0.0206805	0.0982143	0.0962135	FALSE	FALSE	FALSE	Vixp8V	2	43880851	244815	0.148584	0.889305	outcome	TRUE	reported	textfile	2	43653712	0.026047	5.91e-06	1-lignoceroyl-GPC (24:0) levels	TRUE	reported	6wUNZw	textfile	2	TRUE
rs77787114	C	T	C	T	-0.325387	0.302704	0.0135119	0.0148642	FALSE	FALSE	FALSE	Vixp8V	4	33378919	246935	0.362673	0.403917	outcome	TRUE	reported	textfile	4	33377297	0.0655761	6.98e-07	1-lignoceroyl-GPC (24:0) levels	TRUE	reported	6wUNZw	textfile	2	TRUE
rs78773001	G	A	G	A	0.144497	0.208189	0.0608685	0.0628141	FALSE	FALSE	FALSE	Vixp8V	11	87681231	247540	0.180942	0.249903	outcome	TRUE	reported	textfile	11	87970339	0.0323656	8.02e-06	1-lignoceroyl-GPC (24:0) levels	TRUE	reported	6wUNZw	textfile	2	TRUE
rs902130	T	C	T	C	-0.0719723	0.0922086	0.352165	0.348286	FALSE	FALSE	FALSE	Vixp8V	2	10910969	246899	0.0922036	0.317284	outcome	TRUE	reported	textfile	2	10770843	0.0161842	8.71e-06	1-lignoceroyl-GPC (24:0) levels	TRUE	reported	6wUNZw	textfile	2	TRUE
rs112760380	T	C	T	C	-0.0985645	-0.122694	0.134142	0.128261	FALSE	FALSE	FALSE	Vixp8V	5	178275485	239176	0.133442	0.357857	outcome	TRUE	reported	textfile	5	178848484	0.0222813	9.7e-06	Sphingomyelin (d18:1/24:1, d18:2/24:0) levels	TRUE	reported	vdQKN1	textfile	2	TRUE
rs11591147	T	G	T	G	-0.253845	0.0769132	0.017922	0.0176174	FALSE	FALSE	FALSE	Vixp8V	1	55505647	247540	0.331654	0.81661	outcome	TRUE	reported	textfile	1	55039974	0.0563444	6.63e-06	Sphingomyelin (d18:1/24:1, d18:2/24:0) levels	TRUE	reported	vdQKN1	textfile	2	TRUE
rs116697924	C	T	C	T	-0.207738	0.0213176	0.0308627	0.0284802	FALSE	FALSE	FALSE	Vixp8V	1	173154734	246680	0.265746	0.936064	outcome	TRUE	reported	textfile	1	173185595	0.0434751	1.77e-06	Sphingomyelin (d18:1/24:1, d18:2/24:0) levels	TRUE	reported	vdQKN1	textfile	2	TRUE
rs12905732	C	G	C	G	0.0953626	-0.115001	0.192219	0.200771	FALSE	TRUE	FALSE	Vixp8V	15	58683542	246868	0.109382	0.293087	outcome	TRUE	reported	textfile	15	58391343	0.0191091	6.02e-07	Sphingomyelin (d18:1/24:1, d18:2/24:0) levels	TRUE	reported	vdQKN1	textfile	2	TRUE
rs12936152	T	G	T	G	-0.272686	-0.173705	0.0158401	0.0160725	FALSE	FALSE	FALSE	Vixp8V	17	12399686	246197	0.348368	0.618043	outcome	TRUE	reported	textfile	17	12496369	0.0601113	5.72e-06	Sphingomyelin (d18:1/24:1, d18:2/24:0) levels	TRUE	reported	vdQKN1	textfile	2	TRUE
rs138409583	A	G	A	G	0.272174	0.300903	0.015568	0.0133258	FALSE	FALSE	FALSE	Vixp8V	11	645763	246102	0.382882	0.431932	outcome	TRUE	reported	textfile	11	645763	0.0607932	7.57e-06	Sphingomyelin (d18:1/24:1, d18:2/24:0) levels	TRUE	reported	vdQKN1	textfile	2	TRUE
rs145541747	T	C	T	C	0.239023	-0.136916	0.0199562	0.0201844	FALSE	FALSE	FALSE	Vixp8V	17	78975645	245933	0.312621	0.661414	outcome	TRUE	reported	textfile	17	81001845	0.0540456	9.75e-06	Sphingomyelin (d18:1/24:1, d18:2/24:0) levels	TRUE	reported	vdQKN1	textfile	2	TRUE
rs2306795	C	T	C	T	0.0738054	-0.0913053	0.298649	0.303689	FALSE	FALSE	FALSE	Vixp8V	5	179223238	243863	0.0959877	0.341493	outcome	TRUE	reported	textfile	5	179796237	0.0165162	7.87e-06	Sphingomyelin (d18:1/24:1, d18:2/24:0) levels	TRUE	reported	vdQKN1	textfile	2	TRUE
rs35021804	T	G	T	G	0.24513	0.281547	0.0198692	0.0142505	FALSE	FALSE	FALSE	Vixp8V	12	115015180	241465	0.378454	0.456913	outcome	TRUE	reported	textfile	12	114577375	0.0543597	6.5e-06	Sphingomyelin (d18:1/24:1, d18:2/24:0) levels	TRUE	reported	vdQKN1	textfile	2	TRUE
rs4149307	T	C	T	C	0.093637	-0.134179	0.155734	0.153384	FALSE	FALSE	FALSE	Vixp8V	9	107589744	247258	0.121454	0.269259	outcome	TRUE	reported	textfile	9	104827463	0.020817	6.86e-06	Sphingomyelin (d18:1/24:1, d18:2/24:0) levels	TRUE	reported	vdQKN1	textfile	2	TRUE
rs55846031	T	C	T	C	-0.23406	-0.226879	0.0256177	0.02683	FALSE	FALSE	FALSE	Vixp8V	8	10240412	247540	0.26992	0.400606	outcome	TRUE	reported	textfile	8	10382902	0.0479267	1.04e-06	Sphingomyelin (d18:1/24:1, d18:2/24:0) levels	TRUE	reported	vdQKN1	textfile	2	TRUE
rs567638900	C	G	C	G	0.184583	0.0643357	0.0341711	0.0293314	FALSE	TRUE	FALSE	Vixp8V	12	22640574	238192	0.263591	0.807174	outcome	TRUE	reported	textfile	12	22487640	0.0417553	9.84e-06	Sphingomyelin (d18:1/24:1, d18:2/24:0) levels	TRUE	reported	vdQKN1	textfile	2	TRUE
rs62338631	C	T	C	T	-0.0825145	0.0278987	0.262644	0.255436	FALSE	FALSE	FALSE	Vixp8V	4	185183505	241399	0.101681	0.783797	outcome	TRUE	reported	textfile	4	184262352	0.0171403	1.48e-06	Sphingomyelin (d18:1/24:1, d18:2/24:0) levels	TRUE	reported	vdQKN1	textfile	2	TRUE
rs6601893	T	C	T	C	0.0748515	-0.184749	0.279006	0.280331	FALSE	FALSE	FALSE	Vixp8V	10	5084975	246776	0.0975552	0.0582523	outcome	TRUE	reported	textfile	10	5042783	0.0167211	7.59e-06	Sphingomyelin (d18:1/24:1, d18:2/24:0) levels	TRUE	reported	vdQKN1	textfile	2	TRUE
rs67016154	A	C	A	C	-0.178189	0.114082	0.0416667	0.0432415	FALSE	FALSE	FALSE	Vixp8V	3	53573081	247540	0.215233	0.596084	outcome	TRUE	reported	textfile	3	53539054	0.0375426	2.07e-06	Sphingomyelin (d18:1/24:1, d18:2/24:0) levels	TRUE	reported	vdQKN1	textfile	2	TRUE
rs6844451	G	T	G	T	-0.0993955	0.1584	0.142032	0.142225	FALSE	FALSE	FALSE	Vixp8V	4	97185344	246043	0.125582	0.207192	outcome	TRUE	reported	textfile	4	96264193	0.021635	4.34e-06	Sphingomyelin (d18:1/24:1, d18:2/24:0) levels	TRUE	reported	vdQKN1	textfile	2	TRUE
rs72708651	C	T	C	T	-0.170504	0.24095	0.04039	0.0418134	FALSE	FALSE	FALSE	Vixp8V	9	32282464	247540	0.218494	0.270126	outcome	TRUE	reported	textfile	9	32282466	0.0384179	9.07e-06	Sphingomyelin (d18:1/24:1, d18:2/24:0) levels	TRUE	reported	vdQKN1	textfile	2	TRUE
rs7950505	G	A	G	A	-0.0899872	0.102339	0.176621	0.176101	FALSE	FALSE	FALSE	Vixp8V	11	19566243	246847	0.115182	0.374273	outcome	TRUE	reported	textfile	11	19544696	0.0196982	4.92e-06	Sphingomyelin (d18:1/24:1, d18:2/24:0) levels	TRUE	reported	vdQKN1	textfile	2	TRUE
rs9995523	C	T	C	T	-0.228118	-0.548945	0.0260354	0.0245874	FALSE	FALSE	FALSE	Vixp8V	4	74392284	247484	0.282288	0.0518202	outcome	TRUE	reported	textfile	4	73526567	0.046993	1.21e-06	Sphingomyelin (d18:1/24:1, d18:2/24:0) levels	TRUE	reported	vdQKN1	textfile	2	TRUE
rs11136603	G	T	G	T	0.0682078	-0.0659717	0.337661	0.341398	FALSE	FALSE	FALSE	Vixp8V	8	3164214	244521	0.0928409	0.477339	outcome	TRUE	reported	textfile	8	3306692	0.0154262	9.8e-06	Sphingomyelin (d18:1/20:2, d18:2/20:1, d16:1/22:2) levels	TRUE	reported	ZnZQA3	textfile	2	TRUE
rs111428438	T	C	T	C	-0.164755	0.197849	0.0440644	0.0437007	FALSE	FALSE	FALSE	Vixp8V	8	128015555	244550	0.214679	0.356736	outcome	TRUE	reported	textfile	8	127003310	0.0348287	2.24e-06	Sphingomyelin (d18:1/20:2, d18:2/20:1, d16:1/22:2) levels	TRUE	reported	ZnZQA3	textfile	2	TRUE
rs113976840	A	G	A	G	-0.263963	0.200428	0.0152766	0.0159853	FALSE	FALSE	FALSE	Vixp8V	3	111422063	247540	0.349365	0.566176	outcome	TRUE	reported	textfile	3	111703216	0.0574866	4.4e-06	Sphingomyelin (d18:1/20:2, d18:2/20:1, d16:1/22:2) levels	TRUE	reported	ZnZQA3	textfile	2	TRUE
rs12590249	T	A	T	A	-0.163286	-0.0358406	0.042174	0.0416238	FALSE	TRUE	FALSE	Vixp8V	14	28967970	241028	0.222371	0.871955	outcome	TRUE	reported	textfile	14	28498764	0.0355007	4.23e-06	Sphingomyelin (d18:1/20:2, d18:2/20:1, d16:1/22:2) levels	TRUE	reported	ZnZQA3	textfile	2	TRUE
rs12662965	A	G	A	G	0.103939	0.21674	0.107635	0.106928	FALSE	FALSE	FALSE	Vixp8V	6	110367201	244829	0.142345	0.127848	outcome	TRUE	reported	textfile	6	110045998	0.0230707	6.63e-06	Sphingomyelin (d18:1/20:2, d18:2/20:1, d16:1/22:2) levels	TRUE	reported	ZnZQA3	textfile	2	TRUE
rs142797821	T	G	T	G	-0.399363	0.499549	0.00705882	0.00514794	FALSE	FALSE	FALSE	Vixp8V	5	149907225	246118	0.614867	0.416533	outcome	TRUE	reported	textfile	5	150527663	0.0847701	2.46e-06	Sphingomyelin (d18:1/20:2, d18:2/20:1, d16:1/22:2) levels	TRUE	reported	ZnZQA3	textfile	2	TRUE
rs148904503	T	C	T	C	0.241374	-0.105803	0.0189553	0.0190428	FALSE	FALSE	FALSE	Vixp8V	2	19145506	246839	0.319577	0.740591	outcome	TRUE	reported	textfile	2	18964228	0.0517697	3.12e-06	Sphingomyelin (d18:1/20:2, d18:2/20:1, d16:1/22:2) levels	TRUE	reported	ZnZQA3	textfile	2	TRUE
rs1505614	T	C	T	C	0.0670886	0.237944	0.32161	0.318031	FALSE	FALSE	FALSE	Vixp8V	9	81187666	247540	0.0942899	0.011618	outcome	TRUE	reported	textfile	9	78572750	0.0151733	9.8e-06	Sphingomyelin (d18:1/20:2, d18:2/20:1, d16:1/22:2) levels	TRUE	reported	ZnZQA3	textfile	2	TRUE
rs1535	G	A	G	A	0.186621	0.227056	0.342614	0.346665	FALSE	FALSE	FALSE	Vixp8V	11	61597972	247540	0.0921358	0.0137259	outcome	TRUE	reported	textfile	11	61830500	0.0147409	9.84e-37	Sphingomyelin (d18:1/20:2, d18:2/20:1, d16:1/22:2) levels	TRUE	reported	ZnZQA3	textfile	2	TRUE
rs1554600	C	G	C	G	0.217804	-0.430816	0.0220262	0.0169676	FALSE	TRUE	FALSE	Vixp8V	3	61157774	247207	0.342423	0.208342	outcome	TRUE	reported	textfile	3	61172101	0.0483701	6.7e-06	Sphingomyelin (d18:1/20:2, d18:2/20:1, d16:1/22:2) levels	TRUE	reported	ZnZQA3	textfile	2	TRUE
rs180855603	A	G	A	G	0.30509	-0.396593	0.0108844	0.00961171	FALSE	FALSE	FALSE	Vixp8V	2	4159654	245950	0.449365	0.377472	outcome	TRUE	reported	textfile	2	4112063	0.068105	7.48e-06	Sphingomyelin (d18:1/20:2, d18:2/20:1, d16:1/22:2) levels	TRUE	reported	ZnZQA3	textfile	2	TRUE
rs2552212	C	G	C	G	0.0798705	-0.186823	0.726736	0.741932	FALSE	TRUE	FALSE	Vixp8V	8	5994099	230178	0.103802	0.0718932	outcome	TRUE	reported	textfile	8	6136577	0.0164733	1.24e-06	Sphingomyelin (d18:1/20:2, d18:2/20:1, d16:1/22:2) levels	TRUE	reported	ZnZQA3	textfile	2	TRUE
rs3803757	A	C	A	C	-0.0949647	-0.0296043	0.128746	0.134673	FALSE	FALSE	FALSE	Vixp8V	17	55363607	244663	0.1289	0.818349	outcome	TRUE	reported	textfile	17	57286246	0.0211906	7.41e-06	Sphingomyelin (d18:1/20:2, d18:2/20:1, d16:1/22:2) levels	TRUE	reported	ZnZQA3	textfile	2	TRUE
rs438568	G	A	G	A	-0.0817072	0.0471523	0.614769	0.607743	FALSE	FALSE	FALSE	Vixp8V	20	12958687	246476	0.0899865	0.600284	outcome	TRUE	reported	textfile	20	12978039	0.0145624	2.01e-08	Sphingomyelin (d18:1/20:2, d18:2/20:1, d16:1/22:2) levels	TRUE	reported	ZnZQA3	textfile	2	TRUE
rs4804286	C	G	C	G	-0.113164	-0.080304	0.223385	0.228802	FALSE	TRUE	FALSE	Vixp8V	19	8266439	243296	0.10516	0.445084	outcome	TRUE	reported	textfile	19	8201555	0.0175234	1.06e-10	Sphingomyelin (d18:1/20:2, d18:2/20:1, d16:1/22:2) levels	TRUE	reported	ZnZQA3	textfile	2	TRUE
rs55672367	T	C	T	C	-0.0749315	-0.0457232	0.238924	0.239927	FALSE	FALSE	FALSE	Vixp8V	9	16983862	240994	0.104075	0.660422	outcome	TRUE	reported	textfile	9	16983864	0.0168108	8.3e-06	Sphingomyelin (d18:1/20:2, d18:2/20:1, d16:1/22:2) levels	TRUE	reported	ZnZQA3	textfile	2	TRUE
rs577846777	T	C	T	C	-0.341245	-0.417083	0.00970454	0.00647326	FALSE	FALSE	FALSE	Vixp8V	10	10241176	246012	0.545694	0.444679	outcome	TRUE	reported	textfile	10	10199213	0.0724292	2.46e-06	Sphingomyelin (d18:1/20:2, d18:2/20:1, d16:1/22:2) levels	TRUE	reported	ZnZQA3	textfile	2	TRUE
rs7160525	A	G	A	G	0.172281	0.00729836	0.163943	0.158729	FALSE	FALSE	FALSE	Vixp8V	14	64232220	247169	0.120324	0.951633	outcome	TRUE	reported	textfile	14	63765502	0.0189273	8.85e-20	Sphingomyelin (d18:1/20:2, d18:2/20:1, d16:1/22:2) levels	TRUE	reported	ZnZQA3	textfile	2	TRUE
rs72784204	C	A	C	A	-0.123318	-0.244369	0.0719411	0.0763835	FALSE	FALSE	FALSE	Vixp8V	16	26258987	246506	0.164568	0.137567	outcome	TRUE	reported	textfile	16	26247666	0.0272024	5.81e-06	Sphingomyelin (d18:1/20:2, d18:2/20:1, d16:1/22:2) levels	TRUE	reported	ZnZQA3	textfile	2	TRUE
rs72853900	A	G	A	G	-0.084268	-0.136919	0.197021	0.192573	FALSE	FALSE	FALSE	Vixp8V	11	11656783	247540	0.111196	0.218199	outcome	TRUE	reported	textfile	11	11635236	0.01794	2.64e-06	Sphingomyelin (d18:1/20:2, d18:2/20:1, d16:1/22:2) levels	TRUE	reported	ZnZQA3	textfile	2	TRUE
rs75028074	A	G	A	G	-0.178694	0.0805108	0.0318098	0.0335365	FALSE	FALSE	FALSE	Vixp8V	2	75530845	245956	0.242669	0.740061	outcome	TRUE	reported	textfile	2	75303719	0.0402677	9.09e-06	Sphingomyelin (d18:1/20:2, d18:2/20:1, d16:1/22:2) levels	TRUE	reported	ZnZQA3	textfile	2	TRUE
rs76673557	T	C	T	C	0.156528	0.184593	0.0553898	0.0556684	FALSE	FALSE	FALSE	Vixp8V	20	17481097	245678	0.19103	0.333892	outcome	TRUE	reported	textfile	20	17500452	0.0311825	5.17e-07	Sphingomyelin (d18:1/20:2, d18:2/20:1, d16:1/22:2) levels	TRUE	reported	ZnZQA3	textfile	2	TRUE
rs77913939	C	G	C	G	0.269394	-0.529138	0.0158965	0.0159194	FALSE	TRUE	FALSE	Vixp8V	12	116003267	247277	0.349296	0.129805	outcome	TRUE	reported	textfile	12	115565462	0.0564089	1.79e-06	Sphingomyelin (d18:1/20:2, d18:2/20:1, d16:1/22:2) levels	TRUE	reported	ZnZQA3	textfile	2	TRUE
rs78721618	C	T	C	T	-0.264994	0.160805	0.0144195	0.014943	FALSE	FALSE	FALSE	Vixp8V	16	84983581	247540	0.360958	0.655963	outcome	TRUE	reported	textfile	16	84949975	0.0596237	8.81e-06	Sphingomyelin (d18:1/20:2, d18:2/20:1, d16:1/22:2) levels	TRUE	reported	ZnZQA3	textfile	2	TRUE
rs9501179	A	G	A	G	0.164097	0.269828	0.0429962	0.0338413	FALSE	FALSE	FALSE	Vixp8V	6	32292993	247523	0.243411	0.267633	outcome	TRUE	reported	textfile	6	32325216	0.0348239	2.45e-06	Sphingomyelin (d18:1/20:2, d18:2/20:1, d16:1/22:2) levels	TRUE	reported	ZnZQA3	textfile	2	TRUE
rs10088682	T	C	T	C	0.0754437	-0.00763369	0.458054	0.463531	FALSE	FALSE	FALSE	Vixp8V	8	59200002	245342	0.0882421	0.931062	outcome	TRUE	reported	textfile	8	58287443	0.0155084	1.15e-06	Citraconate/glutaconate levels	TRUE	reported	xopjB2	textfile	2	TRUE
rs11029694	C	T	C	T	-0.0934959	0.0990872	0.238373	0.24543	FALSE	FALSE	FALSE	Vixp8V	11	26773651	243556	0.102829	0.335239	outcome	TRUE	reported	textfile	11	26752104	0.0182038	2.81e-07	Citraconate/glutaconate levels	TRUE	reported	xopjB2	textfile	2	TRUE
rs114830966	A	G	A	G	-0.375134	-0.0908126	0.0103579	0.00656685	FALSE	FALSE	FALSE	Vixp8V	1	74850104	245247	0.553093	0.869581	outcome	TRUE	reported	textfile	1	74384420	0.0768524	1.05e-06	Citraconate/glutaconate levels	TRUE	reported	xopjB2	textfile	2	TRUE
rs115520044	A	G	A	G	0.280061	0.0268496	0.0166038	0.0113645	FALSE	FALSE	FALSE	Vixp8V	14	49955007	245237	0.414183	0.948313	outcome	TRUE	reported	textfile	14	49488289	0.0604091	3.55e-06	Citraconate/glutaconate levels	TRUE	reported	xopjB2	textfile	2	TRUE
rs116020639	C	T	C	T	-0.278647	-0.311045	0.0158143	0.00844791	FALSE	FALSE	FALSE	Vixp8V	2	65107483	243078	0.481656	0.518421	outcome	TRUE	reported	textfile	2	64880349	0.0619579	6.88e-06	Citraconate/glutaconate levels	TRUE	reported	xopjB2	textfile	2	TRUE
rs116902366	T	C	T	C	0.359043	0.0658201	0.0104597	0.00899356	FALSE	FALSE	FALSE	Vixp8V	13	53895144	246343	0.463882	0.887167	outcome	TRUE	reported	textfile	13	53321009	0.0757449	2.14e-06	Citraconate/glutaconate levels	TRUE	reported	xopjB2	textfile	2	TRUE
rs117704546	T	C	T	C	0.166752	-0.251993	0.0445981	0.0385515	FALSE	FALSE	FALSE	Vixp8V	11	105565230	243181	0.228815	0.270768	outcome	TRUE	reported	textfile	11	105694504	0.0371657	7.23e-06	Citraconate/glutaconate levels	TRUE	reported	xopjB2	textfile	2	TRUE
rs117728044	G	A	G	A	-0.254645	0.0624802	0.0188308	0.0131213	FALSE	FALSE	FALSE	Vixp8V	13	40149560	240563	0.391264	0.873127	outcome	TRUE	reported	textfile	13	39575423	0.0570496	8.06e-06	Citraconate/glutaconate levels	TRUE	reported	xopjB2	textfile	2	TRUE
rs118074685	C	T	C	T	0.184337	0.342811	0.0507722	0.0531532	FALSE	FALSE	FALSE	Vixp8V	17	33407640	246655	0.1944	0.0778271	outcome	TRUE	reported	textfile	17	35080621	0.0347681	1.15e-07	Citraconate/glutaconate levels	TRUE	reported	xopjB2	textfile	2	TRUE
rs12434976	C	A	C	A	0.0777116	-0.03153	0.275016	0.25568	FALSE	FALSE	FALSE	Vixp8V	14	98652207	246245	0.10073	0.754268	outcome	TRUE	reported	textfile	14	98185870	0.0173596	7.58e-06	Citraconate/glutaconate levels	TRUE	reported	xopjB2	textfile	2	TRUE
rs142966147	T	A	T	A	-0.37134	0.0312524	0.00844061	0.00915352	FALSE	TRUE	FALSE	Vixp8V	4	116189005	246681	0.458003	0.945598	outcome	TRUE	reported	textfile	4	115267849	0.083985	9.8e-06	Citraconate/glutaconate levels	TRUE	reported	xopjB2	textfile	2	TRUE
rs146385245	G	T	G	T	-0.300457	0.761905	0.0139501	0.0120908	FALSE	FALSE	FALSE	Vixp8V	5	169583627	243822	0.40273	0.0585112	outcome	TRUE	reported	textfile	5	170156623	0.0661249	5.53e-06	Citraconate/glutaconate levels	TRUE	reported	xopjB2	textfile	2	TRUE
rs148640827	A	G	A	G	0.393386	0.146044	0.00817971	0.0035059	FALSE	FALSE	FALSE	Vixp8V	6	65654604	245158	0.760035	0.847621	outcome	TRUE	reported	textfile	6	64944711	0.0861315	4.94e-06	Citraconate/glutaconate levels	TRUE	reported	xopjB2	textfile	2	TRUE
rs2245730	C	A	C	A	-0.0743149	0.0870001	0.435342	0.432779	FALSE	FALSE	FALSE	Vixp8V	21	44125328	244662	0.0889056	0.327794	outcome	TRUE	reported	textfile	21	42705218	0.0157128	2.25e-06	Citraconate/glutaconate levels	TRUE	reported	xopjB2	textfile	2	TRUE
rs2431798	T	C	T	C	0.0784925	0.0356912	0.713856	0.719402	FALSE	FALSE	FALSE	Vixp8V	19	56130705	240451	0.0990015	0.718465	outcome	TRUE	reported	textfile	19	55619339	0.0174267	6.66e-06	Citraconate/glutaconate levels	TRUE	reported	xopjB2	textfile	2	TRUE
rs2472297	T	C	T	C	0.0921373	-0.0207607	0.250121	0.263658	FALSE	FALSE	FALSE	Vixp8V	15	75027880	247540	0.0991613	0.834165	outcome	TRUE	reported	textfile	15	74735539	0.0176938	1.92e-07	Citraconate/glutaconate levels	TRUE	reported	xopjB2	textfile	2	TRUE
rs2654767	G	A	G	A	-0.101053	-0.0503831	0.131476	0.127235	FALSE	FALSE	FALSE	Vixp8V	4	173263436	246029	0.131951	0.702587	outcome	TRUE	reported	textfile	4	172342285	0.022476	6.92e-06	Citraconate/glutaconate levels	TRUE	reported	xopjB2	textfile	2	TRUE
rs55829733	C	A	C	A	0.0872881	0.0309546	0.199078	0.201283	FALSE	FALSE	FALSE	Vixp8V	4	23162122	247540	0.109261	0.776939	outcome	TRUE	reported	textfile	4	23160499	0.0190188	4.44e-06	Citraconate/glutaconate levels	TRUE	reported	xopjB2	textfile	2	TRUE
rs61953400	A	G	A	G	-0.248509	0.155126	0.0213696	0.0169372	FALSE	FALSE	FALSE	Vixp8V	12	121614284	245613	0.343086	0.651161	outcome	TRUE	reported	textfile	12	121176481	0.0527804	2.5e-06	Citraconate/glutaconate levels	TRUE	reported	xopjB2	textfile	2	TRUE
rs72786433	T	G	T	G	0.303524	0.404155	0.0153337	0.0126256	FALSE	FALSE	FALSE	Vixp8V	16	66379556	243672	0.396729	0.308336	outcome	TRUE	reported	textfile	16	66345653	0.0632535	1.6e-06	Citraconate/glutaconate levels	TRUE	reported	xopjB2	textfile	2	TRUE
rs73157005	A	G	A	G	0.090917	0.0429038	0.196457	0.193051	FALSE	FALSE	FALSE	Vixp8V	3	149621468	242827	0.1117	0.700905	outcome	TRUE	reported	textfile	3	149903681	0.0193703	2.68e-06	Citraconate/glutaconate levels	TRUE	reported	xopjB2	textfile	2	TRUE
rs74069834	G	A	G	A	-0.271647	-0.16208	0.0174419	0.0183324	FALSE	FALSE	FALSE	Vixp8V	12	22099296	247540	0.327548	0.620721	outcome	TRUE	reported	textfile	12	21946362	0.0588889	3.97e-06	Citraconate/glutaconate levels	TRUE	reported	xopjB2	textfile	2	TRUE
rs74490328	C	T	C	T	-0.336152	-0.381524	0.0130139	0.012287	FALSE	FALSE	FALSE	Vixp8V	1	45180902	246643	0.399007	0.33898	outcome	TRUE	reported	textfile	1	44715230	0.0681535	8.13e-07	Citraconate/glutaconate levels	TRUE	reported	xopjB2	textfile	2	TRUE
rs7497971	A	G	A	G	-0.0742155	-0.084014	0.334914	0.336718	FALSE	FALSE	FALSE	Vixp8V	15	92229101	236091	0.0949371	0.376187	outcome	TRUE	reported	textfile	15	91685871	0.0164669	6.58e-06	Citraconate/glutaconate levels	TRUE	reported	xopjB2	textfile	2	TRUE
rs7536769	A	T	A	T	-0.13018	-0.122748	0.0803232	0.0800129	FALSE	TRUE	FALSE	Vixp8V	1	167141775	245854	0.162091	0.448885	outcome	TRUE	reported	textfile	1	167172538	0.028579	5.24e-06	Citraconate/glutaconate levels	TRUE	reported	xopjB2	textfile	2	TRUE
rs114492617	A	G	A	G	-0.42752	0.0690376	0.00711133	0.00554584	FALSE	FALSE	FALSE	Vixp8V	4	188249032	246491	0.600924	0.908536	outcome	TRUE	reported	textfile	4	187327878	0.0907432	2.46e-06	3-methoxycatechol sulfate (1) levels	TRUE	reported	Nh6iV6	textfile	2	TRUE
rs11596869	C	T	C	T	0.123519	0.146436	0.093997	0.0900705	FALSE	FALSE	FALSE	Vixp8V	10	29199966	246568	0.153842	0.341167	outcome	TRUE	reported	textfile	10	28911037	0.0264612	3.04e-06	3-methoxycatechol sulfate (1) levels	TRUE	reported	Nh6iV6	textfile	2	TRUE
rs11627671	T	A	T	A	-0.165834	0.104794	0.0454602	0.0454289	FALSE	TRUE	FALSE	Vixp8V	14	65308473	243039	0.211594	0.620416	outcome	TRUE	reported	textfile	14	64841755	0.0369493	7.18e-06	3-methoxycatechol sulfate (1) levels	TRUE	reported	Nh6iV6	textfile	2	TRUE
rs116455344	A	G	A	G	-0.152462	0.165144	0.0590931	0.0645411	FALSE	FALSE	FALSE	Vixp8V	4	112004976	247540	0.178142	0.353907	outcome	TRUE	reported	textfile	4	111083820	0.0328216	3.4e-06	3-methoxycatechol sulfate (1) levels	TRUE	reported	Nh6iV6	textfile	2	TRUE
rs116747608	G	A	G	A	-0.301661	-0.220013	0.0135813	0.012157	FALSE	FALSE	FALSE	Vixp8V	1	91874428	246320	0.398754	0.58112	outcome	TRUE	reported	textfile	1	91408871	0.0659687	4.81e-06	3-methoxycatechol sulfate (1) levels	TRUE	reported	Nh6iV6	textfile	2	TRUE
rs117277541	T	C	T	C	0.269986	-0.304888	0.0164345	0.0162681	FALSE	FALSE	FALSE	Vixp8V	20	47153539	247540	0.344983	0.376818	outcome	TRUE	reported	textfile	20	48537001	0.0609797	9.53e-06	3-methoxycatechol sulfate (1) levels	TRUE	reported	Nh6iV6	textfile	2	TRUE
rs118050676	C	T	C	T	0.228001	-0.391347	0.0266536	0.0278076	FALSE	FALSE	FALSE	Vixp8V	7	50417177	247540	0.266712	0.142293	outcome	TRUE	reported	textfile	7	50349479	0.0477851	1.83e-06	3-methoxycatechol sulfate (1) levels	TRUE	reported	Nh6iV6	textfile	2	TRUE
rs12531256	T	C	T	C	0.0706861	0.038984	0.492106	0.501855	FALSE	FALSE	FALSE	Vixp8V	7	17281820	245600	0.0879442	0.657562	outcome	TRUE	reported	textfile	7	17242196	0.0158015	7.7e-06	3-methoxycatechol sulfate (1) levels	TRUE	reported	Nh6iV6	textfile	2	TRUE
rs13138509	A	G	A	G	0.0820345	-0.0319366	0.280584	0.285844	FALSE	FALSE	FALSE	Vixp8V	4	154384684	243456	0.0979995	0.744511	outcome	TRUE	reported	textfile	4	153463532	0.0174436	2.57e-06	3-methoxycatechol sulfate (1) levels	TRUE	reported	Nh6iV6	textfile	2	TRUE
rs134785	G	A	G	A	0.0829476	0.0757301	0.719604	0.730162	FALSE	FALSE	FALSE	Vixp8V	22	27652289	235119	0.101409	0.455199	outcome	TRUE	reported	textfile	22	27256328	0.0177717	3.05e-06	3-methoxycatechol sulfate (1) levels	TRUE	reported	Nh6iV6	textfile	2	TRUE
rs144192681	A	G	A	G	0.287017	-0.240631	0.0160675	0.01275	FALSE	FALSE	FALSE	Vixp8V	12	104937034	244510	0.393952	0.541324	outcome	TRUE	reported	textfile	12	104543256	0.0611512	2.68e-06	3-methoxycatechol sulfate (1) levels	TRUE	reported	Nh6iV6	textfile	2	TRUE
rs2471342	T	C	T	C	-0.137669	-0.232868	0.0813597	0.0828545	FALSE	FALSE	FALSE	Vixp8V	4	3043420	245913	0.15953	0.14437	outcome	TRUE	reported	textfile	4	3041693	0.0281422	9.99e-07	3-methoxycatechol sulfate (1) levels	TRUE	reported	Nh6iV6	textfile	2	TRUE
rs317609	A	G	A	G	0.0697285	0.00220408	0.472973	0.481111	FALSE	FALSE	FALSE	Vixp8V	3	4076003	233623	0.090457	0.980561	outcome	TRUE	reported	textfile	3	4034319	0.0156876	8.8e-06	3-methoxycatechol sulfate (1) levels	TRUE	reported	Nh6iV6	textfile	2	TRUE
rs34101156	C	T	C	T	0.131706	0.0961989	0.0766642	0.0714242	FALSE	FALSE	FALSE	Vixp8V	6	167341698	247339	0.169741	0.570891	outcome	TRUE	reported	textfile	6	166928210	0.0290267	5.69e-06	3-methoxycatechol sulfate (1) levels	TRUE	reported	Nh6iV6	textfile	2	TRUE
rs6546640	C	T	C	T	0.0832134	-0.0176359	0.761061	0.76112	FALSE	FALSE	FALSE	Vixp8V	2	71029020	239068	0.104406	0.865863	outcome	TRUE	reported	textfile	2	70801888	0.0186681	8.29e-06	3-methoxycatechol sulfate (1) levels	TRUE	reported	Nh6iV6	textfile	2	TRUE
rs73284655	G	A	G	A	-0.157209	0.400808	0.0608892	0.0654379	FALSE	FALSE	FALSE	Vixp8V	5	120922701	247540	0.177202	0.0237055	outcome	TRUE	reported	textfile	5	121587006	0.0321338	9.97e-07	3-methoxycatechol sulfate (1) levels	TRUE	reported	Nh6iV6	textfile	2	TRUE
rs7433661	T	G	T	G	0.0772578	0.181216	0.487933	0.495005	FALSE	FALSE	FALSE	Vixp8V	3	79110613	236534	0.0895866	0.0430937	outcome	TRUE	reported	textfile	3	79061463	0.015893	1.17e-06	3-methoxycatechol sulfate (1) levels	TRUE	reported	Nh6iV6	textfile	2	TRUE
rs75307382	A	G	A	G	0.296895	-0.688402	0.0149712	0.0180217	FALSE	FALSE	FALSE	Vixp8V	2	172214298	245260	0.327296	0.0354398	outcome	TRUE	reported	textfile	2	171357788	0.0636322	3.07e-06	3-methoxycatechol sulfate (1) levels	TRUE	reported	Nh6iV6	textfile	2	TRUE
rs7795670	C	T	C	T	-0.0898771	0.0349039	0.194507	0.199909	FALSE	FALSE	FALSE	Vixp8V	7	156254799	245224	0.109832	0.750641	outcome	TRUE	reported	textfile	7	156462105	0.0196585	4.83e-06	3-methoxycatechol sulfate (1) levels	TRUE	reported	Nh6iV6	textfile	2	TRUE
rs78217154	C	T	C	T	-0.247311	-0.258123	0.0209893	0.020584	FALSE	FALSE	FALSE	Vixp8V	8	101554072	247085	0.309424	0.404166	outcome	TRUE	reported	textfile	8	100541844	0.0537274	4.16e-06	3-methoxycatechol sulfate (1) levels	TRUE	reported	Nh6iV6	textfile	2	TRUE
rs8045017	A	G	A	G	-0.0773151	0.107337	0.380881	0.400348	FALSE	FALSE	FALSE	Vixp8V	16	17647001	237678	0.0912618	0.239537	outcome	TRUE	reported	textfile	16	17553144	0.0164346	2.55e-06	3-methoxycatechol sulfate (1) levels	TRUE	reported	Nh6iV6	textfile	2	TRUE
rs10422209	G	C	G	C	-0.18493	0.128331	0.132281	0.13274	FALSE	TRUE	FALSE	Vixp8V	19	1026318	244686	0.129634	0.3222	outcome	TRUE	reported	textfile	19	1026319	0.0223058	1.13e-16	Ceramide (d18:1/24:1) levels	TRUE	reported	Tf8aji	textfile	2	TRUE
rs10463719	A	G	A	G	0.0729055	-0.0209878	0.362125	0.36888	FALSE	FALSE	FALSE	Vixp8V	5	118923303	247540	0.0907489	0.817102	outcome	TRUE	reported	textfile	5	119587608	0.0156798	3.33e-06	Ceramide (d18:1/24:1) levels	TRUE	reported	Tf8aji	textfile	2	TRUE
rs10965965	T	C	T	C	-0.14957	0.011095	0.059122	0.0543993	FALSE	FALSE	FALSE	Vixp8V	9	23603925	244075	0.194913	0.954607	outcome	TRUE	reported	textfile	9	23603927	0.0322642	3.56e-06	Ceramide (d18:1/24:1) levels	TRUE	reported	Tf8aji	textfile	2	TRUE
rs11138350	C	T	C	T	-0.0733399	0.0834001	0.622601	0.620503	FALSE	FALSE	FALSE	Vixp8V	9	82359588	236389	0.0924516	0.367006	outcome	TRUE	reported	textfile	9	79744673	0.0161078	5.29e-06	Ceramide (d18:1/24:1) levels	TRUE	reported	Tf8aji	textfile	2	TRUE
rs11591147	T	G	T	G	-0.306358	0.0769132	0.018108	0.0176174	FALSE	FALSE	FALSE	Vixp8V	1	55505647	247540	0.331654	0.81661	outcome	TRUE	reported	textfile	1	55039974	0.0566107	6.24e-08	Ceramide (d18:1/24:1) levels	TRUE	reported	Tf8aji	textfile	2	TRUE
rs116616732	T	C	T	C	-0.138587	0.404151	0.0642981	0.0579	FALSE	FALSE	FALSE	Vixp8V	4	150333265	243014	0.188937	0.0324294	outcome	TRUE	reported	textfile	4	149412113	0.0312086	8.97e-06	Ceramide (d18:1/24:1) levels	TRUE	reported	Tf8aji	textfile	2	TRUE
rs117130655	G	A	G	A	-0.25846	-0.227964	0.0181476	0.0173221	FALSE	FALSE	FALSE	Vixp8V	10	5757489	246362	0.336445	0.498048	outcome	TRUE	reported	textfile	10	5715526	0.0570293	5.84e-06	Ceramide (d18:1/24:1) levels	TRUE	reported	Tf8aji	textfile	2	TRUE
rs117236185	G	C	G	C	-0.284478	0.259553	0.0163431	0.0216228	FALSE	TRUE	FALSE	Vixp8V	9	18501139	247540	0.302886	0.391483	outcome	TRUE	reported	textfile	9	18501141	0.0607629	2.84e-06	Ceramide (d18:1/24:1) levels	TRUE	reported	Tf8aji	textfile	2	TRUE
rs117264441	C	T	C	T	-0.312496	0.215561	0.0119713	0.0110982	FALSE	FALSE	FALSE	Vixp8V	10	14393589	246032	0.420886	0.60854	outcome	TRUE	reported	textfile	10	14351590	0.070299	8.78e-06	Ceramide (d18:1/24:1) levels	TRUE	reported	Tf8aji	textfile	2	TRUE
rs11775560	G	A	G	A	0.0925398	-0.0552231	0.186356	0.188129	FALSE	FALSE	FALSE	Vixp8V	8	61660163	247540	0.112111	0.622313	outcome	TRUE	reported	textfile	8	60747604	0.0195813	2.29e-06	Ceramide (d18:1/24:1) levels	TRUE	reported	Tf8aji	textfile	2	TRUE
rs118109869	T	C	T	C	-0.222875	-0.137646	0.0249296	0.0245632	FALSE	FALSE	FALSE	Vixp8V	18	29323402	242538	0.284047	0.627969	outcome	TRUE	reported	textfile	18	31743439	0.0488162	4.98e-06	Ceramide (d18:1/24:1) levels	TRUE	reported	Tf8aji	textfile	2	TRUE
rs12352776	T	C	T	C	0.125436	0.0641278	0.311561	0.307043	FALSE	FALSE	FALSE	Vixp8V	9	107867850	245663	0.0953871	0.501399	outcome	TRUE	reported	textfile	9	105105569	0.0164304	2.27e-14	Ceramide (d18:1/24:1) levels	TRUE	reported	Tf8aji	textfile	2	TRUE
rs17248720	T	C	T	C	-0.111046	-0.237561	0.113314	0.116974	FALSE	FALSE	FALSE	Vixp8V	19	11198187	246956	0.136177	0.0810725	outcome	TRUE	reported	textfile	19	11087511	0.0237274	2.87e-06	Ceramide (d18:1/24:1) levels	TRUE	reported	Tf8aji	textfile	2	TRUE
rs1728911	G	T	G	T	0.095074	-0.0918403	0.433548	0.445116	FALSE	FALSE	FALSE	Vixp8V	2	27649929	247394	0.0881596	0.297527	outcome	TRUE	reported	textfile	2	27427062	0.0154043	6.75e-10	Ceramide (d18:1/24:1) levels	TRUE	reported	Tf8aji	textfile	2	TRUE
rs174418	C	T	C	T	-0.0782869	-0.000432524	0.594132	0.598668	FALSE	FALSE	FALSE	Vixp8V	15	58687603	244881	0.089943	0.996163	outcome	TRUE	reported	textfile	15	58395404	0.0158392	7.71e-07	Ceramide (d18:1/24:1) levels	TRUE	reported	Tf8aji	textfile	2	TRUE
rs2398643	T	C	T	C	-0.0686295	-0.0865038	0.480887	0.493591	FALSE	FALSE	FALSE	Vixp8V	5	3847584	246991	0.0878056	0.324539	outcome	TRUE	reported	textfile	5	3847470	0.0155276	9.88e-06	Ceramide (d18:1/24:1) levels	TRUE	reported	Tf8aji	textfile	2	TRUE
rs247617	A	C	A	C	0.0993477	0.131848	0.326169	0.323503	FALSE	FALSE	FALSE	Vixp8V	16	56990716	247540	0.0937549	0.159633	outcome	TRUE	reported	textfile	16	56956804	0.0160626	6.21e-10	Ceramide (d18:1/24:1) levels	TRUE	reported	Tf8aji	textfile	2	TRUE
rs2743289	G	A	G	A	-0.0989869	0.0182694	0.137472	0.136459	FALSE	FALSE	FALSE	Vixp8V	20	44057505	243740	0.128859	0.887255	outcome	TRUE	reported	textfile	20	45428865	0.0219492	6.49e-06	Ceramide (d18:1/24:1) levels	TRUE	reported	Tf8aji	textfile	2	TRUE
rs28795074	A	G	A	G	-0.139413	0.0262537	0.0748761	0.0751157	FALSE	FALSE	FALSE	Vixp8V	19	45436657	235956	0.170154	0.877378	outcome	TRUE	reported	textfile	19	44933400	0.0302236	3.97e-06	Ceramide (d18:1/24:1) levels	TRUE	reported	Tf8aji	textfile	2	TRUE
rs3752246	C	G	C	G	0.370376	-0.147395	0.825923	0.823235	FALSE	TRUE	FALSE	Vixp8V	19	1056492	247540	0.114427	0.197707	outcome	TRUE	reported	textfile	19	1056493	0.0196507	3.05e-79	Ceramide (d18:1/24:1) levels	TRUE	reported	Tf8aji	textfile	2	TRUE
rs4875412	C	A	C	A	0.139011	-0.103034	0.934501	0.935059	FALSE	FALSE	FALSE	Vixp8V	8	3103147	247540	0.178451	0.563682	outcome	TRUE	reported	textfile	8	3245625	0.0304699	5.06e-06	Ceramide (d18:1/24:1) levels	TRUE	reported	Tf8aji	textfile	2	TRUE
rs60422751	C	G	C	G	-0.220611	-0.387325	0.0866869	0.0846718	FALSE	TRUE	FALSE	Vixp8V	22	43095255	246806	0.158992	0.0148455	outcome	TRUE	reported	textfile	22	42699249	0.0269099	2.44e-16	Ceramide (d18:1/24:1) levels	TRUE	reported	Tf8aji	textfile	2	TRUE
rs61814884	G	A	G	A	-0.199912	0.274208	0.0304826	0.0303405	FALSE	FALSE	FALSE	Vixp8V	1	151976836	244047	0.255276	0.28275	outcome	TRUE	reported	textfile	1	152004360	0.0438304	5.09e-06	Ceramide (d18:1/24:1) levels	TRUE	reported	Tf8aji	textfile	2	TRUE
rs62186066	T	C	T	C	-0.10858	-0.163487	0.11945	0.118977	FALSE	FALSE	FALSE	Vixp8V	2	221810656	247540	0.135744	0.228445	outcome	TRUE	reported	textfile	2	220945936	0.0233344	3.27e-06	Ceramide (d18:1/24:1) levels	TRUE	reported	Tf8aji	textfile	2	TRUE
rs67402452	T	C	T	C	-0.0999715	0.17432	0.161031	0.160394	FALSE	FALSE	FALSE	Vixp8V	16	73046957	246773	0.119681	0.145245	outcome	TRUE	reported	textfile	16	73013058	0.0206141	1.24e-06	Ceramide (d18:1/24:1) levels	TRUE	reported	Tf8aji	textfile	2	TRUE
rs72657953	T	C	T	C	-0.12888	0.0840479	0.0758202	0.075107	FALSE	FALSE	FALSE	Vixp8V	13	111118073	247294	0.166875	0.614501	outcome	TRUE	reported	textfile	13	110465726	0.0285374	6.3e-06	Ceramide (d18:1/24:1) levels	TRUE	reported	Tf8aji	textfile	2	TRUE
rs72823661	A	G	A	G	0.0729222	0.0986351	0.381654	0.379422	FALSE	FALSE	FALSE	Vixp8V	2	102968716	245787	0.0907176	0.276915	outcome	TRUE	reported	textfile	2	102352256	0.0156803	3.31e-06	Ceramide (d18:1/24:1) levels	TRUE	reported	Tf8aji	textfile	2	TRUE
rs79740996	A	C	A	C	0.20202	0.118095	0.0397796	0.037503	FALSE	FALSE	FALSE	Vixp8V	3	4980197	247540	0.22974	0.607226	outcome	TRUE	reported	textfile	3	4938512	0.0390469	2.29e-07	Ceramide (d18:1/24:1) levels	TRUE	reported	Tf8aji	textfile	2	TRUE
rs9378527	C	T	C	T	-0.081626	-0.240559	0.237424	0.227881	FALSE	FALSE	FALSE	Vixp8V	6	8266686	240347	0.105984	0.0232225	outcome	TRUE	reported	textfile	6	8266453	0.0181778	7.11e-06	Ceramide (d18:1/24:1) levels	TRUE	reported	Tf8aji	textfile	2	TRUE
rs112932931	A	C	A	C	-0.208243	-0.418801	0.0261674	0.0290962	FALSE	FALSE	FALSE	Vixp8V	22	49667908	245479	0.260427	0.107806	outcome	TRUE	reported	textfile	22	49271982	0.044431	2.77e-06	Perfluorooctanesulfonate (PFOS) levels	TRUE	reported	GogrMO	textfile	2	TRUE
rs117098421	A	G	A	G	0.26461	-0.488079	0.0158134	0.0151457	FALSE	FALSE	FALSE	Vixp8V	8	17459982	243996	0.36274	0.178453	outcome	TRUE	reported	textfile	8	17602473	0.0574919	4.17e-06	Perfluorooctanesulfonate (PFOS) levels	TRUE	reported	GogrMO	textfile	2	TRUE
rs117249960	A	G	A	G	-0.121448	0.123114	0.081305	0.0785538	FALSE	FALSE	FALSE	Vixp8V	19	17705976	227742	0.169829	0.468496	outcome	TRUE	reported	textfile	19	17595167	0.0265414	4.74e-06	Perfluorooctanesulfonate (PFOS) levels	TRUE	reported	GogrMO	textfile	2	TRUE
rs117272002	T	G	T	G	-1.68822	0.17917	0.00037281	0.00165722	FALSE	FALSE	FALSE	Vixp8V	11	54806275	243178	1.08869	0.869279	outcome	TRUE	reported	textfile	11	55038799	0.370417	5.17e-06	Perfluorooctanesulfonate (PFOS) levels	TRUE	reported	GogrMO	textfile	2	TRUE
rs117339273	T	C	T	C	0.270398	0.221198	0.0145446	0.0129316	FALSE	FALSE	FALSE	Vixp8V	7	50897722	242506	0.392565	0.573116	outcome	TRUE	reported	textfile	7	50830025	0.0591484	4.84e-06	Perfluorooctanesulfonate (PFOS) levels	TRUE	reported	GogrMO	textfile	2	TRUE
rs117568662	A	G	A	G	-0.186013	-0.231576	0.0359549	0.0370397	FALSE	FALSE	FALSE	Vixp8V	16	65134712	246168	0.232583	0.319409	outcome	TRUE	reported	textfile	16	65100809	0.0384317	1.3e-06	Perfluorooctanesulfonate (PFOS) levels	TRUE	reported	GogrMO	textfile	2	TRUE
rs117814140	T	A	T	A	-0.210875	0.173977	0.0231374	0.0218866	FALSE	TRUE	FALSE	Vixp8V	18	78000852	243688	0.302702	0.565462	outcome	TRUE	reported	textfile	18	80242969	0.0473117	8.31e-06	Perfluorooctanesulfonate (PFOS) levels	TRUE	reported	GogrMO	textfile	2	TRUE
rs12095065	G	A	G	A	-0.132235	0.496421	0.0602321	0.0604772	FALSE	FALSE	FALSE	Vixp8V	1	172465597	246845	0.184889	0.00725381	outcome	TRUE	reported	textfile	1	172496457	0.0298203	9.23e-06	Perfluorooctanesulfonate (PFOS) levels	TRUE	reported	GogrMO	textfile	2	TRUE
rs12607820	A	C	A	C	-0.0707871	-0.0158821	0.657138	0.663333	FALSE	FALSE	FALSE	Vixp8V	18	38097529	247023	0.0928482	0.864181	outcome	TRUE	reported	textfile	18	40517565	0.0150679	2.63e-06	Perfluorooctanesulfonate (PFOS) levels	TRUE	reported	GogrMO	textfile	2	TRUE
rs141471965	T	C	T	C	0.146375	0.105655	0.109677	0.11335	FALSE	FALSE	FALSE	Vixp8V	4	89046202	247485	0.137841	0.443378	outcome	TRUE	reported	textfile	4	88125050	0.0226339	9.99e-11	Perfluorooctanesulfonate (PFOS) levels	TRUE	reported	GogrMO	textfile	2	TRUE
rs142317920	A	G	A	G	0.181309	0.0026583	0.0343488	0.0322594	FALSE	FALSE	FALSE	Vixp8V	15	80836183	238163	0.252284	0.991593	outcome	TRUE	reported	textfile	15	80543842	0.0396844	4.91e-06	Perfluorooctanesulfonate (PFOS) levels	TRUE	reported	GogrMO	textfile	2	TRUE
rs142384244	C	T	C	T	0.226005	-0.0300647	0.0210604	0.0214295	FALSE	FALSE	FALSE	Vixp8V	13	84780602	245176	0.30261	0.920859	outcome	TRUE	reported	textfile	13	84206467	0.0496652	5.35e-06	Perfluorooctanesulfonate (PFOS) levels	TRUE	reported	GogrMO	textfile	2	TRUE
rs57965817	G	A	G	A	-0.0977931	0.117916	0.126754	0.128921	FALSE	FALSE	FALSE	Vixp8V	12	49957103	247407	0.131002	0.368062	outcome	TRUE	reported	textfile	12	49563320	0.0213469	4.62e-06	Perfluorooctanesulfonate (PFOS) levels	TRUE	reported	GogrMO	textfile	2	TRUE
rs60412748	C	T	C	T	0.244662	0.143232	0.0173802	0.0168504	FALSE	FALSE	FALSE	Vixp8V	3	86215780	247412	0.341746	0.675129	outcome	TRUE	reported	textfile	3	86166630	0.0542929	6.6e-06	Perfluorooctanesulfonate (PFOS) levels	TRUE	reported	GogrMO	textfile	2	TRUE
rs6044671	T	G	T	G	0.107248	-0.0682402	0.102903	0.100295	FALSE	FALSE	FALSE	Vixp8V	20	17170295	245809	0.146656	0.641712	outcome	TRUE	reported	textfile	20	17189650	0.0232767	4.07e-06	Perfluorooctanesulfonate (PFOS) levels	TRUE	reported	GogrMO	textfile	2	TRUE
rs62120427	T	C	T	C	0.126367	-0.156039	0.073071	0.0737717	FALSE	FALSE	FALSE	Vixp8V	19	35596033	235890	0.17248	0.365635	outcome	TRUE	reported	textfile	19	35105129	0.0279803	6.29e-06	Perfluorooctanesulfonate (PFOS) levels	TRUE	reported	GogrMO	textfile	2	TRUE
rs6935886	C	T	C	T	0.264287	0.0803685	0.0157663	0.0143399	FALSE	FALSE	FALSE	Vixp8V	6	157249978	246655	0.370433	0.828241	outcome	TRUE	reported	textfile	6	156928844	0.0569224	3.43e-06	Perfluorooctanesulfonate (PFOS) levels	TRUE	reported	GogrMO	textfile	2	TRUE
rs704016	T	C	T	C	-0.0859732	0.0734086	0.167227	0.165523	FALSE	FALSE	FALSE	Vixp8V	10	80821098	242924	0.119325	0.538423	outcome	TRUE	reported	textfile	10	79061341	0.0193311	8.69e-06	Perfluorooctanesulfonate (PFOS) levels	TRUE	reported	GogrMO	textfile	2	TRUE
rs71441003	A	G	A	G	-0.181282	-0.371185	0.031208	0.0301097	FALSE	FALSE	FALSE	Vixp8V	2	26165741	245137	0.258384	0.150841	outcome	TRUE	reported	textfile	2	25942872	0.0406823	8.35e-06	Perfluorooctanesulfonate (PFOS) levels	TRUE	reported	GogrMO	textfile	2	TRUE
rs72771661	G	A	G	A	-0.161821	0.0494806	0.0454212	0.047756	FALSE	FALSE	FALSE	Vixp8V	16	13507088	245739	0.20596	0.810141	outcome	TRUE	reported	textfile	16	13413231	0.0338777	1.78e-06	Perfluorooctanesulfonate (PFOS) levels	TRUE	reported	GogrMO	textfile	2	TRUE
rs73164873	T	C	T	C	-0.124823	-0.186118	0.0728822	0.0764853	FALSE	FALSE	FALSE	Vixp8V	22	21405546	245995	0.165405	0.260492	outcome	TRUE	reported	textfile	22	21051257	0.0270805	4.04e-06	Perfluorooctanesulfonate (PFOS) levels	TRUE	reported	GogrMO	textfile	2	TRUE
rs73695648	A	C	A	C	-0.163452	0.423784	0.041384	0.0399755	FALSE	FALSE	FALSE	Vixp8V	7	49132481	244437	0.225415	0.0601051	outcome	TRUE	reported	textfile	7	49092885	0.0360943	5.94e-06	Perfluorooctanesulfonate (PFOS) levels	TRUE	reported	GogrMO	textfile	2	TRUE
rs9614577	G	C	G	C	-0.155337	-0.159654	0.0425493	0.0411757	FALSE	TRUE	FALSE	Vixp8V	22	45236615	245849	0.221669	0.47138	outcome	TRUE	reported	textfile	22	44840735	0.0347871	7.99e-06	Perfluorooctanesulfonate (PFOS) levels	TRUE	reported	GogrMO	textfile	2	TRUE
rs117609343	T	C	T	C	0.216959	0.37137	0.0455876	0.0497142	FALSE	FALSE	FALSE	Vixp8V	17	77450190	245815	0.202072	0.0660901	outcome	TRUE	reported	textfile	17	79454108	0.048765	8.62e-06	Heneicosapentaenoate (21:5n3) levels	TRUE	reported	ofDpIc	textfile	2	TRUE
rs117759043	G	C	G	C	0.378046	0.298985	0.0144897	0.0135357	FALSE	TRUE	FALSE	Vixp8V	8	18160853	243135	0.380778	0.432339	outcome	TRUE	reported	textfile	8	18303344	0.083861	6.54e-06	Heneicosapentaenoate (21:5n3) levels	TRUE	reported	ofDpIc	textfile	2	TRUE
rs118090914	C	G	C	G	0.230315	0.207229	0.0473398	0.0458875	FALSE	TRUE	FALSE	Vixp8V	11	102600097	247540	0.208195	0.31956	outcome	TRUE	reported	textfile	11	102729366	0.0466461	7.91e-07	Heneicosapentaenoate (21:5n3) levels	TRUE	reported	ofDpIc	textfile	2	TRUE
rs12924774	C	G	C	G	-0.0952594	0.0996187	0.343298	0.350552	FALSE	TRUE	FALSE	Vixp8V	16	86003804	240572	0.0930822	0.284519	outcome	TRUE	reported	textfile	16	85970198	0.021438	8.85e-06	Heneicosapentaenoate (21:5n3) levels	TRUE	reported	ofDpIc	textfile	2	TRUE
rs138140422	T	C	T	C	0.532452	0.0029185	0.00716511	0.00405653	FALSE	FALSE	FALSE	Vixp8V	1	164353988	247009	0.710516	0.996723	outcome	TRUE	reported	textfile	1	164384751	0.11859	7.13e-06	Heneicosapentaenoate (21:5n3) levels	TRUE	reported	ofDpIc	textfile	2	TRUE
rs143746944	C	T	C	T	-0.44972	-0.204213	0.00969558	0.00727834	FALSE	FALSE	FALSE	Vixp8V	2	222041754	245317	0.52032	0.694707	outcome	TRUE	reported	textfile	2	221177034	0.101311	9.04e-06	Heneicosapentaenoate (21:5n3) levels	TRUE	reported	ofDpIc	textfile	2	TRUE
rs1447734	G	A	G	A	0.0966017	-0.0635688	0.394523	0.397271	FALSE	FALSE	FALSE	Vixp8V	3	139566897	241817	0.0904932	0.482386	outcome	TRUE	reported	textfile	3	139848055	0.0206789	2.99e-06	Heneicosapentaenoate (21:5n3) levels	TRUE	reported	ofDpIc	textfile	2	TRUE
rs2299733	C	T	C	T	0.445041	-0.356148	0.0109148	0.00906869	FALSE	FALSE	FALSE	Vixp8V	20	52584902	247114	0.467496	0.446167	outcome	TRUE	reported	textfile	20	53968363	0.0964909	3.98e-06	Heneicosapentaenoate (21:5n3) levels	TRUE	reported	ofDpIc	textfile	2	TRUE
rs34674242	A	G	A	G	-0.10291	-0.115339	0.338178	0.342657	FALSE	FALSE	FALSE	Vixp8V	17	6162213	234218	0.094801	0.223739	outcome	TRUE	reported	textfile	17	6258893	0.0214347	1.58e-06	Heneicosapentaenoate (21:5n3) levels	TRUE	reported	ofDpIc	textfile	2	TRUE
rs35193692	T	A	T	A	-0.347628	0.124374	0.0184478	0.0140336	FALSE	TRUE	FALSE	Vixp8V	10	54836746	241065	0.374663	0.739917	outcome	TRUE	reported	textfile	10	53076986	0.073792	2.47e-06	Heneicosapentaenoate (21:5n3) levels	TRUE	reported	ofDpIc	textfile	2	TRUE
rs3753124	A	T	A	T	0.243713	0.0475515	0.0412253	0.0407891	FALSE	TRUE	FALSE	Vixp8V	8	143927103	247284	0.2227	0.830919	outcome	TRUE	reported	textfile	8	142845687	0.0505369	1.42e-06	Heneicosapentaenoate (21:5n3) levels	TRUE	reported	ofDpIc	textfile	2	TRUE
rs4736156	G	A	G	A	-0.123906	-0.0839011	0.170096	0.168403	FALSE	FALSE	FALSE	Vixp8V	8	141259929	234102	0.120522	0.486338	outcome	TRUE	reported	textfile	8	140249830	0.0275346	6.8e-06	Heneicosapentaenoate (21:5n3) levels	TRUE	reported	ofDpIc	textfile	2	TRUE
rs71543373	T	C	T	C	0.370915	-0.0268399	0.014372	0.0137962	FALSE	FALSE	FALSE	Vixp8V	7	140105778	245285	0.376961	0.943238	outcome	TRUE	reported	textfile	7	140405978	0.0832454	8.36e-06	Heneicosapentaenoate (21:5n3) levels	TRUE	reported	ofDpIc	textfile	2	TRUE
rs73104817	C	T	C	T	0.318893	0.531833	0.0208333	0.0242065	FALSE	FALSE	FALSE	Vixp8V	7	34487010	245926	0.286	0.0629488	outcome	TRUE	reported	textfile	7	34447398	0.0702735	5.68e-06	Heneicosapentaenoate (21:5n3) levels	TRUE	reported	ofDpIc	textfile	2	TRUE
rs7336821	A	G	A	G	-0.106196	0.110767	0.317368	0.316231	FALSE	FALSE	FALSE	Vixp8V	13	69521907	244772	0.0947808	0.242537	outcome	TRUE	reported	textfile	13	68947775	0.0214797	7.65e-07	Heneicosapentaenoate (21:5n3) levels	TRUE	reported	ofDpIc	textfile	2	TRUE
rs74905107	T	C	T	C	-0.255708	-0.119505	0.0323861	0.0373768	FALSE	FALSE	FALSE	Vixp8V	5	76224604	244804	0.231421	0.605577	outcome	TRUE	reported	textfile	5	76928779	0.0564702	5.95e-06	Heneicosapentaenoate (21:5n3) levels	TRUE	reported	ofDpIc	textfile	2	TRUE
rs76467692	G	T	G	T	0.189185	-0.154582	0.0648168	0.0627352	FALSE	FALSE	FALSE	Vixp8V	10	2561781	244217	0.181037	0.393177	outcome	TRUE	reported	textfile	10	2519589	0.0410038	3.95e-06	Heneicosapentaenoate (21:5n3) levels	TRUE	reported	ofDpIc	textfile	2	TRUE
rs11544558	A	C	A	C	-0.133798	0.117958	0.0731602	0.0685418	FALSE	FALSE	FALSE	Vixp8V	5	180235737	245500	0.174656	0.49944	outcome	TRUE	reported	textfile	5	180808737	0.0290808	4.21e-06	Ascorbic acid 3-sulfate levels	TRUE	reported	6h1M9o	textfile	2	TRUE
rs11678528	G	A	G	A	-0.0894715	-0.228719	0.763403	0.762447	FALSE	FALSE	FALSE	Vixp8V	2	228085593	246579	0.103231	0.0267186	outcome	TRUE	reported	textfile	2	227220877	0.0177099	4.37e-07	Ascorbic acid 3-sulfate levels	TRUE	reported	6h1M9o	textfile	2	TRUE
rs11716856	A	C	A	C	-0.115337	0.161642	0.110301	0.10873	FALSE	FALSE	FALSE	Vixp8V	3	192613761	247540	0.140757	0.250814	outcome	TRUE	reported	textfile	3	192895972	0.0239257	1.43e-06	Ascorbic acid 3-sulfate levels	TRUE	reported	6h1M9o	textfile	2	TRUE
rs11744692	A	G	A	G	-0.0779352	0.0818657	0.250431	0.252584	FALSE	FALSE	FALSE	Vixp8V	5	7342276	246379	0.101006	0.41765	outcome	TRUE	reported	textfile	5	7342163	0.0171854	5.76e-06	Ascorbic acid 3-sulfate levels	TRUE	reported	6h1M9o	textfile	2	TRUE
rs118055475	G	A	G	A	-0.30296	-0.248021	0.012616	0.0127943	FALSE	FALSE	FALSE	Vixp8V	12	12088058	244483	0.393967	0.528991	outcome	TRUE	reported	textfile	12	11935124	0.0674075	6.97e-06	Ascorbic acid 3-sulfate levels	TRUE	reported	6h1M9o	textfile	2	TRUE
rs118064647	G	A	G	A	0.337774	0.324919	0.0164828	0.0161681	FALSE	FALSE	FALSE	Vixp8V	16	28558444	246257	0.350645	0.354117	outcome	TRUE	reported	textfile	16	28547123	0.0589594	1.01e-08	Ascorbic acid 3-sulfate levels	TRUE	reported	6h1M9o	textfile	2	TRUE
rs12448270	T	C	T	C	0.195258	-0.332307	0.0479709	0.0453719	FALSE	FALSE	FALSE	Vixp8V	16	28541124	240975	0.213721	0.119979	outcome	TRUE	reported	textfile	16	28529803	0.0354697	3.69e-08	Ascorbic acid 3-sulfate levels	TRUE	reported	6h1M9o	textfile	2	TRUE
rs12517665	A	G	A	G	0.0905574	0.039207	0.178745	0.18348	FALSE	FALSE	FALSE	Vixp8V	5	1128736	246040	0.113597	0.729989	outcome	TRUE	reported	textfile	5	1128621	0.0194344	3.17e-06	Ascorbic acid 3-sulfate levels	TRUE	reported	6h1M9o	textfile	2	TRUE
rs13228078	C	A	C	A	-0.0831455	-0.036279	0.214576	0.210802	FALSE	FALSE	FALSE	Vixp8V	7	86240691	246146	0.107863	0.736612	outcome	TRUE	reported	textfile	7	86611375	0.0183927	6.17e-06	Ascorbic acid 3-sulfate levels	TRUE	reported	6h1M9o	textfile	2	TRUE
rs143967542	G	C	G	C	0.226055	-0.350311	0.0220245	0.0205276	FALSE	TRUE	FALSE	Vixp8V	12	62892477	245888	0.310695	0.259527	outcome	TRUE	reported	textfile	12	62498697	0.0509792	9.24e-06	Ascorbic acid 3-sulfate levels	TRUE	reported	6h1M9o	textfile	2	TRUE
rs147062210	C	T	C	T	0.479663	0.14695	0.00521472	0.00345309	FALSE	FALSE	FALSE	Vixp8V	5	95138830	246301	0.757691	0.846219	outcome	TRUE	reported	textfile	5	95803126	0.104157	4.12e-06	Ascorbic acid 3-sulfate levels	TRUE	reported	6h1M9o	textfile	2	TRUE
rs183634548	G	C	G	C	0.315738	-0.0820336	0.0131547	0.0123884	FALSE	TRUE	FALSE	Vixp8V	15	89845566	245189	0.395247	0.83558	outcome	TRUE	reported	textfile	15	89302335	0.0661701	1.83e-06	Ascorbic acid 3-sulfate levels	TRUE	reported	6h1M9o	textfile	2	TRUE
rs2256629	G	A	G	A	-0.0720041	0.0146547	0.365589	0.364036	FALSE	FALSE	FALSE	Vixp8V	8	11491848	231146	0.0944532	0.8767	outcome	TRUE	reported	textfile	8	11634339	0.0159567	6.41e-06	Ascorbic acid 3-sulfate levels	TRUE	reported	6h1M9o	textfile	2	TRUE
rs418062	G	A	G	A	0.0815024	-0.0367388	0.525114	0.544507	FALSE	FALSE	FALSE	Vixp8V	20	5055138	239927	0.0893067	0.680796	outcome	TRUE	reported	textfile	20	5074492	0.0153677	1.14e-07	Ascorbic acid 3-sulfate levels	TRUE	reported	6h1M9o	textfile	2	TRUE
rs4855530	T	C	T	C	-0.0872875	-0.0880378	0.196498	0.189946	FALSE	FALSE	FALSE	Vixp8V	3	68910803	241806	0.113218	0.436807	outcome	TRUE	reported	textfile	3	68861652	0.0189049	3.89e-06	Ascorbic acid 3-sulfate levels	TRUE	reported	6h1M9o	textfile	2	TRUE
rs55983804	A	G	A	G	-0.21048	0.102267	0.0293682	0.03009	FALSE	FALSE	FALSE	Vixp8V	8	12909546	245347	0.258386	0.69226	outcome	TRUE	reported	textfile	8	13052037	0.0443412	2.07e-06	Ascorbic acid 3-sulfate levels	TRUE	reported	6h1M9o	textfile	2	TRUE
rs62381245	A	G	A	G	-0.198444	-0.308059	0.0388671	0.0408118	FALSE	FALSE	FALSE	Vixp8V	5	138464513	246730	0.221109	0.163544	outcome	TRUE	reported	textfile	5	139128824	0.0384534	2.46e-07	Ascorbic acid 3-sulfate levels	TRUE	reported	6h1M9o	textfile	2	TRUE
rs7315300	A	T	A	T	-0.0747099	-0.123658	0.338563	0.342065	FALSE	TRUE	FALSE	Vixp8V	12	15610293	247292	0.092326	0.180452	outcome	TRUE	reported	textfile	12	15457359	0.0158507	2.44e-06	Ascorbic acid 3-sulfate levels	TRUE	reported	6h1M9o	textfile	2	TRUE
rs9376002	C	A	C	A	-0.107098	-0.0239627	0.174668	0.174045	FALSE	FALSE	FALSE	Vixp8V	6	134332468	246042	0.115986	0.836323	outcome	TRUE	reported	textfile	6	134011330	0.0197691	6.05e-08	Ascorbic acid 3-sulfate levels	TRUE	reported	6h1M9o	textfile	2	TRUE
rs968675	A	T	A	T	0.102777	-0.154653	0.125201	0.12928	FALSE	TRUE	FALSE	Vixp8V	18	75339985	245185	0.131176	0.238409	outcome	TRUE	reported	textfile	18	77628029	0.0226542	5.71e-06	Ascorbic acid 3-sulfate levels	TRUE	reported	6h1M9o	textfile	2	TRUE
rs10240649	T	G	T	G	0.0704725	-0.0402421	0.369601	0.385237	FALSE	FALSE	FALSE	Vixp8V	7	49343294	234122	0.0925326	0.663638	outcome	TRUE	reported	textfile	7	49303698	0.0158956	9.27e-06	N-acetylglucosaminylasparagine levels	TRUE	reported	EG2Rkj	textfile	2	TRUE
rs10781642	C	T	C	T	0.114794	0.0500181	0.881137	0.877317	FALSE	FALSE	FALSE	Vixp8V	12	133036993	247540	0.133677	0.708277	outcome	TRUE	reported	textfile	12	132460407	0.0234654	9.98e-07	N-acetylglucosaminylasparagine levels	TRUE	reported	EG2Rkj	textfile	2	TRUE
rs11048402	A	G	A	G	-0.152996	-0.0665484	0.0722284	0.0720966	FALSE	FALSE	FALSE	Vixp8V	12	26227881	242508	0.171544	0.698062	outcome	TRUE	reported	textfile	12	26074948	0.0293417	1.85e-07	N-acetylglucosaminylasparagine levels	TRUE	reported	EG2Rkj	textfile	2	TRUE
rs11111044	A	C	A	C	0.102989	0.158193	0.166831	0.164447	FALSE	FALSE	FALSE	Vixp8V	12	102214814	247131	0.118306	0.181172	outcome	TRUE	reported	textfile	12	101821036	0.0200774	2.9e-07	N-acetylglucosaminylasparagine levels	TRUE	reported	EG2Rkj	textfile	2	TRUE
rs115440122	A	G	A	G	-0.244692	-0.112444	0.0207126	0.0198834	FALSE	FALSE	FALSE	Vixp8V	3	144859336	246160	0.316995	0.7228	outcome	TRUE	reported	textfile	3	145141544	0.0537654	5.34e-06	N-acetylglucosaminylasparagine levels	TRUE	reported	EG2Rkj	textfile	2	TRUE
rs11935444	C	T	C	T	0.0696949	-0.0414835	0.555931	0.555492	FALSE	FALSE	FALSE	Vixp8V	4	77212217	240980	0.0892545	0.642091	outcome	TRUE	reported	textfile	4	76291064	0.0152084	4.59e-06	N-acetylglucosaminylasparagine levels	TRUE	reported	EG2Rkj	textfile	2	TRUE
rs12944325	C	T	C	T	0.138567	-0.148729	0.932636	0.932507	FALSE	FALSE	FALSE	Vixp8V	17	70957690	244908	0.175389	0.39644	outcome	TRUE	reported	textfile	17	72961551	0.0311549	8.68e-06	N-acetylglucosaminylasparagine levels	TRUE	reported	EG2Rkj	textfile	2	TRUE
rs13133517	C	T	C	T	0.145101	-0.216667	0.340305	0.359017	FALSE	FALSE	FALSE	Vixp8V	4	178361987	247540	0.0913825	0.0177406	outcome	TRUE	reported	textfile	4	177440833	0.0159894	1.14e-19	N-acetylglucosaminylasparagine levels	TRUE	reported	EG2Rkj	textfile	2	TRUE
rs142462017	T	C	T	C	-0.106668	0.145194	0.114757	0.117535	FALSE	FALSE	FALSE	Vixp8V	6	19244225	245353	0.136411	0.287154	outcome	TRUE	reported	textfile	6	19243994	0.0238001	7.4e-06	N-acetylglucosaminylasparagine levels	TRUE	reported	EG2Rkj	textfile	2	TRUE
rs142995169	A	C	A	C	-0.376521	-0.364887	0.00943629	0.00904231	FALSE	FALSE	FALSE	Vixp8V	8	54136120	246176	0.466554	0.434162	outcome	TRUE	reported	textfile	8	53223560	0.0784667	1.6e-06	N-acetylglucosaminylasparagine levels	TRUE	reported	EG2Rkj	textfile	2	TRUE
rs144845421	T	C	T	C	0.35685	0.0638973	0.0126185	0.0109169	FALSE	FALSE	FALSE	Vixp8V	18	28218768	246408	0.424109	0.880242	outcome	TRUE	reported	textfile	18	30638802	0.0681022	1.61e-07	N-acetylglucosaminylasparagine levels	TRUE	reported	EG2Rkj	textfile	2	TRUE
rs2076007	T	C	T	C	-0.53958	-0.211469	0.105759	0.104357	FALSE	FALSE	FALSE	Vixp8V	6	167707759	247122	0.143655	0.141005	outcome	TRUE	reported	textfile	6	167294271	0.0238664	3.59e-113	N-acetylglucosaminylasparagine levels	TRUE	reported	EG2Rkj	textfile	2	TRUE
rs2324331	A	G	A	G	0.0847149	0.194142	0.763252	0.777404	FALSE	FALSE	FALSE	Vixp8V	13	40082531	247540	0.105773	0.066439	outcome	TRUE	reported	textfile	13	39508394	0.0177094	1.72e-06	N-acetylglucosaminylasparagine levels	TRUE	reported	EG2Rkj	textfile	2	TRUE
rs2856028	A	C	A	C	-0.115332	0.0346877	0.901262	0.898571	FALSE	FALSE	FALSE	Vixp8V	3	60588627	244437	0.146323	0.812609	outcome	TRUE	reported	textfile	3	60602894	0.0259709	8.96e-06	N-acetylglucosaminylasparagine levels	TRUE	reported	EG2Rkj	textfile	2	TRUE
rs28929474	T	C	T	C	0.441029	-0.535287	0.0178242	0.020021	FALSE	FALSE	FALSE	Vixp8V	14	94844947	247540	0.313751	0.0879915	outcome	TRUE	reported	textfile	14	94378610	0.0571309	1.17e-14	N-acetylglucosaminylasparagine levels	TRUE	reported	EG2Rkj	textfile	2	TRUE
rs429358	C	T	C	T	-0.100044	0.016297	0.137197	0.154506	FALSE	FALSE	FALSE	Vixp8V	19	45411941	247540	0.121314	0.893136	outcome	TRUE	reported	textfile	19	44908684	0.0218617	4.73e-06	N-acetylglucosaminylasparagine levels	TRUE	reported	EG2Rkj	textfile	2	TRUE
rs606405	C	T	C	T	-0.323222	0.479602	0.0112207	0.00784983	FALSE	FALSE	FALSE	Vixp8V	7	105340047	246311	0.498687	0.336186	outcome	TRUE	reported	textfile	7	105699600	0.0725681	8.43e-06	N-acetylglucosaminylasparagine levels	TRUE	reported	EG2Rkj	textfile	2	TRUE
rs7116918	A	G	A	G	0.0687523	0.00271333	0.525502	0.521619	FALSE	FALSE	FALSE	Vixp8V	11	117492654	247540	0.0878268	0.975354	outcome	TRUE	reported	textfile	11	117621939	0.0153488	7.49e-06	N-acetylglucosaminylasparagine levels	TRUE	reported	EG2Rkj	textfile	2	TRUE
rs71649205	A	C	A	C	-0.230458	0.124982	0.0226041	0.0188252	FALSE	FALSE	FALSE	Vixp8V	1	66441940	245947	0.323054	0.698848	outcome	TRUE	reported	textfile	1	65976257	0.0508434	5.82e-06	N-acetylglucosaminylasparagine levels	TRUE	reported	EG2Rkj	textfile	2	TRUE
rs72692719	A	G	A	G	-0.0842942	-0.0644191	0.250969	0.258072	FALSE	FALSE	FALSE	Vixp8V	1	151531723	223219	0.105593	0.541816	outcome	TRUE	reported	textfile	1	151559247	0.0183909	4.57e-06	N-acetylglucosaminylasparagine levels	TRUE	reported	EG2Rkj	textfile	2	TRUE
rs75583314	A	C	A	C	-0.278232	-0.374575	0.0184568	0.0209321	FALSE	FALSE	FALSE	Vixp8V	7	116633734	245986	0.306955	0.222354	outcome	TRUE	reported	textfile	7	116993680	0.0568292	9.78e-07	N-acetylglucosaminylasparagine levels	TRUE	reported	EG2Rkj	textfile	2	TRUE
rs7751552	A	G	A	G	-0.1698	-0.16106	0.0447485	0.045687	FALSE	FALSE	FALSE	Vixp8V	6	104516675	246361	0.210671	0.444562	outcome	TRUE	reported	textfile	6	104068800	0.0366594	3.62e-06	N-acetylglucosaminylasparagine levels	TRUE	reported	EG2Rkj	textfile	2	TRUE
rs78357146	G	A	G	A	0.352596	0.76074	0.0297443	0.0298699	FALSE	FALSE	FALSE	Vixp8V	17	64305051	247540	0.262433	0.003746	outcome	TRUE	reported	textfile	17	66308933	0.0449571	4.4e-15	N-acetylglucosaminylasparagine levels	TRUE	reported	EG2Rkj	textfile	2	TRUE
rs909546	T	C	T	C	-0.128273	-0.102164	0.418596	0.418104	FALSE	FALSE	FALSE	Vixp8V	6	167754702	245452	0.089233	0.252246	outcome	TRUE	reported	textfile	6	167341214	0.01536	6.76e-17	N-acetylglucosaminylasparagine levels	TRUE	reported	EG2Rkj	textfile	2	TRUE
rs10761980	A	G	A	G	-0.106031	0.101696	0.130544	0.122086	FALSE	FALSE	FALSE	Vixp8V	10	67203139	246084	0.133989	0.447859	outcome	TRUE	reported	textfile	10	65443381	0.0231365	4.59e-06	3-phosphoglycerate levels	TRUE	reported	UHAlt3	textfile	2	TRUE
rs112020944	C	T	C	T	-0.319617	-0.43463	0.0120829	0.0100152	FALSE	FALSE	FALSE	Vixp8V	1	191502162	246177	0.437635	0.320644	outcome	TRUE	reported	textfile	1	191533032	0.0704245	5.67e-06	3-phosphoglycerate levels	TRUE	reported	UHAlt3	textfile	2	TRUE
rs113464900	G	A	G	A	0.0985356	0.00410568	0.172056	0.186737	FALSE	FALSE	FALSE	Vixp8V	15	89968499	243265	0.113516	0.971148	outcome	TRUE	reported	textfile	15	89425268	0.0212694	3.61e-06	3-phosphoglycerate levels	TRUE	reported	UHAlt3	textfile	2	TRUE
rs114235998	A	T	A	T	0.153395	0.0165481	0.0536239	0.0554173	FALSE	TRUE	FALSE	Vixp8V	1	119787779	245438	0.193141	0.931721	outcome	TRUE	reported	textfile	1	119245156	0.0345434	8.97e-06	3-phosphoglycerate levels	TRUE	reported	UHAlt3	textfile	2	TRUE
rs117097035	T	C	T	C	-0.211614	0.246572	0.0271938	0.0247655	FALSE	FALSE	FALSE	Vixp8V	21	23159418	246916	0.2823	0.382423	outcome	TRUE	reported	textfile	21	21787098	0.047555	8.59e-06	3-phosphoglycerate levels	TRUE	reported	UHAlt3	textfile	2	TRUE
rs117629373	A	G	A	G	-0.246209	-0.253001	0.0230549	0.0278504	FALSE	FALSE	FALSE	Vixp8V	19	31355993	244539	0.265733	0.341054	outcome	TRUE	reported	textfile	19	30865086	0.051831	2.03e-06	3-phosphoglycerate levels	TRUE	reported	UHAlt3	textfile	2	TRUE
rs11903996	A	C	A	C	-0.149876	0.43916	0.0576192	0.0561507	FALSE	FALSE	FALSE	Vixp8V	2	163803504	246898	0.191467	0.0218097	outcome	TRUE	reported	textfile	2	162946994	0.0335475	7.91e-06	3-phosphoglycerate levels	TRUE	reported	UHAlt3	textfile	2	TRUE
rs1354034	C	T	C	T	0.0772343	-0.0827682	0.608578	0.600111	FALSE	FALSE	FALSE	Vixp8V	3	56849749	247540	0.0893347	0.354189	outcome	TRUE	reported	textfile	3	56815721	0.0159586	1.3e-06	3-phosphoglycerate levels	TRUE	reported	UHAlt3	textfile	2	TRUE
rs1384963	T	C	T	C	-0.0778426	0.0611849	0.276793	0.280214	FALSE	FALSE	FALSE	Vixp8V	14	22970327	245932	0.097665	0.531002	outcome	TRUE	reported	textfile	14	22501343	0.0174623	8.28e-06	3-phosphoglycerate levels	TRUE	reported	UHAlt3	textfile	2	TRUE
rs144460129	A	G	A	G	-0.330626	0.438649	0.0126621	0.0107347	FALSE	FALSE	FALSE	Vixp8V	17	57798695	245791	0.427369	0.304706	outcome	TRUE	reported	textfile	17	59721334	0.0694556	1.93e-06	3-phosphoglycerate levels	TRUE	reported	UHAlt3	textfile	2	TRUE
rs150477495	T	C	T	C	0.326915	-0.542775	0.0117893	0.00835137	FALSE	FALSE	FALSE	Vixp8V	17	29873216	245289	0.481953	0.260081	outcome	TRUE	reported	textfile	17	31546197	0.0724195	6.36e-06	3-phosphoglycerate levels	TRUE	reported	UHAlt3	textfile	2	TRUE
rs17279471	A	T	A	T	-0.0808838	-0.0304415	0.34222	0.354525	FALSE	TRUE	FALSE	Vixp8V	7	17078208	242337	0.0926815	0.742569	outcome	TRUE	reported	textfile	7	17038584	0.0165093	9.62e-07	3-phosphoglycerate levels	TRUE	reported	UHAlt3	textfile	2	TRUE
rs182631758	C	A	C	A	0.332793	0.0835318	0.0109453	0.00709802	FALSE	FALSE	FALSE	Vixp8V	19	55908162	244857	0.520321	0.872457	outcome	TRUE	reported	textfile	19	55396794	0.074516	7.97e-06	3-phosphoglycerate levels	TRUE	reported	UHAlt3	textfile	2	TRUE
rs200221	G	A	G	A	0.225544	-0.368071	0.976083	0.97842	FALSE	FALSE	FALSE	Vixp8V	13	50960177	247386	0.304512	0.226769	outcome	TRUE	reported	textfile	13	50386041	0.0507154	8.7e-06	3-phosphoglycerate levels	TRUE	reported	UHAlt3	textfile	2	TRUE
rs555052	C	T	C	T	0.0707745	0.0205011	0.444191	0.447296	FALSE	FALSE	FALSE	Vixp8V	3	74325626	241689	0.0890047	0.817829	outcome	TRUE	reported	textfile	3	74276475	0.0159161	8.72e-06	3-phosphoglycerate levels	TRUE	reported	UHAlt3	textfile	2	TRUE
rs6025931	C	A	C	A	-0.0809153	0.0656113	0.470445	0.465069	FALSE	FALSE	FALSE	Vixp8V	20	56534660	244479	0.0882771	0.457335	outcome	TRUE	reported	textfile	20	57959604	0.0158297	3.19e-07	3-phosphoglycerate levels	TRUE	reported	UHAlt3	textfile	2	TRUE
rs6051418	T	G	T	G	-0.319104	-0.602212	0.0133333	0.0141565	FALSE	FALSE	FALSE	Vixp8V	20	2802047	247272	0.371931	0.105415	outcome	TRUE	reported	textfile	20	2821401	0.06712	1.99e-06	3-phosphoglycerate levels	TRUE	reported	UHAlt3	textfile	2	TRUE
rs62078793	A	G	A	G	-0.107867	0.071923	0.116832	0.121942	FALSE	FALSE	FALSE	Vixp8V	17	42630720	244435	0.135073	0.594397	outcome	TRUE	reported	textfile	17	44553352	0.0243864	9.72e-06	3-phosphoglycerate levels	TRUE	reported	UHAlt3	textfile	2	TRUE
rs62488266	A	T	A	T	-0.214694	0.307613	0.0334393	0.0353946	FALSE	TRUE	FALSE	Vixp8V	7	113352466	247340	0.236624	0.193599	outcome	TRUE	reported	textfile	7	113712411	0.0430424	6.1e-07	3-phosphoglycerate levels	TRUE	reported	UHAlt3	textfile	2	TRUE
rs72668507	A	C	A	C	0.14476	-0.0339457	0.0701235	0.073474	FALSE	FALSE	FALSE	Vixp8V	8	69663340	245046	0.169216	0.841006	outcome	TRUE	reported	textfile	8	68751105	0.0305869	2.21e-06	3-phosphoglycerate levels	TRUE	reported	UHAlt3	textfile	2	TRUE
rs75258258	C	A	C	A	-0.0774017	0.126726	0.313471	0.32098	FALSE	FALSE	FALSE	Vixp8V	1	181442330	247540	0.0937167	0.176303	outcome	TRUE	reported	textfile	1	181473194	0.016642	3.3e-06	3-phosphoglycerate levels	TRUE	reported	UHAlt3	textfile	2	TRUE
rs7528963	G	A	G	A	-0.0898961	0.221567	0.190274	0.190755	FALSE	FALSE	FALSE	Vixp8V	1	63286247	244515	0.112165	0.0482272	outcome	TRUE	reported	textfile	1	62820576	0.0199048	6.29e-06	3-phosphoglycerate levels	TRUE	reported	UHAlt3	textfile	2	TRUE
rs7778085	A	G	A	G	-0.125134	-0.0860594	0.903629	0.902902	FALSE	FALSE	FALSE	Vixp8V	7	129285395	246931	0.147703	0.560129	outcome	TRUE	reported	textfile	7	129645555	0.0264504	2.24e-06	3-phosphoglycerate levels	TRUE	reported	UHAlt3	textfile	2	TRUE
rs111993715	T	C	T	C	-0.411791	0.408826	0.00688045	0.00686185	FALSE	FALSE	FALSE	Vixp8V	22	36592855	247455	0.532586	0.442711	outcome	TRUE	reported	textfile	22	36196809	0.0903041	5.11e-06	Cortisone levels	TRUE	reported	HPnlFL	textfile	2	TRUE
rs11254304	A	G	A	G	-0.160111	-0.0395152	0.0473147	0.0439593	FALSE	FALSE	FALSE	Vixp8V	10	6774656	247092	0.213988	0.853495	outcome	TRUE	reported	textfile	10	6732694	0.0356626	7.14e-06	Cortisone levels	TRUE	reported	HPnlFL	textfile	2	TRUE
rs114516108	T	C	T	C	0.194523	0.0483098	0.031131	0.0277309	FALSE	FALSE	FALSE	Vixp8V	2	150230883	247540	0.268177	0.857042	outcome	TRUE	reported	textfile	2	149374369	0.0431123	6.42e-06	Cortisone levels	TRUE	reported	HPnlFL	textfile	2	TRUE
rs115679395	G	C	G	C	-0.285392	-0.455789	0.0157959	0.0138543	FALSE	TRUE	FALSE	Vixp8V	4	12519062	247035	0.374057	0.223034	outcome	TRUE	reported	textfile	4	12517438	0.059055	1.35e-06	Cortisone levels	TRUE	reported	HPnlFL	textfile	2	TRUE
rs115916364	T	G	T	G	-0.200126	0.191132	0.0381679	0.0371343	FALSE	FALSE	FALSE	Vixp8V	4	171050283	246093	0.23232	0.410673	outcome	TRUE	reported	textfile	4	170129132	0.0393243	3.6e-07	Cortisone levels	TRUE	reported	HPnlFL	textfile	2	TRUE
rs11662439	A	G	A	G	0.277769	0.0719491	0.0155943	0.0160984	FALSE	FALSE	FALSE	Vixp8V	18	37934886	247540	0.347656	0.836045	outcome	TRUE	reported	textfile	18	40354922	0.0605563	4.5e-06	Cortisone levels	TRUE	reported	HPnlFL	textfile	2	TRUE
rs2512642	A	G	A	G	-0.112243	0.0574752	0.0999754	0.10166	FALSE	FALSE	FALSE	Vixp8V	11	131277056	247540	0.144888	0.691598	outcome	TRUE	reported	textfile	11	131407161	0.0249912	7.08e-06	Cortisone levels	TRUE	reported	HPnlFL	textfile	2	TRUE
rs28617425	G	C	G	C	0.0750966	0.149085	0.276473	0.280286	FALSE	TRUE	FALSE	Vixp8V	4	25311778	245196	0.0981524	0.128784	outcome	TRUE	reported	textfile	4	25310156	0.0169808	9.76e-06	Cortisone levels	TRUE	reported	HPnlFL	textfile	2	TRUE
rs56155732	G	T	G	T	-0.0695529	-0.0266425	0.353851	0.358049	FALSE	FALSE	FALSE	Vixp8V	3	116509256	247540	0.0913167	0.770471	outcome	TRUE	reported	textfile	3	116790409	0.0157094	9.53e-06	Cortisone levels	TRUE	reported	HPnlFL	textfile	2	TRUE
rs575569133	A	C	A	C	0.239141	-0.365184	0.0210188	0.0208217	FALSE	FALSE	FALSE	Vixp8V	13	43737160	244457	0.308522	0.236549	outcome	TRUE	reported	textfile	13	43163024	0.0524229	5.07e-06	Cortisone levels	TRUE	reported	HPnlFL	textfile	2	TRUE
rs58426046	A	C	A	C	-0.175854	-0.0120825	0.0415536	0.0413358	FALSE	FALSE	FALSE	Vixp8V	3	78354318	247195	0.221605	0.956519	outcome	TRUE	reported	textfile	3	78305168	0.0374443	2.65e-06	Cortisone levels	TRUE	reported	HPnlFL	textfile	2	TRUE
rs6934373	C	T	C	T	-0.331995	0.172326	0.0119194	0.0129821	FALSE	FALSE	FALSE	Vixp8V	6	10180537	247417	0.385659	0.654995	outcome	TRUE	reported	textfile	6	10180304	0.0692153	1.61e-06	Cortisone levels	TRUE	reported	HPnlFL	textfile	2	TRUE
rs74998052	A	C	A	C	-0.234308	-0.00794382	0.0221049	0.025099	FALSE	FALSE	FALSE	Vixp8V	1	116711919	247540	0.2801	0.977374	outcome	TRUE	reported	textfile	1	116169298	0.0513287	5e-06	Cortisone levels	TRUE	reported	HPnlFL	textfile	2	TRUE
rs763097	A	G	A	G	0.0900163	-0.0214442	0.192782	0.186332	FALSE	FALSE	FALSE	Vixp8V	6	36093330	245006	0.112913	0.849373	outcome	TRUE	reported	textfile	6	36125553	0.0190746	2.37e-06	Cortisone levels	TRUE	reported	HPnlFL	textfile	2	TRUE
rs8003944	A	C	A	C	0.0692541	0.0653001	0.608166	0.609664	FALSE	FALSE	FALSE	Vixp8V	14	35302285	247279	0.0897025	0.466636	outcome	TRUE	reported	textfile	14	34833079	0.0153419	6.36e-06	Cortisone levels	TRUE	reported	HPnlFL	textfile	2	TRUE
rs9798519	A	G	A	G	-0.114008	0.229941	0.0951969	0.0943165	FALSE	FALSE	FALSE	Vixp8V	20	59813365	245869	0.150475	0.126487	outcome	TRUE	reported	textfile	20	61238309	0.0257583	9.6e-06	Cortisone levels	TRUE	reported	HPnlFL	textfile	2	TRUE
rs10961107	T	C	T	C	0.176916	0.093197	0.045684	0.044703	FALSE	FALSE	FALSE	Vixp8V	9	13522925	244581	0.214283	0.663617	outcome	TRUE	reported	textfile	9	13522926	0.0362432	1.05e-06	1-methylnicotinamide levels	TRUE	reported	Bm0OEV	textfile	2	TRUE
rs116429233	A	G	A	G	0.171806	0.00448279	0.0424713	0.0478044	FALSE	FALSE	FALSE	Vixp8V	3	86233034	247540	0.205259	0.982576	outcome	TRUE	reported	textfile	3	86183884	0.0381202	6.58e-06	1-methylnicotinamide levels	TRUE	reported	Bm0OEV	textfile	2	TRUE
rs117127895	T	C	T	C	-0.132115	0.11731	0.0868731	0.0900259	FALSE	FALSE	FALSE	Vixp8V	17	26259260	247540	0.153019	0.4433	outcome	TRUE	reported	textfile	17	27932234	0.0277427	1.92e-06	1-methylnicotinamide levels	TRUE	reported	Bm0OEV	textfile	2	TRUE
rs117614371	T	C	T	C	-0.247735	0.119258	0.0200269	0.0188744	FALSE	FALSE	FALSE	Vixp8V	14	28550839	246471	0.321294	0.710503	outcome	TRUE	reported	textfile	14	28081633	0.0547472	6.04e-06	1-methylnicotinamide levels	TRUE	reported	Bm0OEV	textfile	2	TRUE
rs11785956	C	T	C	T	-0.0785499	3.94e-05	0.532803	0.531139	FALSE	FALSE	FALSE	Vixp8V	8	98122502	238816	0.0894643	0.999648	outcome	TRUE	reported	textfile	8	97110274	0.0159892	8.98e-07	1-methylnicotinamide levels	TRUE	reported	Bm0OEV	textfile	2	TRUE
rs1376020	G	T	G	T	-0.0967261	-0.00416478	0.829693	0.832623	FALSE	FALSE	FALSE	Vixp8V	3	35277326	246029	0.117802	0.971797	outcome	TRUE	reported	textfile	3	35235834	0.0206967	2.96e-06	1-methylnicotinamide levels	TRUE	reported	Bm0OEV	textfile	2	TRUE
rs141157490	T	C	T	C	-0.344818	0.456615	0.0106318	0.0118817	FALSE	FALSE	FALSE	Vixp8V	1	12011868	247314	0.404565	0.259042	outcome	TRUE	reported	textfile	1	11951811	0.0752666	4.62e-06	1-methylnicotinamide levels	TRUE	reported	Bm0OEV	textfile	2	TRUE
rs146761778	T	C	T	C	0.232297	-0.0767409	0.0251222	0.0288798	FALSE	FALSE	FALSE	Vixp8V	14	46351792	247232	0.261227	0.768933	outcome	TRUE	reported	textfile	14	45882589	0.0493332	2.49e-06	1-methylnicotinamide levels	TRUE	reported	Bm0OEV	textfile	2	TRUE
rs2500252	T	C	T	C	-0.132625	-0.274188	0.0785652	0.0764075	FALSE	FALSE	FALSE	Vixp8V	1	3161353	241233	0.167393	0.101424	outcome	TRUE	reported	textfile	1	3244789	0.0288662	4.34e-06	1-methylnicotinamide levels	TRUE	reported	Bm0OEV	textfile	2	TRUE
rs2791140	T	C	T	C	-0.0720659	0.125797	0.47287	0.492959	FALSE	FALSE	FALSE	Vixp8V	1	163471605	237978	0.0893935	0.159359	outcome	TRUE	reported	textfile	1	163501815	0.0158588	5.51e-06	1-methylnicotinamide levels	TRUE	reported	Bm0OEV	textfile	2	TRUE
rs34130495	A	G	A	G	0.221198	-0.0494305	0.0271806	0.0279086	FALSE	FALSE	FALSE	Vixp8V	6	160560824	247540	0.264325	0.851656	outcome	TRUE	reported	textfile	6	160139792	0.0476539	3.45e-06	1-methylnicotinamide levels	TRUE	reported	Bm0OEV	textfile	2	TRUE
rs3798167	T	G	T	G	-0.114258	0.0307025	0.202354	0.195946	FALSE	FALSE	FALSE	Vixp8V	6	160567928	242255	0.111604	0.783237	outcome	TRUE	reported	textfile	6	160146896	0.0192162	2.75e-09	1-methylnicotinamide levels	TRUE	reported	Bm0OEV	textfile	2	TRUE
rs59621444	C	T	C	T	-0.0915841	0.0309298	0.200224	0.166221	FALSE	FALSE	FALSE	Vixp8V	2	135735648	247003	0.118269	0.79369	outcome	TRUE	reported	textfile	2	134978078	0.0192442	1.95e-06	1-methylnicotinamide levels	TRUE	reported	Bm0OEV	textfile	2	TRUE
rs62192878	C	G	C	G	-0.0970696	-0.158374	0.159515	0.159417	FALSE	TRUE	FALSE	Vixp8V	2	234083750	243603	0.120777	0.189758	outcome	TRUE	reported	textfile	2	233175104	0.0212105	4.73e-06	1-methylnicotinamide levels	TRUE	reported	Bm0OEV	textfile	2	TRUE
rs74362332	C	A	C	A	0.125031	0.14207	0.0962825	0.0883926	FALSE	FALSE	FALSE	Vixp8V	11	110554957	242181	0.155918	0.362199	outcome	TRUE	reported	textfile	11	110684234	0.0260737	1.62e-06	1-methylnicotinamide levels	TRUE	reported	Bm0OEV	textfile	2	TRUE
rs7508957	C	T	C	T	0.104124	-0.0697841	0.144029	0.136633	FALSE	FALSE	FALSE	Vixp8V	20	629826	244776	0.1285	0.587083	outcome	TRUE	reported	textfile	20	649182	0.0218933	1.97e-06	1-methylnicotinamide levels	TRUE	reported	Bm0OEV	textfile	2	TRUE
rs75971087	C	T	C	T	0.206018	-0.0171053	0.0351974	0.0318833	FALSE	FALSE	FALSE	Vixp8V	7	81432171	244799	0.250665	0.945595	outcome	TRUE	reported	textfile	7	81802855	0.0411452	5.53e-07	1-methylnicotinamide levels	TRUE	reported	Bm0OEV	textfile	2	TRUE
rs77335083	T	G	T	G	0.323301	-0.357977	0.0127014	0.0147799	FALSE	FALSE	FALSE	Vixp8V	15	95646623	243507	0.363605	0.324859	outcome	TRUE	reported	textfile	15	95103394	0.0687998	2.61e-06	1-methylnicotinamide levels	TRUE	reported	Bm0OEV	textfile	2	TRUE
rs776747	C	A	C	A	0.125744	-0.0446482	0.918484	0.920293	FALSE	FALSE	FALSE	Vixp8V	9	18643054	245438	0.162236	0.783159	outcome	TRUE	reported	textfile	9	18643056	0.0283632	9.28e-06	1-methylnicotinamide levels	TRUE	reported	Bm0OEV	textfile	2	TRUE
rs10096921	T	G	T	G	0.073215	0.00165325	0.389983	0.408845	FALSE	FALSE	FALSE	Vixp8V	8	120206133	246784	0.0892704	0.985224	outcome	TRUE	reported	textfile	8	119193894	0.0157309	3.25e-06	Caprate (10:0) levels	TRUE	reported	f89n64	textfile	2	TRUE
rs10998719	A	G	A	G	-0.122533	0.0851609	0.118251	0.116781	FALSE	FALSE	FALSE	Vixp8V	10	71088538	231224	0.141343	0.546834	outcome	TRUE	reported	textfile	10	69328782	0.0238768	2.87e-07	Caprate (10:0) levels	TRUE	reported	f89n64	textfile	2	TRUE
rs111380577	T	A	T	A	0.201525	-0.0807798	0.0383769	0.0360765	FALSE	TRUE	FALSE	Vixp8V	7	88704114	244647	0.237044	0.733269	outcome	TRUE	reported	textfile	7	89074800	0.0396544	3.73e-07	Caprate (10:0) levels	TRUE	reported	f89n64	textfile	2	TRUE
rs13264419	C	T	C	T	-0.204721	-0.193579	0.968247	0.972223	FALSE	FALSE	FALSE	Vixp8V	8	51386985	247150	0.267909	0.469955	outcome	TRUE	reported	textfile	8	50474425	0.0434597	2.47e-06	Caprate (10:0) levels	TRUE	reported	f89n64	textfile	2	TRUE
rs144178492	A	G	A	G	0.275678	-0.384582	0.0159795	0.0153274	FALSE	FALSE	FALSE	Vixp8V	16	12256058	243421	0.356867	0.281184	outcome	TRUE	reported	textfile	16	12162201	0.0601895	4.65e-06	Caprate (10:0) levels	TRUE	reported	f89n64	textfile	2	TRUE
rs148043013	C	T	C	T	-0.128884	-0.0385879	0.0812964	0.0870402	FALSE	FALSE	FALSE	Vixp8V	12	132169820	246162	0.155693	0.804253	outcome	TRUE	reported	textfile	12	131685275	0.0276112	3.04e-06	Caprate (10:0) levels	TRUE	reported	f89n64	textfile	2	TRUE
rs150572890	T	C	T	C	0.249628	-0.000570166	0.0308135	0.0268572	FALSE	FALSE	FALSE	Vixp8V	10	54003446	243864	0.271272	0.998323	outcome	TRUE	reported	textfile	10	52243686	0.0439625	1.36e-08	Caprate (10:0) levels	TRUE	reported	f89n64	textfile	2	TRUE
rs16899889	C	T	C	T	0.320437	0.14867	0.0122837	0.01016	FALSE	FALSE	FALSE	Vixp8V	5	82042339	247540	0.439538	0.735182	outcome	TRUE	reported	textfile	5	82746520	0.0685716	2.97e-06	Caprate (10:0) levels	TRUE	reported	f89n64	textfile	2	TRUE
rs282780	T	C	T	C	0.0729736	0.100589	0.649185	0.657009	FALSE	FALSE	FALSE	Vixp8V	15	80049967	243330	0.0931052	0.279975	outcome	TRUE	reported	textfile	15	79757625	0.0159041	4.47e-06	Caprate (10:0) levels	TRUE	reported	f89n64	textfile	2	TRUE
rs75911869	G	A	G	A	-0.150847	-0.200117	0.0518037	0.0497688	FALSE	FALSE	FALSE	Vixp8V	8	74301584	246550	0.2022	0.322321	outcome	TRUE	reported	textfile	8	73389349	0.0338574	8.38e-06	Caprate (10:0) levels	TRUE	reported	f89n64	textfile	2	TRUE
rs76901923	C	A	C	A	-0.148164	-0.0423164	0.05409	0.0542922	FALSE	FALSE	FALSE	Vixp8V	1	75698388	247540	0.194185	0.827492	outcome	TRUE	reported	textfile	1	75232703	0.03336	8.94e-06	Caprate (10:0) levels	TRUE	reported	f89n64	textfile	2	TRUE
rs7819032	G	C	G	C	0.0735763	0.0820537	0.340057	0.344226	FALSE	TRUE	FALSE	Vixp8V	8	6455674	232352	0.0953566	0.389517	outcome	TRUE	reported	textfile	8	6598153	0.0162901	6.28e-06	Caprate (10:0) levels	TRUE	reported	f89n64	textfile	2	TRUE
rs11970794	A	G	A	G	-0.111771	-0.100417	0.10899	0.109553	FALSE	FALSE	FALSE	Vixp8V	7	16023561	246223	0.141046	0.476501	outcome	TRUE	reported	textfile	7	15983936	0.0247531	6.32e-06	Caprylate (8:0) levels	TRUE	reported	An04yS	textfile	2	TRUE
rs12094842	A	G	A	G	-0.124724	0.0161213	0.311615	0.310235	FALSE	FALSE	FALSE	Vixp8V	1	76249590	245775	0.0947832	0.864942	outcome	TRUE	reported	textfile	1	75783905	0.016557	4.96e-14	Caprylate (8:0) levels	TRUE	reported	An04yS	textfile	2	TRUE
rs12123333	A	T	A	T	0.0957456	-0.0373832	0.162071	0.163069	FALSE	TRUE	FALSE	Vixp8V	1	52297059	243032	0.11956	0.75453	outcome	TRUE	reported	textfile	1	51831387	0.0212	6.29e-06	Caprylate (8:0) levels	TRUE	reported	An04yS	textfile	2	TRUE
rs12193109	G	A	G	A	0.159336	-0.218057	0.059494	0.0502006	FALSE	FALSE	FALSE	Vixp8V	6	56191608	240336	0.204281	0.285773	outcome	TRUE	reported	textfile	6	56326810	0.0329892	1.37e-06	Caprylate (8:0) levels	TRUE	reported	An04yS	textfile	2	TRUE
rs12630356	G	A	G	A	-0.106847	0.0165069	0.126627	0.128042	FALSE	FALSE	FALSE	Vixp8V	3	103093137	247540	0.13083	0.899597	outcome	TRUE	reported	textfile	3	103374293	0.0232612	4.36e-06	Caprylate (8:0) levels	TRUE	reported	An04yS	textfile	2	TRUE
rs13160166	G	A	G	A	-0.151429	0.0871119	0.0649207	0.067479	FALSE	FALSE	FALSE	Vixp8V	5	85207631	246136	0.175729	0.620093	outcome	TRUE	reported	textfile	5	85911813	0.0314474	1.47e-06	Caprylate (8:0) levels	TRUE	reported	An04yS	textfile	2	TRUE
rs13405453	G	A	G	A	0.343685	0.17112	0.0119632	0.0117516	FALSE	FALSE	FALSE	Vixp8V	2	171439224	247540	0.412157	0.678009	outcome	TRUE	reported	textfile	2	170582714	0.0715356	1.55e-06	Caprylate (8:0) levels	TRUE	reported	An04yS	textfile	2	TRUE
rs140456609	C	A	C	A	0.390922	-0.636046	0.0094676	0.0103175	FALSE	FALSE	FALSE	Vixp8V	8	50904781	246910	0.435447	0.144106	outcome	TRUE	reported	textfile	8	49992221	0.0797611	9.53e-07	Caprylate (8:0) levels	TRUE	reported	An04yS	textfile	2	TRUE
rs142207406	T	C	T	C	-0.285006	-0.231363	0.0170399	0.0174553	FALSE	FALSE	FALSE	Vixp8V	4	133949669	246086	0.335777	0.490799	outcome	TRUE	reported	textfile	4	133028514	0.0594533	1.64e-06	Caprylate (8:0) levels	TRUE	reported	An04yS	textfile	2	TRUE
rs1440374	C	T	C	T	-0.0860419	-0.0179866	0.203197	0.201041	FALSE	FALSE	FALSE	Vixp8V	15	67036062	247074	0.109394	0.869401	outcome	TRUE	reported	textfile	15	66743724	0.0192958	8.23e-06	Caprylate (8:0) levels	TRUE	reported	An04yS	textfile	2	TRUE
rs145372320	G	A	G	A	0.209852	0.0197864	0.0270436	0.0285238	FALSE	FALSE	FALSE	Vixp8V	3	163594073	246706	0.263955	0.940246	outcome	TRUE	reported	textfile	3	163876285	0.0472636	8.99e-06	Caprylate (8:0) levels	TRUE	reported	An04yS	textfile	2	TRUE
rs149459084	T	C	T	C	0.205699	-0.482677	0.0283195	0.0220341	FALSE	FALSE	FALSE	Vixp8V	5	98482883	242238	0.301867	0.109827	outcome	TRUE	reported	textfile	5	99147179	0.0465249	9.81e-06	Caprylate (8:0) levels	TRUE	reported	An04yS	textfile	2	TRUE
rs2287634	A	T	A	T	-0.0813024	0.176476	0.244866	0.25351	FALSE	TRUE	FALSE	Vixp8V	2	160193370	239174	0.102543	0.085251	outcome	TRUE	reported	textfile	2	159336859	0.0183656	9.56e-06	Caprylate (8:0) levels	TRUE	reported	An04yS	textfile	2	TRUE
rs2453554	T	C	T	C	-0.0885631	-0.0385181	0.236845	0.2458	FALSE	FALSE	FALSE	Vixp8V	9	27561800	247331	0.101764	0.705057	outcome	TRUE	reported	textfile	9	27561802	0.0182363	1.2e-06	Caprylate (8:0) levels	TRUE	reported	An04yS	textfile	2	TRUE
rs2584680	T	C	T	C	0.100886	-0.0240157	0.139383	0.133031	FALSE	FALSE	FALSE	Vixp8V	17	47531070	243673	0.130528	0.854022	outcome	TRUE	reported	textfile	17	49453708	0.0226682	8.56e-06	Caprylate (8:0) levels	TRUE	reported	An04yS	textfile	2	TRUE
rs4444743	A	G	A	G	0.113056	0.102378	0.128954	0.129388	FALSE	FALSE	FALSE	Vixp8V	3	106721379	245182	0.131659	0.436802	outcome	TRUE	reported	textfile	3	107002532	0.0229886	8.75e-07	Caprylate (8:0) levels	TRUE	reported	An04yS	textfile	2	TRUE
rs61961949	C	G	C	G	0.202077	0.382279	0.0371303	0.0315981	FALSE	TRUE	FALSE	Vixp8V	13	75475386	239223	0.255236	0.134199	outcome	TRUE	reported	textfile	13	74901249	0.0416969	1.26e-06	Caprylate (8:0) levels	TRUE	reported	An04yS	textfile	2	TRUE
rs6580191	A	G	A	G	0.096533	-0.169149	0.151976	0.146028	FALSE	FALSE	FALSE	Vixp8V	5	140965528	247268	0.124259	0.173431	outcome	TRUE	reported	textfile	5	141585961	0.0214354	6.69e-06	Caprylate (8:0) levels	TRUE	reported	An04yS	textfile	2	TRUE
rs75758266	A	G	A	G	-0.312569	-0.154952	0.0147077	0.0135287	FALSE	FALSE	FALSE	Vixp8V	15	27846265	246994	0.379215	0.682824	outcome	TRUE	reported	textfile	15	27601119	0.0645195	1.27e-06	Caprylate (8:0) levels	TRUE	reported	An04yS	textfile	2	TRUE
rs911992	C	A	C	A	0.0758719	0.082445	0.338024	0.361875	FALSE	FALSE	FALSE	Vixp8V	11	35964411	245676	0.0912086	0.36604	outcome	TRUE	reported	textfile	11	35942861	0.0163584	3.52e-06	Caprylate (8:0) levels	TRUE	reported	An04yS	textfile	2	TRUE
rs9619637	C	G	C	G	-0.100999	-0.0960494	0.164371	0.157016	FALSE	TRUE	FALSE	Vixp8V	22	37258651	234480	0.123977	0.438497	outcome	TRUE	reported	textfile	22	36862609	0.0210869	1.67e-06	Caprylate (8:0) levels	TRUE	reported	An04yS	textfile	2	TRUE
rs10184968	T	C	T	C	-0.17286	0.0525186	0.0524567	0.0570042	FALSE	FALSE	FALSE	Vixp8V	2	38641427	246096	0.189406	0.781564	outcome	TRUE	reported	textfile	2	38414285	0.037315	3.61e-06	X-11852 levels	TRUE	reported	H6EAZ5	textfile	2	TRUE
rs10483866	C	G	C	G	-0.140016	0.249347	0.101593	0.120752	FALSE	TRUE	FALSE	Vixp8V	14	75867541	247540	0.134396	0.0635516	outcome	TRUE	reported	textfile	14	75400838	0.0281415	6.51e-07	X-11852 levels	TRUE	reported	H6EAZ5	textfile	2	TRUE
rs112140360	G	A	G	A	0.157199	-0.0284641	0.0635663	0.0612689	FALSE	FALSE	FALSE	Vixp8V	8	4813899	247540	0.183141	0.876489	outcome	TRUE	reported	textfile	8	4956377	0.0340892	4e-06	X-11852 levels	TRUE	reported	H6EAZ5	textfile	2	TRUE
rs12656063	A	G	A	G	0.532126	0.468199	0.00487236	0.00276398	FALSE	FALSE	FALSE	Vixp8V	5	29726294	247469	0.85704	0.584861	outcome	TRUE	reported	textfile	5	29726187	0.118295	6.85e-06	X-11852 levels	TRUE	reported	H6EAZ5	textfile	2	TRUE
rs13029396	G	A	G	A	0.116534	-0.271297	0.116738	0.119542	FALSE	FALSE	FALSE	Vixp8V	2	48877989	246712	0.134238	0.0432789	outcome	TRUE	reported	textfile	2	48650850	0.0256188	5.4e-06	X-11852 levels	TRUE	reported	H6EAZ5	textfile	2	TRUE
rs13160700	G	A	G	A	0.291162	-0.119521	0.0165238	0.0129084	FALSE	FALSE	FALSE	Vixp8V	5	173170400	244608	0.387387	0.757678	outcome	TRUE	reported	textfile	5	173743397	0.064968	7.41e-06	X-11852 levels	TRUE	reported	H6EAZ5	textfile	2	TRUE
rs140587970	A	G	A	G	0.363626	0.763807	0.0174123	0.0131113	FALSE	FALSE	FALSE	Vixp8V	19	10364296	247039	0.385525	0.0475678	outcome	TRUE	reported	textfile	19	10253620	0.062905	7.45e-09	X-11852 levels	TRUE	reported	H6EAZ5	textfile	2	TRUE
rs141491985	T	G	T	G	0.368786	-0.332442	0.0116167	0.011431	FALSE	FALSE	FALSE	Vixp8V	10	96548008	247223	0.412972	0.42082	outcome	TRUE	reported	textfile	10	94788251	0.0771884	1.77e-06	X-11852 levels	TRUE	reported	H6EAZ5	textfile	2	TRUE
rs144508905	G	A	G	A	-0.267418	-0.033239	0.0198143	0.0201572	FALSE	FALSE	FALSE	Vixp8V	15	50573610	243213	0.31533	0.91605	outcome	TRUE	reported	textfile	15	50281413	0.0592063	6.28e-06	X-11852 levels	TRUE	reported	H6EAZ5	textfile	2	TRUE
rs1453636	G	C	G	C	0.118373	-0.160413	0.865503	0.863553	FALSE	TRUE	FALSE	Vixp8V	11	123902025	247195	0.127941	0.209915	outcome	TRUE	reported	textfile	11	124031318	0.0239007	7.32e-07	X-11852 levels	TRUE	reported	H6EAZ5	textfile	2	TRUE
rs146584141	A	G	A	G	-0.258971	-0.211892	0.0221178	0.0220081	FALSE	FALSE	FALSE	Vixp8V	8	122757969	245182	0.299154	0.478755	outcome	TRUE	reported	textfile	8	121745729	0.0563468	4.31e-06	X-11852 levels	TRUE	reported	H6EAZ5	textfile	2	TRUE
rs147431203	C	T	C	T	-0.400009	0.710599	0.00913085	0.00677612	FALSE	FALSE	FALSE	Vixp8V	8	79890565	247044	0.534817	0.183954	outcome	TRUE	reported	textfile	8	78978330	0.0861398	3.42e-06	X-11852 levels	TRUE	reported	H6EAZ5	textfile	2	TRUE
rs17526078	T	C	T	C	0.162422	0.10157	0.0601757	0.0642139	FALSE	FALSE	FALSE	Vixp8V	4	17848100	247540	0.177888	0.568015	outcome	TRUE	reported	textfile	4	17846477	0.034436	2.4e-06	X-11852 levels	TRUE	reported	H6EAZ5	textfile	2	TRUE
rs179587	T	C	T	C	0.218743	-0.156908	0.0275796	0.0250404	FALSE	FALSE	FALSE	Vixp8V	16	13784003	247540	0.281713	0.577542	outcome	TRUE	reported	textfile	16	13690146	0.0493615	9.36e-06	X-11852 levels	TRUE	reported	H6EAZ5	textfile	2	TRUE
rs2030039	A	G	A	G	-0.0828892	-0.0816516	0.668502	0.672509	FALSE	FALSE	FALSE	Vixp8V	15	63029635	244697	0.0940229	0.385163	outcome	TRUE	reported	textfile	15	62737436	0.0178692	3.51e-06	X-11852 levels	TRUE	reported	H6EAZ5	textfile	2	TRUE
rs2918151	C	T	C	T	-0.0810976	-0.0599471	0.652012	0.677291	FALSE	FALSE	FALSE	Vixp8V	10	132962120	239756	0.0952624	0.529163	outcome	TRUE	reported	textfile	10	131163857	0.0175489	3.81e-06	X-11852 levels	TRUE	reported	H6EAZ5	textfile	2	TRUE
rs34481652	T	C	T	C	0.157124	0.14365	0.0722681	0.0714952	FALSE	FALSE	FALSE	Vixp8V	9	136797156	244569	0.171027	0.40095	outcome	TRUE	reported	textfile	9	133932034	0.0318771	8.26e-07	X-11852 levels	TRUE	reported	H6EAZ5	textfile	2	TRUE
rs35168858	G	C	G	C	-0.0937666	-0.0481897	0.193688	0.189679	FALSE	TRUE	FALSE	Vixp8V	3	103938539	246216	0.112114	0.667322	outcome	TRUE	reported	textfile	3	104219695	0.0207193	6.02e-06	X-11852 levels	TRUE	reported	H6EAZ5	textfile	2	TRUE
rs4877406	T	C	T	C	-0.0816488	0.0287627	0.26482	0.272766	FALSE	FALSE	FALSE	Vixp8V	9	90760805	244823	0.0991498	0.771745	outcome	TRUE	reported	textfile	9	88145890	0.0184617	9.75e-06	X-11852 levels	TRUE	reported	H6EAZ5	textfile	2	TRUE
rs4993462	C	A	C	A	-0.0821244	-0.0820746	0.281159	0.288801	FALSE	FALSE	FALSE	Vixp8V	5	167109406	246199	0.0968681	0.396838	outcome	TRUE	reported	textfile	5	167682401	0.018197	6.39e-06	X-11852 levels	TRUE	reported	H6EAZ5	textfile	2	TRUE
rs7523165	G	A	G	A	-0.0877169	0.115504	0.273337	0.265499	FALSE	FALSE	FALSE	Vixp8V	1	30660403	237615	0.101377	0.254558	outcome	TRUE	reported	textfile	1	30187556	0.0188917	3.43e-06	X-11852 levels	TRUE	reported	H6EAZ5	textfile	2	TRUE
rs76049053	C	G	C	G	-0.391115	1.20352	0.00884589	0.00705461	FALSE	TRUE	FALSE	Vixp8V	3	170167452	245017	0.522001	0.0211337	outcome	TRUE	reported	textfile	3	170449664	0.0884626	9.81e-06	X-11852 levels	TRUE	reported	H6EAZ5	textfile	2	TRUE
rs7722711	C	T	C	T	0.146117	-0.326636	0.0649815	0.0634665	FALSE	FALSE	FALSE	Vixp8V	5	75906851	247540	0.179627	0.069002	outcome	TRUE	reported	textfile	5	76611026	0.0329722	9.36e-06	X-11852 levels	TRUE	reported	H6EAZ5	textfile	2	TRUE
rs77896641	T	C	T	C	0.147249	-0.272675	0.0684875	0.0617456	FALSE	FALSE	FALSE	Vixp8V	12	61668910	247540	0.182233	0.134576	outcome	TRUE	reported	textfile	12	61275129	0.0325374	6.02e-06	X-11852 levels	TRUE	reported	H6EAZ5	textfile	2	TRUE
rs813294	T	C	T	C	0.0752141	0.0311104	0.560557	0.561491	FALSE	FALSE	FALSE	Vixp8V	3	191567712	242694	0.0890655	0.726866	outcome	TRUE	reported	textfile	3	191849923	0.0166989	6.66e-06	X-11852 levels	TRUE	reported	H6EAZ5	textfile	2	TRUE
rs10111392	T	C	T	C	-0.210324	-0.0282768	0.0267661	0.0292791	FALSE	FALSE	FALSE	Vixp8V	8	15734311	246268	0.259788	0.913325	outcome	TRUE	reported	textfile	8	15876802	0.0449437	2.87e-06	X-11444 levels	TRUE	reported	9OtCkD	textfile	2	TRUE
rs1038883	A	G	A	G	0.0685315	0.00236573	0.643283	0.6455	FALSE	FALSE	FALSE	Vixp8V	3	171076593	232117	0.0946595	0.980061	outcome	TRUE	reported	textfile	3	171358804	0.0154027	8.61e-06	X-11444 levels	TRUE	reported	9OtCkD	textfile	2	TRUE
rs112115240	G	A	G	A	-0.462532	-0.0111684	0.0130536	0.0116964	FALSE	FALSE	FALSE	Vixp8V	2	31715331	247470	0.409091	0.97822	outcome	TRUE	reported	textfile	2	31492465	0.0637215	3.91e-13	X-11444 levels	TRUE	reported	9OtCkD	textfile	2	TRUE
rs112545435	G	C	G	C	0.177596	-0.0421362	0.0598854	0.0659073	FALSE	TRUE	FALSE	Vixp8V	11	62865521	247279	0.176297	0.8111	outcome	TRUE	reported	textfile	11	63098049	0.0303373	4.8e-09	X-11444 levels	TRUE	reported	9OtCkD	textfile	2	TRUE
rs112635299	T	G	T	G	0.241997	-0.555489	0.0187828	0.0208108	FALSE	FALSE	FALSE	Vixp8V	14	94838142	247540	0.307657	0.0709889	outcome	TRUE	reported	textfile	14	94371805	0.0534318	5.92e-06	X-11444 levels	TRUE	reported	9OtCkD	textfile	2	TRUE
rs13151252	C	T	C	T	-0.0772365	-0.0512246	0.247788	0.254943	FALSE	FALSE	FALSE	Vixp8V	4	70340253	244208	0.101173	0.612641	outcome	TRUE	reported	textfile	4	69474535	0.016868	4.67e-06	X-11444 levels	TRUE	reported	9OtCkD	textfile	2	TRUE
rs142395500	A	G	A	G	-0.214988	0.0614345	0.0275049	0.027059	FALSE	FALSE	FALSE	Vixp8V	18	29513972	246277	0.269941	0.819969	outcome	TRUE	reported	textfile	18	31934009	0.0445842	1.42e-06	X-11444 levels	TRUE	reported	9OtCkD	textfile	2	TRUE
rs149181233	T	C	T	C	-0.253127	-0.13711	0.0183604	0.0198163	FALSE	FALSE	FALSE	Vixp8V	6	157832892	247372	0.313501	0.661857	outcome	TRUE	reported	textfile	6	157411860	0.0536482	2.38e-06	X-11444 levels	TRUE	reported	9OtCkD	textfile	2	TRUE
rs17393391	G	T	G	T	0.0811921	0.040132	0.242228	0.237531	FALSE	FALSE	FALSE	Vixp8V	3	138986603	245848	0.10327	0.697563	outcome	TRUE	reported	textfile	3	139267761	0.0168038	1.35e-06	X-11444 levels	TRUE	reported	9OtCkD	textfile	2	TRUE
rs188302697	C	G	C	G	0.278435	-0.0995578	0.0134524	0.0106329	FALSE	TRUE	FALSE	Vixp8V	10	106508429	246217	0.427259	0.81575	outcome	TRUE	reported	textfile	10	104748671	0.063007	9.91e-06	X-11444 levels	TRUE	reported	9OtCkD	textfile	2	TRUE
rs190522553	C	T	C	T	-0.401061	-0.427209	0.00712793	0.00684602	FALSE	FALSE	FALSE	Vixp8V	3	9506754	245544	0.538854	0.427889	outcome	TRUE	reported	textfile	3	9465070	0.0866035	3.64e-06	X-11444 levels	TRUE	reported	9OtCkD	textfile	2	TRUE
rs191237582	G	A	G	A	0.232325	0.0286356	0.0308657	0.0321837	FALSE	FALSE	FALSE	Vixp8V	2	32469956	243198	0.251077	0.909197	outcome	TRUE	reported	textfile	2	32244887	0.0418543	2.84e-08	X-11444 levels	TRUE	reported	9OtCkD	textfile	2	TRUE
rs1960773	C	A	C	A	-0.0677022	-0.150317	0.482368	0.483093	FALSE	FALSE	FALSE	Vixp8V	4	69537154	240290	0.0889994	0.0912265	outcome	TRUE	reported	textfile	4	68671436	0.0147143	4.2e-06	X-11444 levels	TRUE	reported	9OtCkD	textfile	2	TRUE
rs2724587	A	G	A	G	0.0984893	-0.0632686	0.124502	0.128756	FALSE	FALSE	FALSE	Vixp8V	4	100603450	243460	0.131844	0.631317	outcome	TRUE	reported	textfile	4	99682293	0.0221176	8.47e-06	X-11444 levels	TRUE	reported	9OtCkD	textfile	2	TRUE
rs2954038	A	C	A	C	-0.108927	-0.161885	0.688729	0.699073	FALSE	FALSE	FALSE	Vixp8V	8	126507389	247540	0.0955395	0.0901844	outcome	TRUE	reported	textfile	8	125495147	0.0155646	2.59e-12	X-11444 levels	TRUE	reported	9OtCkD	textfile	2	TRUE
rs371566017	C	T	C	T	0.117417	0.12698	0.0844383	0.0798854	FALSE	FALSE	FALSE	Vixp8V	3	20060408	226249	0.169401	0.453506	outcome	TRUE	reported	textfile	3	20018916	0.0263437	8.31e-06	X-11444 levels	TRUE	reported	9OtCkD	textfile	2	TRUE
rs3739593	T	C	T	C	-0.0907821	-0.0238793	0.177457	0.17768	FALSE	FALSE	FALSE	Vixp8V	9	484336	237706	0.116846	0.838068	outcome	TRUE	reported	textfile	9	484336	0.0195827	3.56e-06	X-11444 levels	TRUE	reported	9OtCkD	textfile	2	TRUE
rs4821455	T	G	T	G	0.0677906	0.0465324	0.651554	0.65997	FALSE	FALSE	FALSE	Vixp8V	22	36503426	247402	0.0925657	0.615178	outcome	TRUE	reported	textfile	22	36107378	0.0152442	8.71e-06	X-11444 levels	TRUE	reported	9OtCkD	textfile	2	TRUE
rs55834920	T	C	T	C	-0.22749	0.152504	0.102876	0.100872	FALSE	FALSE	FALSE	Vixp8V	2	31851908	246550	0.145002	0.292921	outcome	TRUE	reported	textfile	2	31626839	0.0238012	1.2e-21	X-11444 levels	TRUE	reported	9OtCkD	textfile	2	TRUE
rs56858810	C	T	C	T	0.0956053	0.0628042	0.158249	0.162299	FALSE	FALSE	FALSE	Vixp8V	10	124870642	238439	0.121295	0.604611	outcome	TRUE	reported	textfile	10	123111126	0.0202527	2.35e-06	X-11444 levels	TRUE	reported	9OtCkD	textfile	2	TRUE
rs57233947	T	C	T	C	0.183354	0.304633	0.0313187	0.0295691	FALSE	FALSE	FALSE	Vixp8V	18	76469379	247285	0.258236	0.238131	outcome	TRUE	reported	textfile	18	78709379	0.0412194	8.66e-06	X-11444 levels	TRUE	reported	9OtCkD	textfile	2	TRUE
rs60170989	C	T	C	T	0.296372	-0.81519	0.0121401	0.0101765	FALSE	FALSE	FALSE	Vixp8V	12	89150397	247483	0.44163	0.0649117	outcome	TRUE	reported	textfile	12	88756620	0.06579	6.64e-06	X-11444 levels	TRUE	reported	9OtCkD	textfile	2	TRUE
rs61946921	C	T	C	T	0.0853801	0.0725874	0.176572	0.17563	FALSE	FALSE	FALSE	Vixp8V	13	30790381	245681	0.115784	0.53071	outcome	TRUE	reported	textfile	13	30216244	0.0188239	5.74e-06	X-11444 levels	TRUE	reported	9OtCkD	textfile	2	TRUE
rs6449708	C	T	C	T	-0.0707832	-0.104753	0.523112	0.5309	FALSE	FALSE	FALSE	Vixp8V	5	50851575	244464	0.0883712	0.235871	outcome	TRUE	reported	textfile	5	51555741	0.0146285	1.31e-06	X-11444 levels	TRUE	reported	9OtCkD	textfile	2	TRUE
rs716622	C	T	C	T	0.065661	0.00775794	0.554541	0.566864	FALSE	FALSE	FALSE	Vixp8V	4	188138252	241056	0.0894877	0.930916	outcome	TRUE	reported	textfile	4	187217098	0.0145983	6.86e-06	X-11444 levels	TRUE	reported	9OtCkD	textfile	2	TRUE
rs7251153	C	T	C	T	0.0763683	-0.027229	0.639088	0.648244	FALSE	FALSE	FALSE	Vixp8V	19	48241230	241881	0.0928458	0.769314	outcome	TRUE	reported	textfile	19	47737973	0.0152915	5.91e-07	X-11444 levels	TRUE	reported	9OtCkD	textfile	2	TRUE
rs72794638	C	T	C	T	-0.756857	-0.190186	0.0176715	0.0187629	FALSE	FALSE	FALSE	Vixp8V	2	31787048	246310	0.323851	0.557028	outcome	TRUE	reported	textfile	2	31561978	0.0537321	4.65e-45	X-11444 levels	TRUE	reported	9OtCkD	textfile	2	TRUE
rs76946001	G	A	G	A	0.280259	0.179659	0.0167134	0.0162943	FALSE	FALSE	FALSE	Vixp8V	12	129716682	247540	0.345666	0.60324	outcome	TRUE	reported	textfile	12	129232137	0.0562601	6.31e-07	X-11444 levels	TRUE	reported	9OtCkD	textfile	2	TRUE
rs7847337	C	T	C	T	-0.140211	-0.043046	0.0750559	0.081057	FALSE	FALSE	FALSE	Vixp8V	9	2181173	243304	0.161676	0.790047	outcome	TRUE	reported	textfile	9	2181173	0.0276707	4.04e-07	X-11444 levels	TRUE	reported	9OtCkD	textfile	2	TRUE
rs79376274	A	T	A	T	0.112613	-0.00810937	0.107234	0.117805	FALSE	TRUE	FALSE	Vixp8V	12	102397683	244977	0.136134	0.952499	outcome	TRUE	reported	textfile	12	102003905	0.0238557	2.35e-06	X-11444 levels	TRUE	reported	9OtCkD	textfile	2	TRUE
rs9282858	T	C	T	C	-0.676614	-0.151809	0.0340269	0.0117241	FALSE	FALSE	FALSE	Vixp8V	2	31805826	234388	0.414611	0.714255	outcome	TRUE	reported	textfile	2	31580756	0.0394194	4.9e-66	X-11444 levels	TRUE	reported	9OtCkD	textfile	2	TRUE
rs10131426	T	C	T	C	0.207162	0.113779	0.0320966	0.0311687	FALSE	FALSE	FALSE	Vixp8V	14	51321285	247540	0.252681	0.652504	outcome	TRUE	reported	textfile	14	50854567	0.045689	5.78e-06	X-13844 levels	TRUE	reported	wuwoBH	textfile	2	TRUE
rs10508307	T	C	T	C	0.0950863	0.0724546	0.170963	0.164369	FALSE	FALSE	FALSE	Vixp8V	10	6497307	247206	0.118421	0.540645	outcome	TRUE	reported	textfile	10	6455345	0.021275	7.84e-06	X-13844 levels	TRUE	reported	wuwoBH	textfile	2	TRUE
rs117928166	C	T	C	T	-0.369846	0.203278	0.0105412	0.0111985	FALSE	FALSE	FALSE	Vixp8V	10	87528783	245568	0.415629	0.624781	outcome	TRUE	reported	textfile	10	85769026	0.0788781	2.75e-06	X-13844 levels	TRUE	reported	wuwoBH	textfile	2	TRUE
rs183434404	T	C	T	C	-0.120323	-0.105751	0.0976547	0.10849	FALSE	FALSE	FALSE	Vixp8V	12	3283851	244465	0.141589	0.455129	outcome	TRUE	reported	textfile	12	3174685	0.0271762	9.53e-06	X-13844 levels	TRUE	reported	wuwoBH	textfile	2	TRUE
rs189667108	T	C	T	C	0.387205	-0.664764	0.00876723	0.00555653	FALSE	FALSE	FALSE	Vixp8V	2	174405425	246107	0.588561	0.258698	outcome	TRUE	reported	textfile	2	173540697	0.0854453	5.85e-06	X-13844 levels	TRUE	reported	wuwoBH	textfile	2	TRUE
rs3849062	G	A	G	A	-0.0830511	0.0694527	0.300607	0.309008	FALSE	FALSE	FALSE	Vixp8V	5	125373884	244073	0.0954056	0.46663	outcome	TRUE	reported	textfile	5	126038191	0.0176182	2.43e-06	X-13844 levels	TRUE	reported	wuwoBH	textfile	2	TRUE
rs61546260	A	C	A	C	-0.0746086	-0.19545	0.402468	0.417526	FALSE	FALSE	FALSE	Vixp8V	2	121955532	236420	0.0910101	0.0317481	outcome	TRUE	reported	textfile	2	121197956	0.0167185	8.1e-06	X-13844 levels	TRUE	reported	wuwoBH	textfile	2	TRUE
rs7085243	A	G	A	G	-0.0730978	0.0026724	0.51064	0.518991	FALSE	FALSE	FALSE	Vixp8V	10	129803120	242639	0.0886325	0.975946	outcome	TRUE	reported	textfile	10	128004856	0.0161805	6.25e-06	X-13844 levels	TRUE	reported	wuwoBH	textfile	2	TRUE
rs72767943	C	A	C	A	-0.298795	0.326343	0.015786	0.0171983	FALSE	FALSE	FALSE	Vixp8V	5	63277217	247060	0.335163	0.330212	outcome	TRUE	reported	textfile	5	63981390	0.0648226	4.04e-06	X-13844 levels	TRUE	reported	wuwoBH	textfile	2	TRUE
rs75166338	G	A	G	A	-0.375612	-0.622315	0.0104947	0.00990542	FALSE	FALSE	FALSE	Vixp8V	4	126007087	246784	0.444056	0.161084	outcome	TRUE	reported	textfile	4	125085932	0.0783675	1.64e-06	X-13844 levels	TRUE	reported	wuwoBH	textfile	2	TRUE
rs75308367	C	A	C	A	-0.214064	-0.114505	0.0290776	0.0242475	FALSE	FALSE	FALSE	Vixp8V	6	119828360	243386	0.285708	0.688584	outcome	TRUE	reported	textfile	6	119507195	0.0477475	7.35e-06	X-13844 levels	TRUE	reported	wuwoBH	textfile	2	TRUE
rs7546236	C	A	C	A	-0.0729087	0.00976295	0.413148	0.41802	FALSE	FALSE	FALSE	Vixp8V	1	216736138	244768	0.0892867	0.91293	outcome	TRUE	reported	textfile	1	216562796	0.0165036	9.97e-06	X-13844 levels	TRUE	reported	wuwoBH	textfile	2	TRUE
rs76125561	G	C	G	C	0.179149	-0.119899	0.048178	0.0441693	FALSE	TRUE	FALSE	Vixp8V	16	87863191	239601	0.216752	0.580154	outcome	TRUE	reported	textfile	16	87829585	0.0384872	3.24e-06	X-13844 levels	TRUE	reported	wuwoBH	textfile	2	TRUE
rs76377130	T	C	T	C	0.133345	0.0155564	0.0948756	0.0997879	FALSE	FALSE	FALSE	Vixp8V	16	23380975	245581	0.146387	0.915369	outcome	TRUE	reported	textfile	16	23369654	0.0278906	1.74e-06	X-13844 levels	TRUE	reported	wuwoBH	textfile	2	TRUE
rs77784574	G	A	G	A	-0.206657	0.530486	0.032754	0.0299564	FALSE	FALSE	FALSE	Vixp8V	9	110687663	247426	0.254257	0.0369409	outcome	TRUE	reported	textfile	9	107925382	0.0455039	5.58e-06	X-13844 levels	TRUE	reported	wuwoBH	textfile	2	TRUE
rs78781245	T	G	T	G	-0.204055	0.418434	0.0374647	0.0359858	FALSE	FALSE	FALSE	Vixp8V	15	57576392	245861	0.237275	0.0778164	outcome	TRUE	reported	textfile	15	57284194	0.0425805	1.65e-06	X-13844 levels	TRUE	reported	wuwoBH	textfile	2	TRUE
rs79679562	T	C	T	C	0.163718	-0.0172012	0.0555782	0.0518764	FALSE	FALSE	FALSE	Vixp8V	1	32291042	239637	0.200462	0.931619	outcome	TRUE	reported	textfile	1	31825441	0.0353737	3.69e-06	X-13844 levels	TRUE	reported	wuwoBH	textfile	2	TRUE
rs9439603	G	A	G	A	0.083442	-0.00964518	0.440933	0.447215	FALSE	FALSE	FALSE	Vixp8V	1	5679441	247540	0.0879982	0.912721	outcome	TRUE	reported	textfile	1	5619381	0.0162692	2.92e-07	X-13844 levels	TRUE	reported	wuwoBH	textfile	2	TRUE
rs10148270	A	T	A	T	0.0743912	-0.0457589	0.692711	0.696288	FALSE	TRUE	FALSE	Vixp8V	14	85966964	238739	0.0971681	0.637694	outcome	TRUE	reported	textfile	14	85500620	0.0167569	9.02e-06	X-14056 levels	TRUE	reported	Q4Fwas	textfile	2	TRUE
rs10970887	G	A	G	A	-0.0696926	0.08818	0.369864	0.38357	FALSE	FALSE	FALSE	Vixp8V	9	32269686	243945	0.0906774	0.330823	outcome	TRUE	reported	textfile	9	32269688	0.0156829	8.84e-06	X-14056 levels	TRUE	reported	Q4Fwas	textfile	2	TRUE
rs11978376	C	A	C	A	-0.0972482	0.19753	0.144604	0.147448	FALSE	FALSE	FALSE	Vixp8V	7	131715316	243774	0.124312	0.112063	outcome	TRUE	reported	textfile	7	132030557	0.0219674	9.56e-06	X-14056 levels	TRUE	reported	Q4Fwas	textfile	2	TRUE
rs12798644	T	G	T	G	0.0751436	-0.0251594	0.331205	0.331927	FALSE	FALSE	FALSE	Vixp8V	11	70464035	244763	0.0936335	0.78816	outcome	TRUE	reported	textfile	11	70617930	0.0162274	3.65e-06	X-14056 levels	TRUE	reported	Q4Fwas	textfile	2	TRUE
rs149202809	T	C	T	C	-0.244209	0.144336	0.0192893	0.018254	FALSE	FALSE	FALSE	Vixp8V	3	173723822	245562	0.326653	0.658588	outcome	TRUE	reported	textfile	3	174006032	0.0552355	9.81e-06	X-14056 levels	TRUE	reported	Q4Fwas	textfile	2	TRUE
rs17580	A	T	A	T	-0.158649	0.286718	0.051816	0.0477236	FALSE	TRUE	FALSE	Vixp8V	14	94847262	247540	0.204798	0.161511	outcome	TRUE	reported	textfile	14	94380925	0.0347664	5.04e-06	X-14056 levels	TRUE	reported	Q4Fwas	textfile	2	TRUE
rs186343856	C	T	C	T	-0.475429	0.429502	0.00566935	0.00546961	FALSE	FALSE	FALSE	Vixp8V	1	222321071	245904	0.598903	0.473283	outcome	TRUE	reported	textfile	1	222147729	0.101861	3.05e-06	X-14056 levels	TRUE	reported	Q4Fwas	textfile	2	TRUE
rs2189160	A	G	A	G	-0.0937222	0.0484034	0.152339	0.147808	FALSE	FALSE	FALSE	Vixp8V	4	104737700	246844	0.123583	0.695305	outcome	TRUE	reported	textfile	4	103816543	0.0210772	8.72e-06	X-14056 levels	TRUE	reported	Q4Fwas	textfile	2	TRUE
rs2342209	A	G	A	G	0.0711032	-0.0510204	0.511504	0.524943	FALSE	FALSE	FALSE	Vixp8V	1	74225658	246766	0.0878375	0.561342	outcome	TRUE	reported	textfile	1	73759975	0.015402	3.9e-06	X-14056 levels	TRUE	reported	Q4Fwas	textfile	2	TRUE
rs2640726	C	T	C	T	0.0749053	0.0173992	0.63485	0.633699	FALSE	FALSE	FALSE	Vixp8V	8	27405809	245813	0.0911875	0.848677	outcome	TRUE	reported	textfile	8	27548292	0.0162915	4.27e-06	X-14056 levels	TRUE	reported	Q4Fwas	textfile	2	TRUE
rs3112403	A	G	A	G	-0.449666	0.642345	0.00652041	0.00586131	FALSE	FALSE	FALSE	Vixp8V	5	71415630	246532	0.573984	0.263098	outcome	TRUE	reported	textfile	5	72119803	0.0950419	2.23e-06	X-14056 levels	TRUE	reported	Q4Fwas	textfile	2	TRUE
rs3465	A	G	A	G	-0.075073	0.00273833	0.397084	0.402	FALSE	FALSE	FALSE	Vixp8V	6	160198395	247540	0.0894913	0.975589	outcome	TRUE	reported	textfile	6	159777363	0.015701	1.74e-06	X-14056 levels	TRUE	reported	Q4Fwas	textfile	2	TRUE
rs62419760	T	G	T	G	0.12601	0.0702056	0.0832119	0.0913448	FALSE	FALSE	FALSE	Vixp8V	6	104340862	247540	0.15183	0.643797	outcome	TRUE	reported	textfile	6	103892987	0.027672	5.27e-06	X-14056 levels	TRUE	reported	Q4Fwas	textfile	2	TRUE
rs72784931	G	A	G	A	0.171321	0.124611	0.0415799	0.0420102	FALSE	FALSE	FALSE	Vixp8V	5	100763008	243703	0.220977	0.572816	outcome	TRUE	reported	textfile	5	101427304	0.0384173	8.22e-06	X-14056 levels	TRUE	reported	Q4Fwas	textfile	2	TRUE
rs73044591	G	T	G	T	0.187557	0.223244	0.0351762	0.0362305	FALSE	FALSE	FALSE	Vixp8V	12	6363341	247540	0.234636	0.341378	outcome	TRUE	reported	textfile	12	6254175	0.0411936	5.29e-06	X-14056 levels	TRUE	reported	Q4Fwas	textfile	2	TRUE
rs76436276	T	C	T	C	0.107211	-0.0677398	0.112016	0.110822	FALSE	FALSE	FALSE	Vixp8V	17	60251782	247540	0.139887	0.62821	outcome	TRUE	reported	textfile	17	62174421	0.0240855	8.54e-06	X-14056 levels	TRUE	reported	Q4Fwas	textfile	2	TRUE
rs80068029	A	C	A	C	0.36341	-0.00804854	0.00874954	0.0116684	FALSE	FALSE	FALSE	Vixp8V	5	149994410	247335	0.409577	0.984322	outcome	TRUE	reported	textfile	5	150614848	0.0821264	9.64e-06	X-14056 levels	TRUE	reported	Q4Fwas	textfile	2	TRUE
rs855791	G	A	G	A	-0.0769993	-0.0303895	0.564618	0.561844	FALSE	FALSE	FALSE	Vixp8V	22	37462936	242262	0.0891356	0.733152	outcome	TRUE	reported	textfile	22	37066896	0.0155333	7.16e-07	X-14056 levels	TRUE	reported	Q4Fwas	textfile	2	TRUE
rs10028378	G	T	G	T	0.102313	0.108226	0.826138	0.828584	FALSE	FALSE	FALSE	Vixp8V	4	164782232	240255	0.117892	0.358617	outcome	TRUE	reported	textfile	4	163861080	0.0230526	9.07e-06	X-23655 levels	TRUE	reported	y1ZoBb	textfile	2	TRUE
rs112020406	T	C	T	C	-0.316844	-0.451592	0.014941	0.0107015	FALSE	FALSE	FALSE	Vixp8V	22	30324032	243750	0.42922	0.292744	outcome	TRUE	reported	textfile	22	29928043	0.0707025	7.42e-06	X-23655 levels	TRUE	reported	y1ZoBb	textfile	2	TRUE
rs113767846	C	G	C	G	-0.153213	-0.355771	0.0699467	0.0742465	FALSE	TRUE	FALSE	Vixp8V	20	48592769	247291	0.167044	0.0331874	outcome	TRUE	reported	textfile	20	49976232	0.0335599	4.99e-06	X-23655 levels	TRUE	reported	y1ZoBb	textfile	2	TRUE
rs115315671	T	C	T	C	0.219891	-0.381312	0.0313935	0.0216632	FALSE	FALSE	FALSE	Vixp8V	12	49176805	247540	0.30328	0.208647	outcome	TRUE	reported	textfile	12	48783022	0.0485684	5.97e-06	X-23655 levels	TRUE	reported	y1ZoBb	textfile	2	TRUE
rs11605606	G	A	G	A	0.142511	0.059031	0.0876179	0.0852976	FALSE	FALSE	FALSE	Vixp8V	11	88185434	237920	0.160493	0.713015	outcome	TRUE	reported	textfile	11	88452266	0.0303983	2.76e-06	X-23655 levels	TRUE	reported	y1ZoBb	textfile	2	TRUE
rs11691793	A	T	A	T	-0.190905	0.341382	0.042106	0.0388256	FALSE	TRUE	FALSE	Vixp8V	2	160293906	245495	0.228089	0.13447	outcome	TRUE	reported	textfile	2	159437395	0.0427074	7.82e-06	X-23655 levels	TRUE	reported	y1ZoBb	textfile	2	TRUE
rs143324202	C	A	C	A	-0.357685	-0.802699	0.0132263	0.00950279	FALSE	FALSE	FALSE	Vixp8V	1	59266894	246033	0.452985	0.0763908	outcome	TRUE	reported	textfile	1	58801222	0.0751829	1.96e-06	X-23655 levels	TRUE	reported	y1ZoBb	textfile	2	TRUE
rs143540836	A	T	A	T	0.400449	-0.399485	0.00913276	0.00941069	FALSE	TRUE	FALSE	Vixp8V	20	22428022	243606	0.452125	0.376927	outcome	TRUE	reported	textfile	20	22447384	0.0893454	7.39e-06	X-23655 levels	TRUE	reported	y1ZoBb	textfile	2	TRUE
rs146610520	T	C	T	C	-0.480304	0.552657	0.00706005	0.0076231	FALSE	FALSE	FALSE	Vixp8V	13	41076683	245635	0.507975	0.276612	outcome	TRUE	reported	textfile	13	40502546	0.101193	2.07e-06	X-23655 levels	TRUE	reported	y1ZoBb	textfile	2	TRUE
rs149960281	T	C	T	C	-0.370258	-0.236763	0.0105451	0.0100359	FALSE	FALSE	FALSE	Vixp8V	4	116271975	246315	0.442664	0.592747	outcome	TRUE	reported	textfile	4	115350819	0.0833649	8.94e-06	X-23655 levels	TRUE	reported	y1ZoBb	textfile	2	TRUE
rs150436560	C	G	C	G	-0.261382	0.208036	0.022348	0.0211017	FALSE	TRUE	FALSE	Vixp8V	8	19125103	245312	0.306363	0.497106	outcome	TRUE	reported	textfile	8	19267593	0.057672	5.84e-06	X-23655 levels	TRUE	reported	y1ZoBb	textfile	2	TRUE
rs17056397	T	C	T	C	-0.18366	-0.0868863	0.0539259	0.0500772	FALSE	FALSE	FALSE	Vixp8V	6	129045204	247358	0.201241	0.665922	outcome	TRUE	reported	textfile	6	128724059	0.0377436	1.14e-06	X-23655 levels	TRUE	reported	y1ZoBb	textfile	2	TRUE
rs17220663	A	G	A	G	-0.171361	0.0671709	0.0566904	0.0592389	FALSE	FALSE	FALSE	Vixp8V	12	13859584	247540	0.185013	0.716559	outcome	TRUE	reported	textfile	12	13706650	0.0367047	3.03e-06	X-23655 levels	TRUE	reported	y1ZoBb	textfile	2	TRUE
rs2431798	T	C	T	C	0.0864209	0.0356912	0.717605	0.719402	FALSE	FALSE	FALSE	Vixp8V	19	56130705	240451	0.0990015	0.718465	outcome	TRUE	reported	textfile	19	55619339	0.0193435	7.91e-06	X-23655 levels	TRUE	reported	y1ZoBb	textfile	2	TRUE
rs2472297	T	C	T	C	0.103039	-0.0207607	0.252593	0.263658	FALSE	FALSE	FALSE	Vixp8V	15	75027880	247540	0.0991613	0.834165	outcome	TRUE	reported	textfile	15	74735539	0.0194495	1.17e-07	X-23655 levels	TRUE	reported	y1ZoBb	textfile	2	TRUE
rs2749675	G	A	G	A	0.116605	0.12428	0.866321	0.866908	FALSE	FALSE	FALSE	Vixp8V	6	157795506	245691	0.129462	0.337071	outcome	TRUE	reported	textfile	6	157374474	0.0252919	4.02e-06	X-23655 levels	TRUE	reported	y1ZoBb	textfile	2	TRUE
rs28889073	A	G	A	G	-0.119698	0.100383	0.117216	0.107819	FALSE	FALSE	FALSE	Vixp8V	14	78507462	242837	0.142855	0.482246	outcome	TRUE	reported	textfile	14	78041119	0.0265998	6.8e-06	X-23655 levels	TRUE	reported	y1ZoBb	textfile	2	TRUE
rs4416419	C	G	C	G	0.0894224	0.108118	0.644385	0.656981	FALSE	TRUE	FALSE	Vixp8V	3	77005516	245317	0.0927984	0.243985	outcome	TRUE	reported	textfile	3	76956365	0.0181172	7.98e-07	X-23655 levels	TRUE	reported	y1ZoBb	textfile	2	TRUE
rs6503078	T	G	T	G	0.0913847	-0.0539941	0.260675	0.267098	FALSE	FALSE	FALSE	Vixp8V	17	7996640	228259	0.103291	0.601157	outcome	TRUE	reported	textfile	17	8093322	0.0203576	7.16e-06	X-23655 levels	TRUE	reported	y1ZoBb	textfile	2	TRUE
rs74049524	T	G	T	G	0.194391	0.311618	0.0402145	0.0470823	FALSE	FALSE	FALSE	Vixp8V	1	6346641	246993	0.206935	0.1321	outcome	TRUE	reported	textfile	1	6286581	0.0433027	7.15e-06	X-23655 levels	TRUE	reported	y1ZoBb	textfile	2	TRUE
rs7555782	G	A	G	A	-0.172806	0.0152089	0.0520338	0.054775	FALSE	FALSE	FALSE	Vixp8V	1	9160577	247540	0.192125	0.936904	outcome	TRUE	reported	textfile	1	9100518	0.0378461	4.97e-06	X-23655 levels	TRUE	reported	y1ZoBb	textfile	2	TRUE
rs79278676	C	T	C	T	0.220462	0.260867	0.0316276	0.032254	FALSE	FALSE	FALSE	Vixp8V	1	221911537	245086	0.248777	0.294363	outcome	TRUE	reported	textfile	1	221738195	0.0482314	4.86e-06	X-23655 levels	TRUE	reported	y1ZoBb	textfile	2	TRUE
rs79823355	G	A	G	A	-0.154355	-0.0327528	0.0702622	0.0708964	FALSE	FALSE	FALSE	Vixp8V	1	185552858	244949	0.171374	0.848433	outcome	TRUE	reported	textfile	1	185583726	0.0337888	4.92e-06	X-23655 levels	TRUE	reported	y1ZoBb	textfile	2	TRUE
rs79919890	T	C	T	C	-0.189644	0.195545	0.0422001	0.0437004	FALSE	FALSE	FALSE	Vixp8V	22	47078385	246199	0.214925	0.362913	outcome	TRUE	reported	textfile	22	46682488	0.0423193	7.42e-06	X-23655 levels	TRUE	reported	y1ZoBb	textfile	2	TRUE
rs9502656	A	G	A	G	-0.300483	0.450916	0.0164263	0.0185498	FALSE	FALSE	FALSE	Vixp8V	6	7883386	247011	0.324029	0.164046	outcome	TRUE	reported	textfile	6	7883153	0.0667774	6.8e-06	X-23655 levels	TRUE	reported	y1ZoBb	textfile	2	TRUE
rs9892419	A	G	A	G	-0.157824	-0.0678262	0.0730955	0.0761018	FALSE	FALSE	FALSE	Vixp8V	17	47054449	242550	0.16668	0.684063	outcome	TRUE	reported	textfile	17	48977087	0.0331183	1.88e-06	X-23655 levels	TRUE	reported	y1ZoBb	textfile	2	TRUE
rs10305287	C	A	C	A	0.351674	-0.105948	0.0147004	0.0150598	FALSE	FALSE	FALSE	Vixp8V	17	38603667	246085	0.360176	0.768638	outcome	TRUE	reported	textfile	17	40447415	0.0792598	9.12e-06	X-23276 levels	TRUE	reported	wsZLYj	textfile	2	TRUE
rs113512415	A	T	A	T	-0.12994	-0.269703	0.157507	0.143481	FALSE	TRUE	FALSE	Vixp8V	14	52648417	234906	0.128344	0.0356062	outcome	TRUE	reported	textfile	14	52181699	0.0264807	9.25e-07	X-23276 levels	TRUE	reported	wsZLYj	textfile	2	TRUE
rs116510332	C	T	C	T	-0.308214	0.580421	0.0195842	0.0146463	FALSE	FALSE	FALSE	Vixp8V	4	59335707	247298	0.36503	0.111821	outcome	TRUE	reported	textfile	4	58469541	0.0691477	8.3e-06	X-23276 levels	TRUE	reported	wsZLYj	textfile	2	TRUE
rs116848044	T	C	T	C	0.359349	0.676632	0.0148231	0.0115921	FALSE	FALSE	FALSE	Vixp8V	19	3119198	247540	0.411011	0.0997093	outcome	TRUE	reported	textfile	19	3119200	0.0778021	3.86e-06	X-23276 levels	TRUE	reported	wsZLYj	textfile	2	TRUE
rs12190545	T	C	T	C	0.187435	-0.43813	0.0641202	0.0642496	FALSE	FALSE	FALSE	Vixp8V	6	1369271	231869	0.184505	0.0175671	outcome	TRUE	reported	textfile	6	1369036	0.0404734	3.64e-06	X-23276 levels	TRUE	reported	wsZLYj	textfile	2	TRUE
rs1263902	G	A	G	A	0.3783	0.184817	0.983796	0.981326	FALSE	FALSE	FALSE	Vixp8V	17	49861700	247540	0.322893	0.567066	outcome	TRUE	reported	textfile	17	51784340	0.0759227	6.27e-07	X-23276 levels	TRUE	reported	wsZLYj	textfile	2	TRUE
rs139533089	T	G	T	G	0.131531	0.0787338	0.123412	0.118261	FALSE	FALSE	FALSE	Vixp8V	3	195380310	232410	0.139752	0.573174	outcome	TRUE	reported	textfile	3	195653439	0.0296474	9.14e-06	X-23276 levels	TRUE	reported	wsZLYj	textfile	2	TRUE
rs142683790	G	A	G	A	0.260398	-0.385638	0.0306373	0.0246496	FALSE	FALSE	FALSE	Vixp8V	19	39024607	240633	0.285638	0.176987	outcome	TRUE	reported	textfile	19	38533967	0.0561809	3.57e-06	X-23276 levels	TRUE	reported	wsZLYj	textfile	2	TRUE
rs143048085	T	C	T	C	0.303958	0.233407	0.0224061	0.0203674	FALSE	FALSE	FALSE	Vixp8V	9	7016203	246006	0.31156	0.453764	outcome	TRUE	reported	textfile	9	7016203	0.0649547	2.88e-06	X-23276 levels	TRUE	reported	wsZLYj	textfile	2	TRUE
rs189676462	T	A	T	A	-0.370291	0.244778	0.014536	0.00942366	FALSE	TRUE	FALSE	Vixp8V	5	79659883	242581	0.459451	0.594198	outcome	TRUE	reported	textfile	5	80364064	0.0802461	3.94e-06	X-23276 levels	TRUE	reported	wsZLYj	textfile	2	TRUE
rs2189475	G	T	G	T	0.16644	-0.146071	0.082221	0.0821989	FALSE	FALSE	FALSE	Vixp8V	12	113244260	246372	0.160341	0.362293	outcome	TRUE	reported	textfile	12	112806455	0.0350301	2.02e-06	X-23276 levels	TRUE	reported	wsZLYj	textfile	2	TRUE
rs2284958	C	T	C	T	-0.0976563	0.0401257	0.259767	0.254937	FALSE	FALSE	FALSE	Vixp8V	21	44088631	243578	0.101066	0.691348	outcome	TRUE	reported	textfile	21	42668521	0.0219969	9.01e-06	X-23276 levels	TRUE	reported	wsZLYj	textfile	2	TRUE
rs2948363	G	T	G	T	0.14808	-0.106727	0.885878	0.892998	FALSE	FALSE	FALSE	Vixp8V	8	12761095	246748	0.141578	0.450946	outcome	TRUE	reported	textfile	8	12903586	0.0305703	1.27e-06	X-23276 levels	TRUE	reported	wsZLYj	textfile	2	TRUE
rs299941	T	A	T	A	-0.221858	-0.190418	0.0387611	0.0349192	FALSE	TRUE	FALSE	Vixp8V	16	86695180	247514	0.238155	0.423969	outcome	TRUE	reported	textfile	16	86661574	0.0490032	5.97e-06	X-23276 levels	TRUE	reported	wsZLYj	textfile	2	TRUE
rs35201618	T	C	T	C	0.128498	0.205345	0.122385	0.121463	FALSE	FALSE	FALSE	Vixp8V	5	115552807	247540	0.134045	0.125543	outcome	TRUE	reported	textfile	5	116217110	0.0290871	9.98e-06	X-23276 levels	TRUE	reported	wsZLYj	textfile	2	TRUE
rs41821	T	C	T	C	0.100644	0.0154354	0.236124	0.250193	FALSE	FALSE	FALSE	Vixp8V	7	106251899	243734	0.102093	0.879826	outcome	TRUE	reported	textfile	7	106611453	0.0227816	9.97e-06	X-23276 levels	TRUE	reported	wsZLYj	textfile	2	TRUE
rs4702712	C	T	C	T	0.115639	0.0463017	0.204499	0.211146	FALSE	FALSE	FALSE	Vixp8V	5	10631431	247540	0.107352	0.666245	outcome	TRUE	reported	textfile	5	10631319	0.0236531	1.01e-06	X-23276 levels	TRUE	reported	wsZLYj	textfile	2	TRUE
rs4767350	C	T	C	T	0.112099	-0.176083	0.342085	0.341132	FALSE	FALSE	FALSE	Vixp8V	12	116110342	237827	0.0941292	0.0613938	outcome	TRUE	reported	textfile	12	115672537	0.0206697	5.85e-08	X-23276 levels	TRUE	reported	wsZLYj	textfile	2	TRUE
rs72664323	A	G	A	G	-0.339643	-0.522339	0.0165094	0.0159295	FALSE	FALSE	FALSE	Vixp8V	1	56971841	243260	0.352262	0.138124	outcome	TRUE	reported	textfile	1	56506169	0.0759804	7.82e-06	X-23276 levels	TRUE	reported	wsZLYj	textfile	2	TRUE
rs72684411	T	G	T	G	0.50969	-0.0416389	0.0108414	0.00825122	FALSE	FALSE	FALSE	Vixp8V	4	98440162	247115	0.491856	0.932534	outcome	TRUE	reported	textfile	4	97519011	0.0928414	4.02e-08	X-23276 levels	TRUE	reported	wsZLYj	textfile	2	TRUE
rs7524102	G	A	G	A	-0.112499	-0.0289692	0.176013	0.176374	FALSE	FALSE	FALSE	Vixp8V	1	22698447	247540	0.115014	0.801137	outcome	TRUE	reported	textfile	1	22371954	0.0248508	5.98e-06	X-23276 levels	TRUE	reported	wsZLYj	textfile	2	TRUE
rs76415523	C	A	C	A	-0.203037	0.164873	0.0495646	0.0479478	FALSE	FALSE	FALSE	Vixp8V	4	33207178	247540	0.205187	0.421671	outcome	TRUE	reported	textfile	4	33205556	0.0444606	4.96e-06	X-23276 levels	TRUE	reported	wsZLYj	textfile	2	TRUE
rs9578704	A	G	A	G	0.0917429	-0.0253922	0.44316	0.436358	FALSE	FALSE	FALSE	Vixp8V	13	24914167	241828	0.089398	0.776383	outcome	TRUE	reported	textfile	13	24340029	0.0194351	2.35e-06	X-23276 levels	TRUE	reported	wsZLYj	textfile	2	TRUE
rs117202092	C	T	C	T	0.235502	-0.507973	0.0233069	0.0224071	FALSE	FALSE	FALSE	Vixp8V	15	79991968	245346	0.294226	0.0842629	outcome	TRUE	reported	textfile	15	79699626	0.0502674	2.8e-06	X-26054 levels	TRUE	reported	nTHA2g	textfile	2	TRUE
rs11730206	G	T	G	T	-0.0725327	-0.0329682	0.346892	0.354358	FALSE	FALSE	FALSE	Vixp8V	4	160338309	245376	0.0919801	0.720023	outcome	TRUE	reported	textfile	4	159417157	0.0160229	5.99e-06	X-26054 levels	TRUE	reported	nTHA2g	textfile	2	TRUE
rs118055448	G	A	G	A	-0.162456	0.00270792	0.0489413	0.0451431	FALSE	FALSE	FALSE	Vixp8V	9	17891873	241809	0.213156	0.989864	outcome	TRUE	reported	textfile	9	17891875	0.0348957	3.23e-06	X-26054 levels	TRUE	reported	nTHA2g	textfile	2	TRUE
rs11885631	G	A	G	A	0.105348	-0.0690628	0.146348	0.148058	FALSE	FALSE	FALSE	Vixp8V	2	165451353	246241	0.12397	0.577463	outcome	TRUE	reported	textfile	2	164594843	0.0213751	8.28e-07	X-26054 levels	TRUE	reported	nTHA2g	textfile	2	TRUE
rs12458806	C	T	C	T	-0.0716597	-0.155585	0.36775	0.370142	FALSE	FALSE	FALSE	Vixp8V	18	43238903	247343	0.0906739	0.0861859	outcome	TRUE	reported	textfile	18	45658938	0.0156019	4.37e-06	X-26054 levels	TRUE	reported	nTHA2g	textfile	2	TRUE
rs13104702	A	G	A	G	-0.134415	-0.0524921	0.0850233	0.0870014	FALSE	FALSE	FALSE	Vixp8V	4	130132262	244904	0.15624	0.736892	outcome	TRUE	reported	textfile	4	129211107	0.027286	8.39e-07	X-26054 levels	TRUE	reported	nTHA2g	textfile	2	TRUE
rs138868055	G	C	G	C	-0.298145	-0.0989873	0.0137363	0.010986	FALSE	TRUE	FALSE	Vixp8V	9	73011341	245767	0.423806	0.815321	outcome	TRUE	reported	textfile	9	70396425	0.0651818	4.78e-06	X-26054 levels	TRUE	reported	nTHA2g	textfile	2	TRUE
rs144582687	A	C	A	C	-0.181415	-0.0864616	0.036573	0.0399001	FALSE	FALSE	FALSE	Vixp8V	2	40529390	243358	0.225226	0.701062	outcome	TRUE	reported	textfile	2	40302250	0.0406221	7.97e-06	X-26054 levels	TRUE	reported	nTHA2g	textfile	2	TRUE
rs146316489	A	G	A	G	-0.253539	-0.178921	0.0193002	0.0205288	FALSE	FALSE	FALSE	Vixp8V	12	55107963	247409	0.306154	0.558942	outcome	TRUE	reported	textfile	12	54714179	0.0550421	4.1e-06	X-26054 levels	TRUE	reported	nTHA2g	textfile	2	TRUE
rs150570072	G	T	G	T	0.205694	-0.234378	0.0292062	0.0274211	FALSE	FALSE	FALSE	Vixp8V	4	130273990	246343	0.269474	0.38443	outcome	TRUE	reported	textfile	4	129352835	0.0447133	4.22e-06	X-26054 levels	TRUE	reported	nTHA2g	textfile	2	TRUE
rs180951745	A	G	A	G	0.271275	0.0664677	0.0155063	0.0144608	FALSE	FALSE	FALSE	Vixp8V	4	104579827	247047	0.366918	0.856249	outcome	TRUE	reported	textfile	4	103658670	0.0611322	9.1e-06	X-26054 levels	TRUE	reported	nTHA2g	textfile	2	TRUE
rs185022783	A	G	A	G	-0.386364	-0.270336	0.00759462	0.00797194	FALSE	FALSE	FALSE	Vixp8V	8	97102129	246866	0.49595	0.585694	outcome	TRUE	reported	textfile	8	96089901	0.0862721	7.52e-06	X-26054 levels	TRUE	reported	nTHA2g	textfile	2	TRUE
rs1913752	C	T	C	T	0.0762638	-0.0842549	0.308303	0.330724	FALSE	FALSE	FALSE	Vixp8V	10	82401289	243702	0.0939647	0.369897	outcome	TRUE	reported	textfile	10	80641533	0.0170146	7.39e-06	X-26054 levels	TRUE	reported	nTHA2g	textfile	2	TRUE
rs2076007	T	C	T	C	0.298721	-0.211469	0.106898	0.104357	FALSE	FALSE	FALSE	Vixp8V	6	167707759	247122	0.143655	0.141005	outcome	TRUE	reported	textfile	6	167294271	0.0240035	1.49e-35	X-26054 levels	TRUE	reported	nTHA2g	textfile	2	TRUE
rs2102009	T	C	T	C	-0.121908	-0.1638	0.0908403	0.0971833	FALSE	FALSE	FALSE	Vixp8V	12	65559282	244754	0.148462	0.269892	outcome	TRUE	reported	textfile	12	65165502	0.0264798	4.15e-06	X-26054 levels	TRUE	reported	nTHA2g	textfile	2	TRUE
rs329672	T	C	T	C	-0.0761946	0.121676	0.634654	0.627977	FALSE	FALSE	FALSE	Vixp8V	11	133799132	245227	0.0910867	0.181607	outcome	TRUE	reported	textfile	11	133929237	0.015843	1.51e-06	X-26054 levels	TRUE	reported	nTHA2g	textfile	2	TRUE
rs337276	A	C	A	C	-0.406608	-0.123721	0.611513	0.626805	FALSE	FALSE	FALSE	Vixp8V	4	130030944	247049	0.0906822	0.172462	outcome	TRUE	reported	textfile	4	129109789	0.0147047	2.67e-168	X-26054 levels	TRUE	reported	nTHA2g	textfile	2	TRUE
rs4732036	T	C	T	C	0.0817073	-0.186207	0.725351	0.723203	FALSE	FALSE	FALSE	Vixp8V	7	134225788	235886	0.0998665	0.0622424	outcome	TRUE	reported	textfile	7	134541036	0.0174476	2.83e-06	X-26054 levels	TRUE	reported	nTHA2g	textfile	2	TRUE
rs492602	G	A	G	A	-0.106977	0.0564712	0.480712	0.509037	FALSE	FALSE	FALSE	Vixp8V	19	49206417	247540	0.087486	0.518611	outcome	TRUE	reported	textfile	19	48703160	0.0149055	7.13e-13	X-26054 levels	TRUE	reported	nTHA2g	textfile	2	TRUE
rs550057	C	T	C	T	-0.159093	0.124293	0.742579	0.7452	FALSE	FALSE	FALSE	Vixp8V	9	136146597	247404	0.100601	0.216645	outcome	TRUE	reported	textfile	9	133271182	0.0170578	1.09e-20	X-26054 levels	TRUE	reported	nTHA2g	textfile	2	TRUE
rs59368188	A	T	A	T	0.616153	-1.00542	0.00335988	0.00206485	FALSE	TRUE	FALSE	Vixp8V	10	18826157	247476	0.974383	0.30214	outcome	TRUE	reported	textfile	10	18537228	0.130171	2.21e-06	X-26054 levels	TRUE	reported	nTHA2g	textfile	2	TRUE
rs77197613	T	C	T	C	0.183786	0.282035	0.0361822	0.0359864	FALSE	FALSE	FALSE	Vixp8V	6	126635375	245704	0.234833	0.22975	outcome	TRUE	reported	textfile	6	126314229	0.039863	4.02e-06	X-26054 levels	TRUE	reported	nTHA2g	textfile	2	TRUE
rs78732603	T	C	T	C	-0.118201	-0.0882625	0.0964028	0.0914963	FALSE	FALSE	FALSE	Vixp8V	2	142797453	247540	0.152159	0.561869	outcome	TRUE	reported	textfile	2	142039884	0.0254592	3.44e-06	X-26054 levels	TRUE	reported	nTHA2g	textfile	2	TRUE
rs8004384	G	A	G	A	0.184729	0.169847	0.958527	0.967467	FALSE	FALSE	FALSE	Vixp8V	14	32563640	242337	0.25012	0.497099	outcome	TRUE	reported	textfile	14	32094434	0.0382284	1.35e-06	X-26054 levels	TRUE	reported	nTHA2g	textfile	2	TRUE
rs80159087	C	T	C	T	-0.18385	0.0753433	0.0400025	0.042686	FALSE	FALSE	FALSE	Vixp8V	1	167137897	247540	0.216062	0.727306	outcome	TRUE	reported	textfile	1	167168660	0.0384239	1.71e-06	X-26054 levels	TRUE	reported	nTHA2g	textfile	2	TRUE
rs8078850	A	G	A	G	-0.0940763	0.357492	0.151252	0.156219	FALSE	FALSE	FALSE	Vixp8V	17	40558663	245742	0.12135	0.00321953	outcome	TRUE	reported	textfile	17	42406645	0.0210187	7.61e-06	X-26054 levels	TRUE	reported	nTHA2g	textfile	2	TRUE
rs825020	T	C	T	C	-0.0714114	0.135744	0.467318	0.473836	FALSE	FALSE	FALSE	Vixp8V	12	101971987	234918	0.090196	0.132326	outcome	TRUE	reported	textfile	12	101578209	0.0155089	4.13e-06	X-26054 levels	TRUE	reported	nTHA2g	textfile	2	TRUE
rs9475432	A	C	A	C	-0.0691339	-0.0736764	0.461028	0.462092	FALSE	FALSE	FALSE	Vixp8V	6	55715504	246993	0.0879106	0.401984	outcome	TRUE	reported	textfile	6	55850706	0.0152293	5.64e-06	X-26054 levels	TRUE	reported	nTHA2g	textfile	2	TRUE
rs9553949	T	G	T	G	-0.0803131	-0.120545	0.282779	0.29191	FALSE	FALSE	FALSE	Vixp8V	13	27575287	240759	0.0977432	0.217471	outcome	TRUE	reported	textfile	13	27001150	0.0168969	2e-06	X-26054 levels	TRUE	reported	nTHA2g	textfile	2	TRUE
rs9951988	T	C	T	C	0.093976	0.0486389	0.176722	0.175903	FALSE	FALSE	FALSE	Vixp8V	18	1023552	246423	0.115581	0.673886	outcome	TRUE	reported	textfile	18	1023551	0.0201186	3e-06	X-26054 levels	TRUE	reported	nTHA2g	textfile	2	TRUE
rs10042254	G	T	G	T	-0.103351	0.168296	0.118931	0.116748	FALSE	FALSE	FALSE	Vixp8V	5	150361111	247409	0.136152	0.216423	outcome	TRUE	reported	textfile	5	150981549	0.022977	6.86e-06	Glutamate to cysteine ratio	TRUE	reported	NN0jFb	textfile	2	TRUE
rs112520895	A	G	A	G	0.308775	-0.385843	0.0138054	0.0124529	FALSE	FALSE	FALSE	Vixp8V	7	21406815	246328	0.397823	0.332102	outcome	TRUE	reported	textfile	7	21367197	0.0640808	1.45e-06	Glutamate to cysteine ratio	TRUE	reported	NN0jFb	textfile	2	TRUE
rs11640635	G	A	G	A	0.165583	0.111191	0.0489177	0.0485125	FALSE	FALSE	FALSE	Vixp8V	16	60463061	247287	0.204123	0.585942	outcome	TRUE	reported	textfile	16	60429157	0.0345252	1.62e-06	Glutamate to cysteine ratio	TRUE	reported	NN0jFb	textfile	2	TRUE
rs117055581	C	A	C	A	-0.190685	0.342747	0.0311696	0.0301984	FALSE	FALSE	FALSE	Vixp8V	8	15215872	246834	0.256621	0.181674	outcome	TRUE	reported	textfile	8	15358363	0.043037	9.39e-06	Glutamate to cysteine ratio	TRUE	reported	NN0jFb	textfile	2	TRUE
rs1205317	C	T	C	T	0.0695253	0.132263	0.55386	0.550374	FALSE	FALSE	FALSE	Vixp8V	19	54839602	247540	0.0882887	0.134115	outcome	TRUE	reported	textfile	19	54328330	0.0150945	4.11e-06	Glutamate to cysteine ratio	TRUE	reported	NN0jFb	textfile	2	TRUE
rs12086726	G	C	G	C	0.0919268	0.0162757	0.180167	0.174632	FALSE	TRUE	FALSE	Vixp8V	1	67823058	246713	0.115588	0.888021	outcome	TRUE	reported	textfile	1	67357375	0.0191966	1.68e-06	Glutamate to cysteine ratio	TRUE	reported	NN0jFb	textfile	2	TRUE
rs12099786	A	G	A	G	-0.135897	0.0611818	0.0741082	0.0757756	FALSE	FALSE	FALSE	Vixp8V	12	67338303	244274	0.166509	0.713292	outcome	TRUE	reported	textfile	12	66944523	0.0284968	1.85e-06	Glutamate to cysteine ratio	TRUE	reported	NN0jFb	textfile	2	TRUE
rs135586	G	T	G	T	-0.0674401	0.0505114	0.476996	0.484563	FALSE	FALSE	FALSE	Vixp8V	22	47998084	241366	0.0886751	0.568933	outcome	TRUE	reported	textfile	22	47602335	0.0149836	6.77e-06	Glutamate to cysteine ratio	TRUE	reported	NN0jFb	textfile	2	TRUE
rs141338828	C	T	C	T	0.342503	1.07669	0.00948476	0.00825814	FALSE	FALSE	FALSE	Vixp8V	6	164279927	246908	0.475074	0.0234293	outcome	TRUE	reported	textfile	6	163858895	0.0763795	7.32e-06	Glutamate to cysteine ratio	TRUE	reported	NN0jFb	textfile	2	TRUE
rs146876663	G	C	G	C	-0.370862	-0.377032	0.00925355	0.00610149	FALSE	TRUE	FALSE	Vixp8V	8	29691142	243383	0.568453	0.507164	outcome	TRUE	reported	textfile	8	29833626	0.0775943	1.76e-06	Glutamate to cysteine ratio	TRUE	reported	NN0jFb	textfile	2	TRUE
rs183453	T	G	T	G	0.141607	-0.0485326	0.0640866	0.0357354	FALSE	FALSE	FALSE	Vixp8V	17	64558713	225197	0.247557	0.844574	outcome	TRUE	reported	textfile	17	66562595	0.0306594	3.86e-06	Glutamate to cysteine ratio	TRUE	reported	NN0jFb	textfile	2	TRUE
rs2660831	C	T	C	T	-0.125401	0.0396714	0.885855	0.897617	FALSE	FALSE	FALSE	Vixp8V	17	17360046	246344	0.145156	0.784621	outcome	TRUE	reported	textfile	17	17456732	0.0234542	8.96e-08	Glutamate to cysteine ratio	TRUE	reported	NN0jFb	textfile	2	TRUE
rs35552971	A	G	A	G	0.175285	-0.0243222	0.0396571	0.0413126	FALSE	FALSE	FALSE	Vixp8V	18	46305150	245216	0.221177	0.912436	outcome	TRUE	reported	textfile	18	48778779	0.0385095	5.32e-06	Glutamate to cysteine ratio	TRUE	reported	NN0jFb	textfile	2	TRUE
rs3903707	A	G	A	G	0.135137	-0.126465	0.0635951	0.0710325	FALSE	FALSE	FALSE	Vixp8V	20	12912956	246331	0.170192	0.457439	outcome	TRUE	reported	textfile	20	12932308	0.0303777	8.65e-06	Glutamate to cysteine ratio	TRUE	reported	NN0jFb	textfile	2	TRUE
rs60253740	T	G	T	G	-0.111043	0.0931381	0.157702	0.11592	FALSE	FALSE	FALSE	Vixp8V	2	136571852	247447	0.137732	0.498898	outcome	TRUE	reported	textfile	2	135814282	0.0202168	3.96e-08	Glutamate to cysteine ratio	TRUE	reported	NN0jFb	textfile	2	TRUE
rs61883501	C	A	C	A	-0.206765	-0.0751098	0.0278362	0.0331037	FALSE	FALSE	FALSE	Vixp8V	11	13882754	247540	0.244449	0.758644	outcome	TRUE	reported	textfile	11	13861207	0.0448397	4e-06	Glutamate to cysteine ratio	TRUE	reported	NN0jFb	textfile	2	TRUE
rs62291091	G	T	G	T	-0.196465	-0.455748	0.0315259	0.030605	FALSE	FALSE	FALSE	Vixp8V	4	3780750	242673	0.255153	0.0740715	outcome	TRUE	reported	textfile	4	3779023	0.0430444	5.01e-06	Glutamate to cysteine ratio	TRUE	reported	NN0jFb	textfile	2	TRUE
rs62354638	A	G	A	G	-0.249392	0.0591808	0.0320568	0.0324606	FALSE	FALSE	FALSE	Vixp8V	5	36638589	247146	0.24669	0.810408	outcome	TRUE	reported	textfile	5	36638487	0.0423424	3.86e-09	Glutamate to cysteine ratio	TRUE	reported	NN0jFb	textfile	2	TRUE
rs67165923	A	C	A	C	-0.143896	0.237022	0.0639507	0.0705888	FALSE	FALSE	FALSE	Vixp8V	13	87006659	247419	0.170687	0.164945	outcome	TRUE	reported	textfile	13	86354404	0.0302932	2.03e-06	Glutamate to cysteine ratio	TRUE	reported	NN0jFb	textfile	2	TRUE
rs7098452	G	C	G	C	0.109256	0.151332	0.877754	0.863572	FALSE	TRUE	FALSE	Vixp8V	10	114665428	247540	0.127437	0.235028	outcome	TRUE	reported	textfile	10	112905669	0.0230129	2.06e-06	Glutamate to cysteine ratio	TRUE	reported	NN0jFb	textfile	2	TRUE
rs71646762	A	G	A	G	0.17587	-0.303979	0.0377612	0.0350499	FALSE	FALSE	FALSE	Vixp8V	1	226208228	247433	0.237219	0.200044	outcome	TRUE	reported	textfile	1	226020527	0.0389853	6.45e-06	Glutamate to cysteine ratio	TRUE	reported	NN0jFb	textfile	2	TRUE
rs72944282	T	C	T	C	0.154008	0.127877	0.0496476	0.0451886	FALSE	FALSE	FALSE	Vixp8V	18	63898487	241532	0.213774	0.549714	outcome	TRUE	reported	textfile	18	66231250	0.0342699	6.99e-06	Glutamate to cysteine ratio	TRUE	reported	NN0jFb	textfile	2	TRUE
rs72980402	A	G	A	G	0.109267	-0.271378	0.105019	0.0992306	FALSE	FALSE	FALSE	Vixp8V	2	234392743	247464	0.147144	0.0651389	outcome	TRUE	reported	textfile	2	233484097	0.0240891	5.73e-06	Glutamate to cysteine ratio	TRUE	reported	NN0jFb	textfile	2	TRUE
rs7324476	C	T	C	T	-0.0932744	-0.0434816	0.160384	0.153419	FALSE	FALSE	FALSE	Vixp8V	13	23174230	246466	0.121848	0.721203	outcome	TRUE	reported	textfile	13	22600091	0.0201818	3.81e-06	Glutamate to cysteine ratio	TRUE	reported	NN0jFb	textfile	2	TRUE
rs732912	A	G	A	G	0.0907781	-0.212382	0.196179	0.207868	FALSE	FALSE	FALSE	Vixp8V	14	90149049	242146	0.109336	0.05208	outcome	TRUE	reported	textfile	14	89682705	0.0189375	1.64e-06	Glutamate to cysteine ratio	TRUE	reported	NN0jFb	textfile	2	TRUE
rs7350419	A	G	A	G	-0.0706803	-0.0383216	0.345256	0.354083	FALSE	FALSE	FALSE	Vixp8V	10	115765396	243131	0.0923093	0.678037	outcome	TRUE	reported	textfile	10	114005637	0.0159121	8.92e-06	Glutamate to cysteine ratio	TRUE	reported	NN0jFb	textfile	2	TRUE
rs75311326	T	G	T	G	0.0992275	-0.220396	0.142147	0.13724	FALSE	FALSE	FALSE	Vixp8V	6	106813356	240164	0.129429	0.0885995	outcome	TRUE	reported	textfile	6	106365481	0.0214475	3.72e-06	Glutamate to cysteine ratio	TRUE	reported	NN0jFb	textfile	2	TRUE
rs76757888	A	G	A	G	-0.158867	0.0486464	0.0462582	0.0449099	FALSE	FALSE	FALSE	Vixp8V	3	123958184	242352	0.213701	0.819928	outcome	TRUE	reported	textfile	3	124239337	0.0357243	8.71e-06	Glutamate to cysteine ratio	TRUE	reported	NN0jFb	textfile	2	TRUE
rs9492323	G	A	G	A	0.120687	0.235171	0.0821224	0.08313	FALSE	FALSE	FALSE	Vixp8V	6	129753452	247540	0.158087	0.136857	outcome	TRUE	reported	textfile	6	129432307	0.026943	7.49e-06	Glutamate to cysteine ratio	TRUE	reported	NN0jFb	textfile	2	TRUE
rs10038788	C	G	C	G	-0.0962643	0.152384	0.129917	0.138532	FALSE	TRUE	FALSE	Vixp8V	5	61369594	247445	0.126712	0.229131	outcome	TRUE	reported	textfile	5	62073767	0.0210402	4.76e-06	Phosphate to glutamate ratio	TRUE	reported	VQWOow	textfile	2	TRUE
rs1108511	C	T	C	T	0.152118	-0.0120789	0.942804	0.959262	FALSE	FALSE	FALSE	Vixp8V	17	17726469	240892	0.226436	0.957458	outcome	TRUE	reported	textfile	17	17823155	0.0309492	8.87e-07	Phosphate to glutamate ratio	TRUE	reported	VQWOow	textfile	2	TRUE
rs111383346	T	G	T	G	-0.143366	0.147631	0.0524228	0.0539835	FALSE	FALSE	FALSE	Vixp8V	18	42212361	247205	0.194569	0.447996	outcome	TRUE	reported	textfile	18	44632396	0.032137	8.16e-06	Phosphate to glutamate ratio	TRUE	reported	VQWOow	textfile	2	TRUE
rs1118898	C	T	C	T	0.14872	0.242968	0.0634251	0.0702729	FALSE	FALSE	FALSE	Vixp8V	13	86991376	247165	0.171109	0.15562	outcome	TRUE	reported	textfile	13	86339121	0.029249	3.68e-07	Phosphate to glutamate ratio	TRUE	reported	VQWOow	textfile	2	TRUE
rs113230337	A	G	A	G	-0.187931	0.273784	0.0298425	0.031609	FALSE	FALSE	FALSE	Vixp8V	17	48123424	247540	0.249446	0.272394	outcome	TRUE	reported	textfile	17	50046060	0.0420279	7.77e-06	Phosphate to glutamate ratio	TRUE	reported	VQWOow	textfile	2	TRUE
rs117288293	C	T	C	T	0.158086	-0.124361	0.043353	0.0395828	FALSE	FALSE	FALSE	Vixp8V	7	11926564	245334	0.226879	0.583596	outcome	TRUE	reported	textfile	7	11886938	0.0353291	7.65e-06	Phosphate to glutamate ratio	TRUE	reported	VQWOow	textfile	2	TRUE
rs11949089	G	A	G	A	0.0987936	0.191375	0.117517	0.115179	FALSE	FALSE	FALSE	Vixp8V	5	150339955	245618	0.137435	0.163779	outcome	TRUE	reported	textfile	5	150960393	0.0223561	9.91e-06	Phosphate to glutamate ratio	TRUE	reported	VQWOow	textfile	2	TRUE
rs135586	G	T	G	T	0.0653773	0.0505114	0.477082	0.484563	FALSE	FALSE	FALSE	Vixp8V	22	47998084	241366	0.0886751	0.568933	outcome	TRUE	reported	textfile	22	47602335	0.0144116	5.72e-06	Phosphate to glutamate ratio	TRUE	reported	VQWOow	textfile	2	TRUE
rs1527887	G	T	G	T	-0.111016	-0.0332954	0.100049	0.0995819	FALSE	FALSE	FALSE	Vixp8V	2	49687659	247540	0.147071	0.820898	outcome	TRUE	reported	textfile	2	49460521	0.0238026	3.1e-06	Phosphate to glutamate ratio	TRUE	reported	VQWOow	textfile	2	TRUE
rs184697623	G	A	G	A	-0.301231	0.0610179	0.0114054	0.0056168	FALSE	FALSE	FALSE	Vixp8V	14	51739859	243555	0.594537	0.918256	outcome	TRUE	reported	textfile	14	51273141	0.0677147	8.65e-06	Phosphate to glutamate ratio	TRUE	reported	VQWOow	textfile	2	TRUE
rs1964459	G	C	G	C	0.104074	0.0911739	0.148302	0.110599	FALSE	TRUE	FALSE	Vixp8V	2	136765074	246638	0.140887	0.51754	outcome	TRUE	reported	textfile	2	136007504	0.0201269	2.33e-07	Phosphate to glutamate ratio	TRUE	reported	VQWOow	textfile	2	TRUE
rs2476320	A	G	A	G	-0.0946551	-0.158576	0.831048	0.84571	FALSE	FALSE	FALSE	Vixp8V	13	113751341	231778	0.125309	0.205701	outcome	TRUE	reported	textfile	13	113097027	0.0196866	1.52e-06	Phosphate to glutamate ratio	TRUE	reported	VQWOow	textfile	2	TRUE
rs28587335	G	C	G	C	-0.0924922	-0.00647423	0.159236	0.142684	FALSE	TRUE	FALSE	Vixp8V	8	28465446	225148	0.131497	0.960732	outcome	TRUE	reported	textfile	8	28607929	0.0198821	3.29e-06	Phosphate to glutamate ratio	TRUE	reported	VQWOow	textfile	2	TRUE
rs323471	A	C	A	C	-0.0845597	-0.0341567	0.816442	0.835228	FALSE	FALSE	FALSE	Vixp8V	13	105364189	239789	0.11992	0.775775	outcome	TRUE	reported	textfile	13	104711838	0.0191411	9.98e-06	Phosphate to glutamate ratio	TRUE	reported	VQWOow	textfile	2	TRUE
rs38153	T	C	T	C	-0.296228	-0.351002	0.0126312	0.011768	FALSE	FALSE	FALSE	Vixp8V	7	20044601	247450	0.408237	0.3899	outcome	TRUE	reported	textfile	7	20004978	0.0633259	2.9e-06	Phosphate to glutamate ratio	TRUE	reported	VQWOow	textfile	2	TRUE
rs4639218	T	C	T	C	-0.0672191	0.00787671	0.405921	0.398021	FALSE	FALSE	FALSE	Vixp8V	5	137498473	246252	0.089727	0.930047	outcome	TRUE	reported	textfile	5	138162784	0.0145607	3.9e-06	Phosphate to glutamate ratio	TRUE	reported	VQWOow	textfile	2	TRUE
rs4861066	G	A	G	A	0.0681099	-0.0828796	0.334859	0.33756	FALSE	FALSE	FALSE	Vixp8V	4	40810663	247540	0.0925741	0.370638	outcome	TRUE	reported	textfile	4	40808646	0.0150601	6.11e-06	Phosphate to glutamate ratio	TRUE	reported	VQWOow	textfile	2	TRUE
rs6122036	G	A	G	A	0.110594	-0.221973	0.0981567	0.0961835	FALSE	FALSE	FALSE	Vixp8V	20	62460490	231885	0.153861	0.149108	outcome	TRUE	reported	textfile	20	63829137	0.0243973	5.81e-06	Phosphate to glutamate ratio	TRUE	reported	VQWOow	textfile	2	TRUE
rs62048729	C	A	C	A	-0.0973729	0.13866	0.152171	0.155485	FALSE	FALSE	FALSE	Vixp8V	16	60410768	240448	0.122558	0.257893	outcome	TRUE	reported	textfile	16	60376864	0.0200627	1.21e-06	Phosphate to glutamate ratio	TRUE	reported	VQWOow	textfile	2	TRUE
rs62354638	A	G	A	G	0.232886	0.0591808	0.0313989	0.0324606	FALSE	FALSE	FALSE	Vixp8V	5	36638589	247146	0.24669	0.810408	outcome	TRUE	reported	textfile	5	36638487	0.0411382	1.5e-08	Phosphate to glutamate ratio	TRUE	reported	VQWOow	textfile	2	TRUE
rs6498990	G	A	G	A	0.091392	-0.189245	0.175611	0.187896	FALSE	FALSE	FALSE	Vixp8V	16	52675052	239422	0.114218	0.097545	outcome	TRUE	reported	textfile	16	52641140	0.0190534	1.61e-06	Phosphate to glutamate ratio	TRUE	reported	VQWOow	textfile	2	TRUE
rs758587	A	T	A	T	0.0715491	-0.0531049	0.347423	0.358226	FALSE	TRUE	FALSE	Vixp8V	10	115767296	245923	0.0915305	0.561788	outcome	TRUE	reported	textfile	10	114007537	0.015275	2.81e-06	Phosphate to glutamate ratio	TRUE	reported	VQWOow	textfile	2	TRUE
rs77627840	T	G	T	G	-0.178811	0.189473	0.0346257	0.0360265	FALSE	FALSE	FALSE	Vixp8V	9	83376367	247540	0.236528	0.423098	outcome	TRUE	reported	textfile	9	80761452	0.0386893	3.81e-06	Phosphate to glutamate ratio	TRUE	reported	VQWOow	textfile	2	TRUE
rs9785278	C	T	C	T	-0.114332	0.101969	0.908304	0.911313	FALSE	FALSE	FALSE	Vixp8V	9	119541166	247540	0.153882	0.507559	outcome	TRUE	reported	textfile	9	116778887	0.0247509	3.85e-06	Phosphate to glutamate ratio	TRUE	reported	VQWOow	textfile	2	TRUE
rs1118898	C	T	C	T	0.137251	0.242968	0.0633553	0.0702729	FALSE	FALSE	FALSE	Vixp8V	13	86991376	247165	0.171109	0.15562	outcome	TRUE	reported	textfile	13	86339121	0.0295162	3.32e-06	Taurine to glutamate ratio	TRUE	reported	hmnL6W	textfile	2	TRUE
rs116770889	T	C	T	C	-0.316902	0.506436	0.0102567	0.00645949	FALSE	FALSE	FALSE	Vixp8V	1	116993158	244911	0.551574	0.358532	outcome	TRUE	reported	textfile	1	116450536	0.0707313	7.45e-06	Taurine to glutamate ratio	TRUE	reported	hmnL6W	textfile	2	TRUE
rs117117166	C	T	C	T	-0.224287	0.452872	0.0211302	0.0202513	FALSE	FALSE	FALSE	Vixp8V	6	137561408	247540	0.313836	0.149014	outcome	TRUE	reported	textfile	6	137240271	0.0494915	5.85e-06	Taurine to glutamate ratio	TRUE	reported	hmnL6W	textfile	2	TRUE
rs117178352	G	C	G	C	-0.217789	0.27518	0.0237776	0.0213059	FALSE	TRUE	FALSE	Vixp8V	7	108317911	247255	0.30486	0.366715	outcome	TRUE	reported	textfile	7	108677467	0.0467885	3.24e-06	Taurine to glutamate ratio	TRUE	reported	hmnL6W	textfile	2	TRUE
rs12486762	T	A	T	A	-0.0875882	0.20619	0.172236	0.173193	FALSE	TRUE	FALSE	Vixp8V	3	149379183	241935	0.11686	0.0776609	outcome	TRUE	reported	textfile	3	149661396	0.0193667	6.11e-06	Taurine to glutamate ratio	TRUE	reported	hmnL6W	textfile	2	TRUE
rs13071304	C	G	C	G	0.131188	-0.20923	0.0675428	0.0646778	FALSE	TRUE	FALSE	Vixp8V	3	111461396	245780	0.178215	0.240383	outcome	TRUE	reported	textfile	3	111742549	0.0288142	5.29e-06	Taurine to glutamate ratio	TRUE	reported	hmnL6W	textfile	2	TRUE
rs16961756	G	A	G	A	0.12184	0.145803	0.921546	0.932773	FALSE	FALSE	FALSE	Vixp8V	17	17359619	246619	0.175979	0.407372	outcome	TRUE	reported	textfile	17	17456305	0.0267754	5.35e-06	Taurine to glutamate ratio	TRUE	reported	hmnL6W	textfile	2	TRUE
rs184697623	G	A	G	A	-0.324633	0.0610179	0.0113915	0.0056168	FALSE	FALSE	FALSE	Vixp8V	14	51739859	243555	0.594537	0.918256	outcome	TRUE	reported	textfile	14	51273141	0.0683082	2.01e-06	Taurine to glutamate ratio	TRUE	reported	hmnL6W	textfile	2	TRUE
rs1964459	G	C	G	C	0.092595	0.0911739	0.147907	0.110599	FALSE	TRUE	FALSE	Vixp8V	2	136765074	246638	0.140887	0.51754	outcome	TRUE	reported	textfile	2	136007504	0.0203091	5.13e-06	Taurine to glutamate ratio	TRUE	reported	hmnL6W	textfile	2	TRUE
rs2476320	A	G	A	G	-0.0935862	-0.158576	0.830726	0.84571	FALSE	FALSE	FALSE	Vixp8V	13	113751341	231778	0.125309	0.205701	outcome	TRUE	reported	textfile	13	113097027	0.0198349	2.38e-06	Taurine to glutamate ratio	TRUE	reported	hmnL6W	textfile	2	TRUE
rs2677863	C	T	C	T	-0.0791808	-0.125166	0.221188	0.217475	FALSE	FALSE	FALSE	Vixp8V	18	2564044	243039	0.107274	0.243296	outcome	TRUE	reported	textfile	18	2564045	0.0173894	5.28e-06	Taurine to glutamate ratio	TRUE	reported	hmnL6W	textfile	2	TRUE
rs62061198	T	C	T	C	0.0774931	-0.0158649	0.23899	0.245176	FALSE	FALSE	FALSE	Vixp8V	17	7375657	238051	0.103789	0.878511	outcome	TRUE	reported	textfile	17	7472338	0.0172308	6.88e-06	Taurine to glutamate ratio	TRUE	reported	hmnL6W	textfile	2	TRUE
rs62291091	G	T	G	T	0.193367	-0.455748	0.0316299	0.030605	FALSE	FALSE	FALSE	Vixp8V	4	3780750	242673	0.255153	0.0740715	outcome	TRUE	reported	textfile	4	3779023	0.0417024	3.54e-06	Taurine to glutamate ratio	TRUE	reported	hmnL6W	textfile	2	TRUE
rs62354638	A	G	A	G	0.240375	0.0591808	0.0316085	0.0324606	FALSE	FALSE	FALSE	Vixp8V	5	36638589	247146	0.24669	0.810408	outcome	TRUE	reported	textfile	5	36638487	0.0413539	6.15e-09	Taurine to glutamate ratio	TRUE	reported	hmnL6W	textfile	2	TRUE
rs62444725	A	G	A	G	-0.108061	-0.133602	0.116659	0.113342	FALSE	FALSE	FALSE	Vixp8V	7	53996119	246065	0.138564	0.334951	outcome	TRUE	reported	textfile	7	53928426	0.0223637	1.35e-06	Taurine to glutamate ratio	TRUE	reported	hmnL6W	textfile	2	TRUE
rs6498990	G	A	G	A	0.0880939	-0.189245	0.176126	0.187896	FALSE	FALSE	FALSE	Vixp8V	16	52675052	239422	0.114218	0.097545	outcome	TRUE	reported	textfile	16	52641140	0.0192168	4.56e-06	Taurine to glutamate ratio	TRUE	reported	hmnL6W	textfile	2	TRUE
rs7149583	A	G	A	G	-0.198185	0.0821598	0.033423	0.029971	FALSE	FALSE	FALSE	Vixp8V	14	70979243	246388	0.256575	0.748803	outcome	TRUE	reported	textfile	14	70512526	0.04021	8.28e-07	Taurine to glutamate ratio	TRUE	reported	hmnL6W	textfile	2	TRUE
rs78187934	T	C	T	C	-0.430708	0.202168	0.00603144	0.00643556	FALSE	FALSE	FALSE	Vixp8V	2	168868232	247298	0.55028	0.713328	outcome	TRUE	reported	textfile	2	168011722	0.0931267	3.75e-06	Taurine to glutamate ratio	TRUE	reported	hmnL6W	textfile	2	TRUE
rs7827943	G	A	G	A	-0.0758616	0.10098	0.753701	0.742291	FALSE	FALSE	FALSE	Vixp8V	8	73405632	241790	0.10109	0.317839	outcome	TRUE	reported	textfile	8	72493397	0.017124	9.42e-06	Taurine to glutamate ratio	TRUE	reported	hmnL6W	textfile	2	TRUE
rs10168692	G	C	G	C	0.0793087	-0.0670006	0.333788	0.327309	FALSE	TRUE	FALSE	Vixp8V	2	153371191	247010	0.0933738	0.473033	outcome	TRUE	reported	textfile	2	152514677	0.0169448	2.86e-06	Caffeine to theophylline ratio	TRUE	reported	VXyp0J	textfile	2	TRUE
rs10232703	A	G	A	G	0.0959215	-0.00984425	0.191931	0.194856	FALSE	FALSE	FALSE	Vixp8V	7	4336477	240341	0.112434	0.930229	outcome	TRUE	reported	textfile	7	4296845	0.0208535	4.23e-06	Caffeine to theophylline ratio	TRUE	reported	VXyp0J	textfile	2	TRUE
rs11012548	T	G	T	G	-0.105581	0.202089	0.137882	0.147117	FALSE	FALSE	FALSE	Vixp8V	10	21446033	246718	0.123817	0.102645	outcome	TRUE	reported	textfile	10	21157104	0.0233027	5.87e-06	Caffeine to theophylline ratio	TRUE	reported	VXyp0J	textfile	2	TRUE
rs113402031	T	C	T	C	-0.152186	-0.134382	0.0721998	0.0762606	FALSE	FALSE	FALSE	Vixp8V	5	149722496	246333	0.165332	0.416333	outcome	TRUE	reported	textfile	5	150342933	0.0308028	7.79e-07	Caffeine to theophylline ratio	TRUE	reported	VXyp0J	textfile	2	TRUE
rs113496861	G	A	G	A	0.405164	-0.0521924	0.00801448	0.00801099	FALSE	FALSE	FALSE	Vixp8V	9	103365475	246786	0.489431	0.915075	outcome	TRUE	reported	textfile	9	100603193	0.0890394	5.35e-06	Caffeine to theophylline ratio	TRUE	reported	VXyp0J	textfile	2	TRUE
rs114987985	C	T	C	T	-0.208328	-0.162497	0.030213	0.0335441	FALSE	FALSE	FALSE	Vixp8V	5	40907136	247540	0.241342	0.500754	outcome	TRUE	reported	textfile	5	40907034	0.0465521	7.64e-06	Caffeine to theophylline ratio	TRUE	reported	VXyp0J	textfile	2	TRUE
rs115563076	T	C	T	C	-0.331	-0.183505	0.0121378	0.00916346	FALSE	FALSE	FALSE	Vixp8V	4	154215015	243849	0.459624	0.68971	outcome	TRUE	reported	textfile	4	153293863	0.0732018	6.13e-06	Caffeine to theophylline ratio	TRUE	reported	VXyp0J	textfile	2	TRUE
rs117044200	A	T	A	T	0.261712	-0.397138	0.0194914	0.0156189	FALSE	TRUE	FALSE	Vixp8V	14	69692331	247425	0.352192	0.259481	outcome	TRUE	reported	textfile	14	69225614	0.0580048	6.42e-06	Caffeine to theophylline ratio	TRUE	reported	VXyp0J	textfile	2	TRUE
rs117325880	A	C	A	C	0.170221	0.153093	0.0601577	0.0571293	FALSE	FALSE	FALSE	Vixp8V	8	31046293	247185	0.189104	0.418187	outcome	TRUE	reported	textfile	8	31188777	0.0335098	3.78e-07	Caffeine to theophylline ratio	TRUE	reported	VXyp0J	textfile	2	TRUE
rs117392095	T	C	T	C	-0.326904	-0.375326	0.0146508	0.0151915	FALSE	FALSE	FALSE	Vixp8V	8	64197958	247540	0.360397	0.297678	outcome	TRUE	reported	textfile	8	63285400	0.0664815	8.78e-07	Caffeine to theophylline ratio	TRUE	reported	VXyp0J	textfile	2	TRUE
rs11970340	A	G	A	G	-0.187674	0.046598	0.0467715	0.0445683	FALSE	FALSE	FALSE	Vixp8V	6	64055223	244288	0.214208	0.827791	outcome	TRUE	reported	textfile	6	63345318	0.0381096	8.45e-07	Caffeine to theophylline ratio	TRUE	reported	VXyp0J	textfile	2	TRUE
rs141663192	A	G	A	G	-0.32904	-0.0700319	0.0124187	0.0104781	FALSE	FALSE	FALSE	Vixp8V	8	106592814	245369	0.432093	0.871246	outcome	TRUE	reported	textfile	8	105580586	0.0726549	5.93e-06	Caffeine to theophylline ratio	TRUE	reported	VXyp0J	textfile	2	TRUE
rs143665472	G	A	G	A	0.11114	0.059168	0.113598	0.113609	FALSE	FALSE	FALSE	Vixp8V	6	86716590	244541	0.138131	0.668398	outcome	TRUE	reported	textfile	6	86006872	0.0251119	9.61e-06	Caffeine to theophylline ratio	TRUE	reported	VXyp0J	textfile	2	TRUE
rs145924060	G	T	G	T	-0.21703	0.25687	0.0308634	0.027667	FALSE	FALSE	FALSE	Vixp8V	6	139825577	244461	0.268195	0.338177	outcome	TRUE	reported	textfile	6	139504440	0.0459902	2.37e-06	Caffeine to theophylline ratio	TRUE	reported	VXyp0J	textfile	2	TRUE
rs17450665	A	G	A	G	0.442558	-0.0886869	0.00664688	0.00837642	FALSE	FALSE	FALSE	Vixp8V	2	205583612	247540	0.480896	0.853684	outcome	TRUE	reported	textfile	2	204718889	0.0983592	6.81e-06	Caffeine to theophylline ratio	TRUE	reported	VXyp0J	textfile	2	TRUE
rs2042449	A	G	A	G	-0.0886031	-0.0171026	0.214524	0.222234	FALSE	FALSE	FALSE	Vixp8V	5	1416646	245406	0.105992	0.871811	outcome	TRUE	reported	textfile	5	1416531	0.0196398	6.44e-06	Caffeine to theophylline ratio	TRUE	reported	VXyp0J	textfile	2	TRUE
rs2467341	C	T	C	T	0.289437	0.605691	0.984139	0.981183	FALSE	FALSE	FALSE	Vixp8V	15	36762006	247496	0.322188	0.0601178	outcome	TRUE	reported	textfile	15	36469805	0.0637053	5.54e-06	Caffeine to theophylline ratio	TRUE	reported	VXyp0J	textfile	2	TRUE
rs2760226	A	G	A	G	-0.0726789	-0.0453194	0.608278	0.607191	FALSE	FALSE	FALSE	Vixp8V	6	118256085	246966	0.0897643	0.613649	outcome	TRUE	reported	textfile	6	117934922	0.0163431	8.71e-06	Caffeine to theophylline ratio	TRUE	reported	VXyp0J	textfile	2	TRUE
rs2890665	T	A	T	A	-0.0967821	0.158043	0.165956	0.168913	FALSE	TRUE	FALSE	Vixp8V	2	143269225	246734	0.117347	0.178044	outcome	TRUE	reported	textfile	2	142511656	0.021854	9.49e-06	Caffeine to theophylline ratio	TRUE	reported	VXyp0J	textfile	2	TRUE
rs34601	A	G	A	G	0.0818534	-0.11042	0.736175	0.753825	FALSE	FALSE	FALSE	Vixp8V	12	96555819	245941	0.101876	0.278422	outcome	TRUE	reported	textfile	12	96162041	0.0185105	9.78e-06	Caffeine to theophylline ratio	TRUE	reported	VXyp0J	textfile	2	TRUE
rs566916669	T	C	T	C	-0.302661	0.0490003	0.0139124	0.0129944	FALSE	FALSE	FALSE	Vixp8V	9	134466991	244489	0.389318	0.899841	outcome	TRUE	reported	textfile	9	131591604	0.0680968	8.81e-06	Caffeine to theophylline ratio	TRUE	reported	VXyp0J	textfile	2	TRUE
rs62354498	C	T	C	T	0.15931	0.118926	0.0511745	0.0569342	FALSE	FALSE	FALSE	Vixp8V	5	68292947	247540	0.188951	0.529086	outcome	TRUE	reported	textfile	5	68997120	0.0360212	9.75e-06	Caffeine to theophylline ratio	TRUE	reported	VXyp0J	textfile	2	TRUE
rs7154824	A	G	A	G	-0.176615	-0.105005	0.0486714	0.0495617	FALSE	FALSE	FALSE	Vixp8V	14	63152388	246995	0.202928	0.604844	outcome	TRUE	reported	textfile	14	62685670	0.0370021	1.81e-06	Caffeine to theophylline ratio	TRUE	reported	VXyp0J	textfile	2	TRUE
rs72753409	A	G	A	G	-0.213065	-0.12169	0.0289256	0.034355	FALSE	FALSE	FALSE	Vixp8V	1	204945105	247504	0.239439	0.611294	outcome	TRUE	reported	textfile	1	204975977	0.0479267	8.76e-06	Caffeine to theophylline ratio	TRUE	reported	VXyp0J	textfile	2	TRUE
rs74611383	T	C	T	C	0.194804	-0.289503	0.0352104	0.0348105	FALSE	FALSE	FALSE	Vixp8V	16	65164397	247540	0.240392	0.228475	outcome	TRUE	reported	textfile	16	65130494	0.0434971	7.51e-06	Caffeine to theophylline ratio	TRUE	reported	VXyp0J	textfile	2	TRUE
rs7587266	G	A	G	A	-0.0868374	-0.0353322	0.765203	0.762972	FALSE	FALSE	FALSE	Vixp8V	2	11857313	239797	0.104691	0.735748	outcome	TRUE	reported	textfile	2	11717187	0.0192063	6.15e-06	Caffeine to theophylline ratio	TRUE	reported	VXyp0J	textfile	2	TRUE
rs924849	T	C	T	C	-0.232668	0.129425	0.0330493	0.0307263	FALSE	FALSE	FALSE	Vixp8V	1	57776938	247540	0.254406	0.610938	outcome	TRUE	reported	textfile	1	57311266	0.0445861	1.8e-07	Caffeine to theophylline ratio	TRUE	reported	VXyp0J	textfile	2	TRUE
rs977143	A	G	A	G	-0.0847149	0.0221569	0.376393	0.367426	FALSE	FALSE	FALSE	Vixp8V	18	38028165	246937	0.0910368	0.807708	outcome	TRUE	reported	textfile	18	40448201	0.016446	2.59e-07	Caffeine to theophylline ratio	TRUE	reported	VXyp0J	textfile	2	TRUE
rs116943713	G	A	G	A	0.209966	-0.246432	0.0274457	0.0301227	FALSE	FALSE	FALSE	Vixp8V	14	29087388	245280	0.256643	0.336949	outcome	TRUE	reported	textfile	14	28618182	0.0460722	5.18e-06	3-methyl-2-oxovalerate levels	TRUE	reported	vfEL8t	textfile	2	TRUE
rs12716450	T	C	T	C	0.295968	0.13136	0.0128564	0.0134424	FALSE	FALSE	FALSE	Vixp8V	5	92814399	246459	0.378769	0.728736	outcome	TRUE	reported	textfile	5	93478693	0.065473	6.17e-06	3-methyl-2-oxovalerate levels	TRUE	reported	vfEL8t	textfile	2	TRUE
rs142174598	C	G	C	G	-0.420915	-0.405444	0.00644455	0.00649749	FALSE	TRUE	FALSE	Vixp8V	17	32492560	246095	0.549127	0.460306	outcome	TRUE	reported	textfile	17	34165541	0.0935419	6.8e-06	3-methyl-2-oxovalerate levels	TRUE	reported	vfEL8t	textfile	2	TRUE
rs142461926	G	A	G	A	-0.220081	-0.31877	0.026332	0.0250358	FALSE	FALSE	FALSE	Vixp8V	14	26044660	242732	0.281563	0.257574	outcome	TRUE	reported	textfile	14	25575454	0.0468793	2.67e-06	3-methyl-2-oxovalerate levels	TRUE	reported	vfEL8t	textfile	2	TRUE
rs145992024	T	C	T	C	-0.347476	-0.0517374	0.0102986	0.0119097	FALSE	FALSE	FALSE	Vixp8V	12	24437927	246354	0.402066	0.897612	outcome	TRUE	reported	textfile	12	24284993	0.0734813	2.26e-06	3-methyl-2-oxovalerate levels	TRUE	reported	vfEL8t	textfile	2	TRUE
rs34372879	C	T	C	T	-0.0947061	-0.0636439	0.148723	0.155802	FALSE	FALSE	FALSE	Vixp8V	6	41492155	243164	0.12198	0.601841	outcome	TRUE	reported	textfile	6	41524417	0.0213272	8.97e-06	3-methyl-2-oxovalerate levels	TRUE	reported	vfEL8t	textfile	2	TRUE
rs56107485	C	A	C	A	-0.154962	0.25742	0.0606153	0.0645168	FALSE	FALSE	FALSE	Vixp8V	6	156838561	246920	0.178292	0.148792	outcome	TRUE	reported	textfile	6	156517427	0.0310005	5.77e-07	3-methyl-2-oxovalerate levels	TRUE	reported	vfEL8t	textfile	2	TRUE
rs58693102	A	G	A	G	-0.187799	0.241565	0.0331267	0.0311532	FALSE	FALSE	FALSE	Vixp8V	21	41766824	246620	0.252469	0.338663	outcome	TRUE	reported	textfile	21	40394897	0.0414491	5.88e-06	3-methyl-2-oxovalerate levels	TRUE	reported	vfEL8t	textfile	2	TRUE
rs58729469	T	C	T	C	0.101193	-0.0706584	0.159259	0.14704	FALSE	FALSE	FALSE	Vixp8V	11	36071833	247385	0.123872	0.568398	outcome	TRUE	reported	textfile	11	36050283	0.0201862	5.36e-07	3-methyl-2-oxovalerate levels	TRUE	reported	vfEL8t	textfile	2	TRUE
rs6055350	C	G	C	G	-0.215685	-0.0697433	0.962906	0.964095	FALSE	TRUE	FALSE	Vixp8V	20	839515	247430	0.235868	0.767468	outcome	TRUE	reported	textfile	20	858872	0.0396894	5.5e-08	3-methyl-2-oxovalerate levels	TRUE	reported	vfEL8t	textfile	2	TRUE
rs62524533	A	G	A	G	-0.110404	-0.0125244	0.101178	0.101367	FALSE	FALSE	FALSE	Vixp8V	8	135052332	245120	0.145743	0.931518	outcome	TRUE	reported	textfile	8	134040089	0.0244676	6.41e-06	3-methyl-2-oxovalerate levels	TRUE	reported	vfEL8t	textfile	2	TRUE
rs6754181	C	T	C	T	0.0910083	0.00869049	0.840543	0.84011	FALSE	FALSE	FALSE	Vixp8V	2	29966380	245791	0.120209	0.942367	outcome	TRUE	reported	textfile	2	29743514	0.0204779	8.82e-06	3-methyl-2-oxovalerate levels	TRUE	reported	vfEL8t	textfile	2	TRUE
rs7660693	C	T	C	T	0.0791272	0.0840713	0.497027	0.502971	FALSE	FALSE	FALSE	Vixp8V	4	89228383	247540	0.0876642	0.337551	outcome	TRUE	reported	textfile	4	88307231	0.0148481	9.87e-08	3-methyl-2-oxovalerate levels	TRUE	reported	vfEL8t	textfile	2	TRUE
rs77291466	C	T	C	T	-0.12259	-0.171991	0.0806922	0.0784444	FALSE	FALSE	FALSE	Vixp8V	5	59621825	247481	0.164199	0.294888	outcome	TRUE	reported	textfile	5	60325998	0.0272328	6.75e-06	3-methyl-2-oxovalerate levels	TRUE	reported	vfEL8t	textfile	2	TRUE
rs77876488	T	C	T	C	-0.177185	0.271173	0.0472576	0.0532872	FALSE	FALSE	FALSE	Vixp8V	18	10810831	245631	0.19514	0.164642	outcome	TRUE	reported	textfile	18	10810833	0.0350913	4.44e-07	3-methyl-2-oxovalerate levels	TRUE	reported	vfEL8t	textfile	2	TRUE
rs113392484	C	T	C	T	0.318007	-0.147352	0.0109306	0.0090427	FALSE	FALSE	FALSE	Vixp8V	6	79147497	245502	0.463928	0.750775	outcome	TRUE	reported	textfile	6	78437780	0.0686372	3.6e-06	Indolelactate levels	TRUE	reported	qMNqfO	textfile	2	TRUE
rs11598287	A	G	A	G	0.0749453	-0.0407823	0.30454	0.302855	FALSE	FALSE	FALSE	Vixp8V	10	133914409	223942	0.100358	0.684473	outcome	TRUE	reported	textfile	10	132100905	0.0160157	2.88e-06	Indolelactate levels	TRUE	reported	qMNqfO	textfile	2	TRUE
rs11647808	A	C	A	C	0.212473	0.099977	0.0790114	0.0842911	FALSE	FALSE	FALSE	Vixp8V	16	58770881	247446	0.157996	0.526876	outcome	TRUE	reported	textfile	16	58736977	0.0262875	6.34e-16	Indolelactate levels	TRUE	reported	qMNqfO	textfile	2	TRUE
rs117078442	A	G	A	G	-0.209946	0.379141	0.024059	0.0264746	FALSE	FALSE	FALSE	Vixp8V	7	22336301	246784	0.27269	0.164416	outcome	TRUE	reported	textfile	7	22296682	0.046984	7.88e-06	Indolelactate levels	TRUE	reported	qMNqfO	textfile	2	TRUE
rs11950935	C	T	C	T	-0.0798371	-0.0221536	0.194657	0.199846	FALSE	FALSE	FALSE	Vixp8V	5	27771543	247540	0.109312	0.839397	outcome	TRUE	reported	textfile	5	27771436	0.0178954	8.15e-06	Indolelactate levels	TRUE	reported	qMNqfO	textfile	2	TRUE
rs1255731	C	T	C	T	-0.0753124	-0.00131695	0.236978	0.234755	FALSE	FALSE	FALSE	Vixp8V	14	64016311	245488	0.10368	0.989865	outcome	TRUE	reported	textfile	14	63549593	0.0168771	8.1e-06	Indolelactate levels	TRUE	reported	qMNqfO	textfile	2	TRUE
rs1354368	G	A	G	A	-0.072441	0.123336	0.64522	0.652231	FALSE	FALSE	FALSE	Vixp8V	4	100441886	247154	0.0921725	0.180864	outcome	TRUE	reported	textfile	4	99520729	0.0148179	1.01e-06	Indolelactate levels	TRUE	reported	qMNqfO	textfile	2	TRUE
rs139117506	C	A	C	A	-0.175748	0.175347	0.0370029	0.0372581	FALSE	FALSE	FALSE	Vixp8V	15	83976986	244457	0.234664	0.454927	outcome	TRUE	reported	textfile	15	83308234	0.0379139	3.56e-06	Indolelactate levels	TRUE	reported	qMNqfO	textfile	2	TRUE
rs142009207	C	G	C	G	-0.118055	-0.134077	0.0765238	0.0724561	FALSE	TRUE	FALSE	Vixp8V	17	40546411	245935	0.16936	0.428554	outcome	TRUE	reported	textfile	17	42394393	0.0266692	9.57e-06	Indolelactate levels	TRUE	reported	qMNqfO	textfile	2	TRUE
rs145909629	A	G	A	G	0.321487	0.0371359	0.0147347	0.0184469	FALSE	FALSE	FALSE	Vixp8V	9	26547366	244648	0.326145	0.909346	outcome	TRUE	reported	textfile	9	26547368	0.0589415	4.92e-08	Indolelactate levels	TRUE	reported	qMNqfO	textfile	2	TRUE
rs148403098	T	C	T	C	0.167538	-0.00902413	0.0411829	0.0391847	FALSE	FALSE	FALSE	Vixp8V	14	102818282	245874	0.227515	0.968361	outcome	TRUE	reported	textfile	14	102351945	0.0359224	3.1e-06	Indolelactate levels	TRUE	reported	qMNqfO	textfile	2	TRUE
rs150393758	T	C	T	C	0.172921	-0.278715	0.0355126	0.0326896	FALSE	FALSE	FALSE	Vixp8V	17	67860119	237262	0.25204	0.268796	outcome	TRUE	reported	textfile	17	69863978	0.0390292	9.4e-06	Indolelactate levels	TRUE	reported	qMNqfO	textfile	2	TRUE
rs185272650	T	C	T	C	-0.300455	-0.306846	0.0112236	0.0134206	FALSE	FALSE	FALSE	Vixp8V	3	183712552	246152	0.377371	0.416151	outcome	TRUE	reported	textfile	3	183994764	0.067736	9.18e-06	Indolelactate levels	TRUE	reported	qMNqfO	textfile	2	TRUE
rs1867457	C	T	C	T	-0.102015	0.176071	0.111679	0.108	FALSE	FALSE	FALSE	Vixp8V	5	179604217	245709	0.141558	0.21357	outcome	TRUE	reported	textfile	5	180177217	0.0229082	8.46e-06	Indolelactate levels	TRUE	reported	qMNqfO	textfile	2	TRUE
rs190002061	A	G	A	G	-0.265524	-0.147653	0.0150532	0.011151	FALSE	FALSE	FALSE	Vixp8V	2	49479757	244955	0.415825	0.722527	outcome	TRUE	reported	textfile	2	49252618	0.058646	5.97e-06	Indolelactate levels	TRUE	reported	qMNqfO	textfile	2	TRUE
rs19009	C	T	C	T	-0.0637423	0.193679	0.428307	0.444639	FALSE	FALSE	FALSE	Vixp8V	20	6736598	246860	0.0884218	0.0284949	outcome	TRUE	reported	textfile	20	6755951	0.0143515	8.93e-06	Indolelactate levels	TRUE	reported	qMNqfO	textfile	2	TRUE
rs2472509	G	T	G	T	0.07003	0.110041	0.326865	0.324146	FALSE	FALSE	FALSE	Vixp8V	9	107684230	239736	0.0953336	0.248388	outcome	TRUE	reported	textfile	9	104921949	0.0152695	4.51e-06	Indolelactate levels	TRUE	reported	qMNqfO	textfile	2	TRUE
rs2794660	T	C	T	C	0.0949183	0.133638	0.140026	0.158082	FALSE	FALSE	FALSE	Vixp8V	13	47323155	244269	0.120876	0.26891	outcome	TRUE	reported	textfile	13	46749020	0.0213333	8.61e-06	Indolelactate levels	TRUE	reported	qMNqfO	textfile	2	TRUE
rs2997922	T	C	T	C	0.185074	0.0467327	0.709362	0.710382	FALSE	FALSE	FALSE	Vixp8V	9	131580744	247540	0.0966703	0.628795	outcome	TRUE	reported	textfile	9	128818465	0.0156931	4.22e-32	Indolelactate levels	TRUE	reported	qMNqfO	textfile	2	TRUE
rs34380016	G	A	G	A	-0.0666468	-0.00851516	0.437266	0.449078	FALSE	FALSE	FALSE	Vixp8V	1	29558230	247083	0.0882758	0.923155	outcome	TRUE	reported	textfile	1	29231718	0.0146285	5.21e-06	Indolelactate levels	TRUE	reported	qMNqfO	textfile	2	TRUE
rs35021400	A	C	A	C	-0.0820587	-0.0215618	0.214409	0.214758	FALSE	FALSE	FALSE	Vixp8V	16	87046632	243863	0.107627	0.841217	outcome	TRUE	reported	textfile	16	87013026	0.0174559	2.59e-06	Indolelactate levels	TRUE	reported	qMNqfO	textfile	2	TRUE
rs61674325	T	C	T	C	-0.0679091	-0.235291	0.329491	0.329403	FALSE	FALSE	FALSE	Vixp8V	14	44056743	244491	0.0940928	0.0123974	outcome	TRUE	reported	textfile	14	43587540	0.0151389	7.27e-06	Indolelactate levels	TRUE	reported	qMNqfO	textfile	2	TRUE
rs62154332	T	C	T	C	0.118683	-0.265207	0.0765673	0.0765985	FALSE	FALSE	FALSE	Vixp8V	2	102087470	247100	0.164357	0.106614	outcome	TRUE	reported	textfile	2	101471008	0.0265768	7.98e-06	Indolelactate levels	TRUE	reported	qMNqfO	textfile	2	TRUE
rs73782967	A	G	A	G	-0.152997	0.0484106	0.0546588	0.0517517	FALSE	FALSE	FALSE	Vixp8V	5	116263019	246765	0.198359	0.807187	outcome	TRUE	reported	textfile	5	116927323	0.0316953	1.39e-06	Indolelactate levels	TRUE	reported	qMNqfO	textfile	2	TRUE
rs75333405	C	T	C	T	-0.170317	-0.0682154	0.0356968	0.0348874	FALSE	FALSE	FALSE	Vixp8V	12	90230150	243913	0.24013	0.776352	outcome	TRUE	reported	textfile	12	89836373	0.0384177	9.28e-06	Indolelactate levels	TRUE	reported	qMNqfO	textfile	2	TRUE
rs7617388	G	A	G	A	-0.0945532	0.0138329	0.857589	0.850301	FALSE	FALSE	FALSE	Vixp8V	3	18887390	244046	0.123999	0.911175	outcome	TRUE	reported	textfile	3	18845898	0.0213736	9.7e-06	Indolelactate levels	TRUE	reported	qMNqfO	textfile	2	TRUE
rs112482875	C	G	C	G	0.183548	-0.371781	0.0370528	0.0387702	FALSE	TRUE	FALSE	Vixp8V	11	20490470	246439	0.227619	0.102395	outcome	TRUE	reported	textfile	11	20468924	0.0390382	2.58e-06	4-methyl-2-oxopentanoate levels	TRUE	reported	q4uIhh	textfile	2	TRUE
rs12894999	A	G	A	G	-0.0850341	0.0620902	0.813639	0.824965	FALSE	FALSE	FALSE	Vixp8V	14	102537609	244106	0.116241	0.593237	outcome	TRUE	reported	textfile	14	102071272	0.019043	7.99e-06	4-methyl-2-oxopentanoate levels	TRUE	reported	q4uIhh	textfile	2	TRUE
rs2291115	T	C	T	C	-0.0877537	-0.0205226	0.188329	0.183781	FALSE	FALSE	FALSE	Vixp8V	1	84021429	238354	0.115361	0.858803	outcome	TRUE	reported	textfile	1	83555746	0.0192477	5.14e-06	4-methyl-2-oxopentanoate levels	TRUE	reported	q4uIhh	textfile	2	TRUE
rs56107485	C	A	C	A	-0.152913	0.25742	0.0606982	0.0645168	FALSE	FALSE	FALSE	Vixp8V	6	156838561	246920	0.178292	0.148792	outcome	TRUE	reported	textfile	6	156517427	0.0307105	6.39e-07	4-methyl-2-oxopentanoate levels	TRUE	reported	q4uIhh	textfile	2	TRUE
rs58729469	T	C	T	C	0.0976357	-0.0706584	0.159237	0.14704	FALSE	FALSE	FALSE	Vixp8V	11	36071833	247385	0.123872	0.568398	outcome	TRUE	reported	textfile	11	36050283	0.0200177	1.07e-06	4-methyl-2-oxopentanoate levels	TRUE	reported	q4uIhh	textfile	2	TRUE
rs6055350	C	G	C	G	-0.186005	-0.0697433	0.96283	0.964095	FALSE	TRUE	FALSE	Vixp8V	20	839515	247430	0.235868	0.767468	outcome	TRUE	reported	textfile	20	858872	0.0393211	2.24e-06	4-methyl-2-oxopentanoate levels	TRUE	reported	q4uIhh	textfile	2	TRUE
rs6754181	C	T	C	T	0.0935486	0.00869049	0.840504	0.84011	FALSE	FALSE	FALSE	Vixp8V	2	29966380	245791	0.120209	0.942367	outcome	TRUE	reported	textfile	2	29743514	0.0202835	3.99e-06	4-methyl-2-oxopentanoate levels	TRUE	reported	q4uIhh	textfile	2	TRUE
rs7012455	T	C	T	C	0.0767546	-0.170829	0.72081	0.723244	FALSE	FALSE	FALSE	Vixp8V	8	52688351	247162	0.0982139	0.0819717	outcome	TRUE	reported	textfile	8	51775791	0.0165318	3.44e-06	4-methyl-2-oxopentanoate levels	TRUE	reported	q4uIhh	textfile	2	TRUE
rs73597221	A	G	A	G	-0.17389	-0.021944	0.0466309	0.0488423	FALSE	FALSE	FALSE	Vixp8V	11	132108194	245658	0.203561	0.914154	outcome	TRUE	reported	textfile	11	132238300	0.0348777	6.17e-07	4-methyl-2-oxopentanoate levels	TRUE	reported	q4uIhh	textfile	2	TRUE
rs75090459	A	G	A	G	0.26568	0.304846	0.017058	0.0163833	FALSE	FALSE	FALSE	Vixp8V	13	22701989	245494	0.347077	0.379768	outcome	TRUE	reported	textfile	13	22127850	0.0567147	2.81e-06	4-methyl-2-oxopentanoate levels	TRUE	reported	q4uIhh	textfile	2	TRUE
rs77753167	T	C	T	C	-0.147065	0.384388	0.0607551	0.0700289	FALSE	FALSE	FALSE	Vixp8V	18	10814500	243521	0.172379	0.0257536	outcome	TRUE	reported	textfile	18	10814502	0.0310573	2.19e-06	4-methyl-2-oxopentanoate levels	TRUE	reported	q4uIhh	textfile	2	TRUE
rs893971	G	A	G	A	0.0924746	0.0190445	0.399187	0.399628	FALSE	FALSE	FALSE	Vixp8V	4	89203670	247540	0.0895095	0.83151	outcome	TRUE	reported	textfile	4	88282518	0.0150638	8.31e-10	4-methyl-2-oxopentanoate levels	TRUE	reported	q4uIhh	textfile	2	TRUE
rs111274172	T	A	T	A	0.264806	-0.191398	0.0193261	0.0238765	FALSE	TRUE	FALSE	Vixp8V	20	36745518	244550	0.288691	0.507339	outcome	TRUE	reported	textfile	20	38117116	0.0526607	4.94e-07	Erythritol levels in elite athletes	TRUE	reported	rRM79J	textfile	2	TRUE
rs116078994	A	C	A	C	0.252839	-0.482857	0.0183301	0.0184758	FALSE	FALSE	FALSE	Vixp8V	3	41100272	247540	0.326017	0.138586	outcome	TRUE	reported	textfile	3	41058781	0.0537262	2.53e-06	Erythritol levels in elite athletes	TRUE	reported	rRM79J	textfile	2	TRUE
rs117113173	G	C	G	C	0.245682	-0.00463767	0.0231459	0.0249556	FALSE	TRUE	FALSE	Vixp8V	19	32871306	247540	0.280746	0.98682	outcome	TRUE	reported	textfile	19	32380400	0.0480425	3.16e-07	Erythritol levels in elite athletes	TRUE	reported	rRM79J	textfile	2	TRUE
rs12633047	T	C	T	C	0.130274	0.119959	0.0692572	0.0686152	FALSE	FALSE	FALSE	Vixp8V	3	53393844	247540	0.172988	0.488027	outcome	TRUE	reported	textfile	3	53359817	0.0282786	4.09e-06	Erythritol levels in elite athletes	TRUE	reported	rRM79J	textfile	2	TRUE
rs12893100	T	C	T	C	0.0721428	0.03662	0.291436	0.306303	FALSE	FALSE	FALSE	Vixp8V	14	91162063	243579	0.0958067	0.702292	outcome	TRUE	reported	textfile	14	90695719	0.016087	7.31e-06	Erythritol levels in elite athletes	TRUE	reported	rRM79J	textfile	2	TRUE
rs142601344	T	C	T	C	0.34102	-0.098953	0.0113622	0.00855071	FALSE	FALSE	FALSE	Vixp8V	3	165581890	245886	0.476661	0.835544	outcome	TRUE	reported	textfile	3	165864102	0.0685053	6.42e-07	Erythritol levels in elite athletes	TRUE	reported	rRM79J	textfile	2	TRUE
rs144368133	G	A	G	A	-0.33485	-0.107137	0.0107812	0.0123814	FALSE	FALSE	FALSE	Vixp8V	5	57226945	245328	0.389696	0.783373	outcome	TRUE	reported	textfile	5	57931118	0.0704029	1.97e-06	Erythritol levels in elite athletes	TRUE	reported	rRM79J	textfile	2	TRUE
rs148188291	G	A	G	A	-0.312133	0.11869	0.011176	0.0103676	FALSE	FALSE	FALSE	Vixp8V	18	18862726	245042	0.434215	0.784589	outcome	TRUE	reported	textfile	18	21282765	0.068299	4.88e-06	Erythritol levels in elite athletes	TRUE	reported	rRM79J	textfile	2	TRUE
rs150921780	T	C	T	C	0.157491	0.0305156	0.0444772	0.0461839	FALSE	FALSE	FALSE	Vixp8V	22	43738701	247175	0.207476	0.883069	outcome	TRUE	reported	textfile	22	43342695	0.0349348	6.54e-06	Erythritol levels in elite athletes	TRUE	reported	rRM79J	textfile	2	TRUE
rs181823223	T	C	T	C	-0.108427	-0.0327317	0.117225	0.114862	FALSE	FALSE	FALSE	Vixp8V	11	32536032	226198	0.143726	0.819851	outcome	TRUE	reported	textfile	11	32514486	0.02309	2.66e-06	Erythritol levels in elite athletes	TRUE	reported	rRM79J	textfile	2	TRUE
rs1865475	A	G	A	G	-0.115293	-0.30163	0.0960525	0.0972513	FALSE	FALSE	FALSE	Vixp8V	15	55406495	247205	0.148024	0.041579	outcome	TRUE	reported	textfile	15	55114297	0.0244655	2.45e-06	Erythritol levels in elite athletes	TRUE	reported	rRM79J	textfile	2	TRUE
rs27598	A	G	A	G	-0.0675333	0.132374	0.616334	0.619719	FALSE	FALSE	FALSE	Vixp8V	5	50158299	245149	0.0907206	0.144528	outcome	TRUE	reported	textfile	5	50862465	0.0149044	5.87e-06	Erythritol levels in elite athletes	TRUE	reported	rRM79J	textfile	2	TRUE
rs35208507	G	A	G	A	-0.0782231	-0.104176	0.310554	0.309693	FALSE	FALSE	FALSE	Vixp8V	16	20388929	247540	0.0948332	0.271978	outcome	TRUE	reported	textfile	16	20377607	0.0157699	7.04e-07	Erythritol levels in elite athletes	TRUE	reported	rRM79J	textfile	2	TRUE
rs376874259	G	T	G	T	-0.178181	0.127009	0.0422138	0.0460492	FALSE	FALSE	FALSE	Vixp8V	1	176279559	247529	0.208839	0.543077	outcome	TRUE	reported	textfile	1	176310423	0.0359668	7.27e-07	Erythritol levels in elite athletes	TRUE	reported	rRM79J	textfile	2	TRUE
rs4426692	G	A	G	A	-0.068372	-0.0881976	0.331673	0.327404	FALSE	FALSE	FALSE	Vixp8V	3	84743057	246391	0.0937631	0.346888	outcome	TRUE	reported	textfile	3	84693906	0.0152462	7.31e-06	Erythritol levels in elite athletes	TRUE	reported	rRM79J	textfile	2	TRUE
rs55769487	T	C	T	C	0.0923657	0.147044	0.152674	0.156536	FALSE	FALSE	FALSE	Vixp8V	2	127838115	246442	0.121025	0.224371	outcome	TRUE	reported	textfile	2	127080539	0.0199838	3.8e-06	Erythritol levels in elite athletes	TRUE	reported	rRM79J	textfile	2	TRUE
rs71480323	A	G	A	G	-0.101121	0.242706	0.123767	0.120084	FALSE	FALSE	FALSE	Vixp8V	11	116771600	245827	0.135095	0.072406	outcome	TRUE	reported	textfile	11	116900884	0.0217504	3.33e-06	Erythritol levels in elite athletes	TRUE	reported	rRM79J	textfile	2	TRUE
rs72692616	A	G	A	G	-0.333531	0.0228169	0.0535583	0.0579917	FALSE	FALSE	FALSE	Vixp8V	1	46407287	247199	0.187272	0.903027	outcome	TRUE	reported	textfile	1	45941615	0.0319348	1.56e-25	Erythritol levels in elite athletes	TRUE	reported	rRM79J	textfile	2	TRUE
rs75505443	T	A	T	A	0.369506	0.208321	0.00756272	0.00801064	FALSE	TRUE	FALSE	Vixp8V	2	46091631	246672	0.494367	0.673471	outcome	TRUE	reported	textfile	2	45864492	0.0830332	8.58e-06	Erythritol levels in elite athletes	TRUE	reported	rRM79J	textfile	2	TRUE
rs79695006	G	A	G	A	0.146655	-0.36753	0.0571607	0.0559455	FALSE	FALSE	FALSE	Vixp8V	7	107934113	243192	0.191703	0.0552139	outcome	TRUE	reported	textfile	7	108293669	0.0312792	2.75e-06	Erythritol levels in elite athletes	TRUE	reported	rRM79J	textfile	2	TRUE
rs9813594	C	T	C	T	-0.0730144	0.114598	0.659893	0.65752	FALSE	FALSE	FALSE	Vixp8V	3	109715661	246626	0.0925056	0.215411	outcome	TRUE	reported	textfile	3	109996814	0.0154387	2.25e-06	Erythritol levels in elite athletes	TRUE	reported	rRM79J	textfile	2	TRUE
rs9858049	T	C	T	C	-0.135463	-0.244384	0.123202	0.122378	FALSE	FALSE	FALSE	Vixp8V	3	53277811	244786	0.134512	0.0692442	outcome	TRUE	reported	textfile	3	53243795	0.0219498	6.76e-10	Erythritol levels in elite athletes	TRUE	reported	rRM79J	textfile	2	TRUE
rs111838413	C	A	C	A	0.177437	0.0358872	0.0397048	0.0400856	FALSE	FALSE	FALSE	Vixp8V	3	18082014	245200	0.225097	0.87333	outcome	TRUE	reported	textfile	3	18040522	0.0395399	7.21e-06	3-methyl-2-oxobutyrate levels	TRUE	reported	QeTHiD	textfile	2	TRUE
rs1129043	C	T	C	T	-0.131118	-0.0311968	0.576689	0.578121	FALSE	FALSE	FALSE	Vixp8V	4	89183131	243635	0.0894629	0.727305	outcome	TRUE	reported	textfile	4	88261979	0.0157904	1.01e-16	3-methyl-2-oxobutyrate levels	TRUE	reported	QeTHiD	textfile	2	TRUE
rs117675121	C	A	C	A	-0.227121	-0.0904255	0.0253311	0.0293292	FALSE	FALSE	FALSE	Vixp8V	8	66833673	246461	0.259071	0.727061	outcome	TRUE	reported	textfile	8	65921438	0.0489585	3.5e-06	3-methyl-2-oxobutyrate levels	TRUE	reported	QeTHiD	textfile	2	TRUE
rs12894999	A	G	A	G	-0.0982367	0.0620902	0.813368	0.824965	FALSE	FALSE	FALSE	Vixp8V	14	102537609	244106	0.116241	0.593237	outcome	TRUE	reported	textfile	14	102071272	0.0197435	6.5e-07	3-methyl-2-oxobutyrate levels	TRUE	reported	QeTHiD	textfile	2	TRUE
rs13270448	G	A	G	A	0.0763145	-0.0095643	0.544031	0.533706	FALSE	FALSE	FALSE	Vixp8V	8	50001216	246619	0.0879328	0.913386	outcome	TRUE	reported	textfile	8	49088657	0.0154491	7.82e-07	3-methyl-2-oxobutyrate levels	TRUE	reported	QeTHiD	textfile	2	TRUE
rs138447973	C	T	C	T	0.225893	0.0139929	0.0249754	0.0157566	FALSE	FALSE	FALSE	Vixp8V	17	6191760	239297	0.356275	0.968671	outcome	TRUE	reported	textfile	17	6288440	0.0498426	5.84e-06	3-methyl-2-oxobutyrate levels	TRUE	reported	QeTHiD	textfile	2	TRUE
rs139282082	G	T	G	T	-0.212207	0.155359	0.026625	0.0233309	FALSE	FALSE	FALSE	Vixp8V	10	111143413	244161	0.291249	0.593741	outcome	TRUE	reported	textfile	10	109383655	0.0476843	8.58e-06	3-methyl-2-oxobutyrate levels	TRUE	reported	QeTHiD	textfile	2	TRUE
rs141436484	G	A	G	A	0.119976	-0.0349821	0.119625	0.112383	FALSE	FALSE	FALSE	Vixp8V	13	78655929	241749	0.140304	0.803105	outcome	TRUE	reported	textfile	13	78081794	0.0236236	3.8e-07	3-methyl-2-oxobutyrate levels	TRUE	reported	QeTHiD	textfile	2	TRUE
rs143866653	C	A	C	A	-0.233425	0.361749	0.0236865	0.0207827	FALSE	FALSE	FALSE	Vixp8V	15	39810102	241475	0.312774	0.247443	outcome	TRUE	reported	textfile	15	39517901	0.0502906	3.46e-06	3-methyl-2-oxobutyrate levels	TRUE	reported	QeTHiD	textfile	2	TRUE
rs146964322	G	C	G	C	0.148688	0.124345	0.064898	0.0585988	FALSE	TRUE	FALSE	Vixp8V	9	133926933	247343	0.187019	0.506128	outcome	TRUE	reported	textfile	9	131051546	0.0310762	1.71e-06	3-methyl-2-oxobutyrate levels	TRUE	reported	QeTHiD	textfile	2	TRUE
rs16922127	T	G	T	G	-0.1432	0.222149	0.0645772	0.0715327	FALSE	FALSE	FALSE	Vixp8V	9	4823425	245580	0.170671	0.193045	outcome	TRUE	reported	textfile	9	4823425	0.0311068	4.15e-06	3-methyl-2-oxobutyrate levels	TRUE	reported	QeTHiD	textfile	2	TRUE
rs201357853	T	A	T	A	0.121602	0.0611369	0.0884499	0.091192	FALSE	TRUE	FALSE	Vixp8V	6	164309144	246173	0.152673	0.688831	outcome	TRUE	reported	textfile	6	163888112	0.0269646	6.49e-06	3-methyl-2-oxobutyrate levels	TRUE	reported	QeTHiD	textfile	2	TRUE
rs34402912	C	T	C	T	0.124264	0.012674	0.0826055	0.0882463	FALSE	FALSE	FALSE	Vixp8V	13	59681335	247540	0.154001	0.93441	outcome	TRUE	reported	textfile	13	59107201	0.0280235	9.24e-06	3-methyl-2-oxobutyrate levels	TRUE	reported	QeTHiD	textfile	2	TRUE
rs45591543	T	C	T	C	0.270085	-0.289329	0.0164948	0.0161388	FALSE	FALSE	FALSE	Vixp8V	14	90043341	247540	0.347945	0.405671	outcome	TRUE	reported	textfile	14	89576997	0.0595489	5.75e-06	3-methyl-2-oxobutyrate levels	TRUE	reported	QeTHiD	textfile	2	TRUE
rs6437111	T	C	T	C	-0.0730313	0.0131977	0.623194	0.628723	FALSE	FALSE	FALSE	Vixp8V	2	150713157	247540	0.0907519	0.884375	outcome	TRUE	reported	textfile	2	149856643	0.0157383	3.48e-06	3-methyl-2-oxobutyrate levels	TRUE	reported	QeTHiD	textfile	2	TRUE
rs71434672	T	A	T	A	-0.151261	0.0812019	0.059628	0.0656806	FALSE	TRUE	FALSE	Vixp8V	2	190812480	247143	0.176716	0.645871	outcome	TRUE	reported	textfile	2	189947754	0.0321585	2.56e-06	3-methyl-2-oxobutyrate levels	TRUE	reported	QeTHiD	textfile	2	TRUE
rs76701293	A	G	A	G	-0.155826	0.161473	0.0504492	0.052986	FALSE	FALSE	FALSE	Vixp8V	15	56762944	246848	0.195102	0.407878	outcome	TRUE	reported	textfile	15	56470746	0.0352527	9.86e-06	3-methyl-2-oxobutyrate levels	TRUE	reported	QeTHiD	textfile	2	TRUE
rs77095091	C	T	C	T	-0.127049	-0.0900666	0.0767112	0.0856864	FALSE	FALSE	FALSE	Vixp8V	7	22432746	247058	0.15699	0.566165	outcome	TRUE	reported	textfile	7	22393127	0.0286851	9.46e-06	3-methyl-2-oxobutyrate levels	TRUE	reported	QeTHiD	textfile	2	TRUE
rs77182631	A	G	A	G	-0.175305	-0.0670588	0.0446725	0.0410212	FALSE	FALSE	FALSE	Vixp8V	21	37663217	243569	0.222154	0.762761	outcome	TRUE	reported	textfile	21	36290919	0.0370791	2.27e-06	3-methyl-2-oxobutyrate levels	TRUE	reported	QeTHiD	textfile	2	TRUE
rs80195374	A	G	A	G	0.250371	0.44421	0.0222903	0.0232114	FALSE	FALSE	FALSE	Vixp8V	10	10996552	244750	0.29332	0.129919	outcome	TRUE	reported	textfile	10	10954589	0.0520121	1.48e-06	3-methyl-2-oxobutyrate levels	TRUE	reported	QeTHiD	textfile	2	TRUE
rs9963006	A	G	A	G	-0.0758529	-0.00890627	0.626775	0.640386	FALSE	FALSE	FALSE	Vixp8V	18	57603883	242513	0.0922534	0.923091	outcome	TRUE	reported	textfile	18	59936651	0.016472	4.13e-06	3-methyl-2-oxobutyrate levels	TRUE	reported	QeTHiD	textfile	2	TRUE
rs10028378	G	T	G	T	0.0996459	0.108226	0.825977	0.828584	FALSE	FALSE	FALSE	Vixp8V	4	164782232	240255	0.117892	0.358617	outcome	TRUE	reported	textfile	4	163861080	0.0214694	3.46e-06	3-hydroxysebacate levels	TRUE	reported	xw6kjH	textfile	2	TRUE
rs1126742	G	A	G	A	-0.251503	0.120696	0.125154	0.138883	FALSE	FALSE	FALSE	Vixp8V	1	47398496	247540	0.126563	0.340261	outcome	TRUE	reported	textfile	1	46932824	0.023906	6.95e-26	3-hydroxysebacate levels	TRUE	reported	xw6kjH	textfile	2	TRUE
rs113017771	C	G	C	G	0.392351	-0.1823	0.010011	0.011683	FALSE	TRUE	FALSE	Vixp8V	19	1719641	247540	0.408031	0.655035	outcome	TRUE	reported	textfile	19	1719642	0.0797938	8.79e-07	3-hydroxysebacate levels	TRUE	reported	xw6kjH	textfile	2	TRUE
rs1153602	A	T	A	T	-0.0812575	-0.0058337	0.336326	0.323821	FALSE	TRUE	FALSE	Vixp8V	3	25571152	246701	0.093709	0.950361	outcome	TRUE	reported	textfile	3	25529661	0.0167246	1.18e-06	3-hydroxysebacate levels	TRUE	reported	xw6kjH	textfile	2	TRUE
rs117004471	T	C	T	C	0.375531	-0.543349	0.00897629	0.00839739	FALSE	FALSE	FALSE	Vixp8V	13	87991773	247041	0.482586	0.260203	outcome	TRUE	reported	textfile	13	87339518	0.0844744	8.77e-06	3-hydroxysebacate levels	TRUE	reported	xw6kjH	textfile	2	TRUE
rs117724688	C	T	C	T	-0.285861	-0.379534	0.0156444	0.0152437	FALSE	FALSE	FALSE	Vixp8V	8	130347114	244626	0.357969	0.289034	outcome	TRUE	reported	textfile	8	129334868	0.0637472	7.32e-06	3-hydroxysebacate levels	TRUE	reported	xw6kjH	textfile	2	TRUE
rs150942244	T	C	T	C	0.265696	0.0796569	0.02	0.0219061	FALSE	FALSE	FALSE	Vixp8V	12	128778036	243973	0.301151	0.791389	outcome	TRUE	reported	textfile	12	128293491	0.0565046	2.57e-06	3-hydroxysebacate levels	TRUE	reported	xw6kjH	textfile	2	TRUE
rs185853925	T	C	T	C	0.324786	-0.093553	0.0134541	0.0106287	FALSE	FALSE	FALSE	Vixp8V	4	157572482	245374	0.427677	0.826847	outcome	TRUE	reported	textfile	4	156651330	0.0690059	2.52e-06	3-hydroxysebacate levels	TRUE	reported	xw6kjH	textfile	2	TRUE
rs2837077	T	C	T	C	0.0782247	0.073702	0.450339	0.449149	FALSE	FALSE	FALSE	Vixp8V	21	40936149	244498	0.0886122	0.405558	outcome	TRUE	reported	textfile	21	39564222	0.0160525	1.1e-06	3-hydroxysebacate levels	TRUE	reported	xw6kjH	textfile	2	TRUE
rs3009980	G	A	G	A	-0.0795132	0.0593749	0.283734	0.288389	FALSE	FALSE	FALSE	Vixp8V	1	45699584	247241	0.0965927	0.538757	outcome	TRUE	reported	textfile	1	45233912	0.0177061	7.1e-06	3-hydroxysebacate levels	TRUE	reported	xw6kjH	textfile	2	TRUE
rs61875118	C	T	C	T	0.0877104	0.0828509	0.226165	0.226439	FALSE	FALSE	FALSE	Vixp8V	10	114750236	242615	0.105671	0.433015	outcome	TRUE	reported	textfile	10	112990477	0.0192357	5.12e-06	3-hydroxysebacate levels	TRUE	reported	xw6kjH	textfile	2	TRUE
rs62384970	C	T	C	T	0.163727	-0.0376598	0.0492196	0.0553355	FALSE	FALSE	FALSE	Vixp8V	5	157908577	246930	0.191097	0.843771	outcome	TRUE	reported	textfile	5	158481569	0.0366287	7.83e-06	3-hydroxysebacate levels	TRUE	reported	xw6kjH	textfile	2	TRUE
rs6668000	A	G	A	G	0.0781327	0.0914124	0.630499	0.64244	FALSE	FALSE	FALSE	Vixp8V	1	111006869	240765	0.0925976	0.323544	outcome	TRUE	reported	textfile	1	110464247	0.0167975	3.3e-06	3-hydroxysebacate levels	TRUE	reported	xw6kjH	textfile	2	TRUE
rs72817577	T	C	T	C	-0.235596	0.169769	0.0282864	0.0295286	FALSE	FALSE	FALSE	Vixp8V	5	164587210	247540	0.258479	0.51131	outcome	TRUE	reported	textfile	5	165160204	0.047502	7.06e-07	3-hydroxysebacate levels	TRUE	reported	xw6kjH	textfile	2	TRUE
rs73213447	G	A	G	A	-0.399753	0.224628	0.00821918	0.00634603	FALSE	FALSE	FALSE	Vixp8V	7	119806379	246532	0.555423	0.685899	outcome	TRUE	reported	textfile	7	120166325	0.0881886	5.82e-06	3-hydroxysebacate levels	TRUE	reported	xw6kjH	textfile	2	TRUE
rs7542137	T	C	T	C	0.103358	-0.0274136	0.603252	0.612493	FALSE	FALSE	FALSE	Vixp8V	1	151868892	246989	0.0898471	0.760279	outcome	TRUE	reported	textfile	1	151896416	0.0161578	1.59e-10	3-hydroxysebacate levels	TRUE	reported	xw6kjH	textfile	2	TRUE
rs75538425	A	G	A	G	-0.241555	-0.301992	0.0228517	0.0193248	FALSE	FALSE	FALSE	Vixp8V	9	123679340	243055	0.31997	0.345265	outcome	TRUE	reported	textfile	9	120917062	0.0534977	6.32e-06	3-hydroxysebacate levels	TRUE	reported	xw6kjH	textfile	2	TRUE
rs75995468	T	C	T	C	0.11364	-0.000797852	0.138317	0.136695	FALSE	FALSE	FALSE	Vixp8V	3	13323029	244409	0.128466	0.995045	outcome	TRUE	reported	textfile	3	13281529	0.0232304	9.99e-07	3-hydroxysebacate levels	TRUE	reported	xw6kjH	textfile	2	TRUE
rs77899273	C	T	C	T	0.135289	0.214805	0.0821363	0.0687495	FALSE	FALSE	FALSE	Vixp8V	12	57153140	233907	0.178032	0.227605	outcome	TRUE	reported	textfile	12	56759356	0.0296619	5.09e-06	3-hydroxysebacate levels	TRUE	reported	xw6kjH	textfile	2	TRUE
rs78813940	T	C	T	C	0.561168	-0.0974516	0.00403888	0.00215021	FALSE	FALSE	FALSE	Vixp8V	15	54126294	246487	0.947083	0.918045	outcome	TRUE	reported	textfile	15	53834097	0.125243	7.44e-06	3-hydroxysebacate levels	TRUE	reported	xw6kjH	textfile	2	TRUE
rs79795772	A	G	A	G	-0.189938	0.106055	0.0396291	0.0379617	FALSE	FALSE	FALSE	Vixp8V	5	96089527	246683	0.228827	0.643026	outcome	TRUE	reported	textfile	5	96753823	0.0407287	3.11e-06	3-hydroxysebacate levels	TRUE	reported	xw6kjH	textfile	2	TRUE
rs10897211	A	G	A	G	0.0741728	0.142713	0.377939	0.368259	FALSE	FALSE	FALSE	Vixp8V	11	61823576	240294	0.0922121	0.121704	outcome	TRUE	reported	textfile	11	62056104	0.0160456	3.79e-06	1-palmitoyl-2-linoleoyl-GPE (16:0/18:2) levels	TRUE	reported	UJOEeS	textfile	2	TRUE
rs11586345	A	G	A	G	-0.194061	0.0381193	0.0342157	0.031918	FALSE	FALSE	FALSE	Vixp8V	1	241191469	246679	0.250933	0.879258	outcome	TRUE	reported	textfile	1	241028169	0.0420702	3.97e-06	1-palmitoyl-2-linoleoyl-GPE (16:0/18:2) levels	TRUE	reported	UJOEeS	textfile	2	TRUE
rs11854242	T	C	T	C	-0.107913	-0.0669334	0.278639	0.273253	FALSE	FALSE	FALSE	Vixp8V	15	58571910	243130	0.0991414	0.499593	outcome	TRUE	reported	textfile	15	58279711	0.0172158	3.65e-10	1-palmitoyl-2-linoleoyl-GPE (16:0/18:2) levels	TRUE	reported	UJOEeS	textfile	2	TRUE
rs12071585	T	C	T	C	-0.102691	-0.139456	0.136291	0.141355	FALSE	FALSE	FALSE	Vixp8V	1	64033048	246627	0.1258	0.267621	outcome	TRUE	reported	textfile	1	63567377	0.0224012	4.56e-06	1-palmitoyl-2-linoleoyl-GPE (16:0/18:2) levels	TRUE	reported	UJOEeS	textfile	2	TRUE
rs12928099	A	C	A	C	-0.100053	-0.093258	0.290801	0.296449	FALSE	FALSE	FALSE	Vixp8V	16	15150505	246818	0.0959711	0.331185	outcome	TRUE	reported	textfile	16	15056648	0.0168282	2.76e-09	1-palmitoyl-2-linoleoyl-GPE (16:0/18:2) levels	TRUE	reported	UJOEeS	textfile	2	TRUE
rs13204061	A	G	A	G	0.102264	0.0326895	0.129748	0.128144	FALSE	FALSE	FALSE	Vixp8V	6	148730277	244850	0.131566	0.803775	outcome	TRUE	reported	textfile	6	148409141	0.0227151	6.73e-06	1-palmitoyl-2-linoleoyl-GPE (16:0/18:2) levels	TRUE	reported	UJOEeS	textfile	2	TRUE
rs13382655	A	G	A	G	0.223365	0.465883	0.0272043	0.030302	FALSE	FALSE	FALSE	Vixp8V	2	43492050	247129	0.255565	0.0683112	outcome	TRUE	reported	textfile	2	43264911	0.0468001	1.82e-06	1-palmitoyl-2-linoleoyl-GPE (16:0/18:2) levels	TRUE	reported	UJOEeS	textfile	2	TRUE
rs140921596	G	A	G	A	-0.34829	0.147787	0.0106162	0.010073	FALSE	FALSE	FALSE	Vixp8V	17	14936050	245954	0.438975	0.73637	outcome	TRUE	reported	textfile	17	15032733	0.0753697	3.82e-06	1-palmitoyl-2-linoleoyl-GPE (16:0/18:2) levels	TRUE	reported	UJOEeS	textfile	2	TRUE
rs141089920	T	C	T	C	0.488588	-0.675371	0.00510204	0.00580262	FALSE	FALSE	FALSE	Vixp8V	1	161456767	246699	0.576873	0.241702	outcome	TRUE	reported	textfile	1	161486977	0.107875	5.92e-06	1-palmitoyl-2-linoleoyl-GPE (16:0/18:2) levels	TRUE	reported	UJOEeS	textfile	2	TRUE
rs143411857	C	T	C	T	0.247304	-0.0759503	0.018992	0.0169249	FALSE	FALSE	FALSE	Vixp8V	13	77784472	245024	0.343691	0.825105	outcome	TRUE	reported	textfile	13	77210337	0.0558562	9.53e-06	1-palmitoyl-2-linoleoyl-GPE (16:0/18:2) levels	TRUE	reported	UJOEeS	textfile	2	TRUE
rs146654860	A	G	A	G	-0.21409	-0.12539	0.0311551	0.03506	FALSE	FALSE	FALSE	Vixp8V	11	15443951	245893	0.239002	0.599834	outcome	TRUE	reported	textfile	11	15422405	0.0438477	1.05e-06	1-palmitoyl-2-linoleoyl-GPE (16:0/18:2) levels	TRUE	reported	UJOEeS	textfile	2	TRUE
rs174564	G	A	G	A	0.423895	0.234945	0.343943	0.348584	FALSE	FALSE	FALSE	Vixp8V	11	61588305	247054	0.0921051	0.0107463	outcome	TRUE	reported	textfile	11	61820833	0.0154801	4.34e-165	1-palmitoyl-2-linoleoyl-GPE (16:0/18:2) levels	TRUE	reported	UJOEeS	textfile	2	TRUE
rs1946885	A	G	A	G	-0.0697422	0.0870729	0.435665	0.446842	FALSE	FALSE	FALSE	Vixp8V	2	4841651	246097	0.0883803	0.324522	outcome	TRUE	reported	textfile	2	4794061	0.0156063	7.86e-06	1-palmitoyl-2-linoleoyl-GPE (16:0/18:2) levels	TRUE	reported	UJOEeS	textfile	2	TRUE
rs204478	T	A	T	A	0.096137	-0.221035	0.169087	0.178733	FALSE	TRUE	FALSE	Vixp8V	19	45479451	246806	0.11435	0.0532406	outcome	TRUE	reported	textfile	19	44976194	0.0205501	2.89e-06	1-palmitoyl-2-linoleoyl-GPE (16:0/18:2) levels	TRUE	reported	UJOEeS	textfile	2	TRUE
rs2072560	C	T	C	T	-0.164966	0.227072	0.937113	0.941444	FALSE	FALSE	FALSE	Vixp8V	11	116661826	247439	0.186716	0.223932	outcome	TRUE	reported	textfile	11	116791110	0.0315419	1.69e-07	1-palmitoyl-2-linoleoyl-GPE (16:0/18:2) levels	TRUE	reported	UJOEeS	textfile	2	TRUE
rs261290	C	T	C	T	-0.338497	-0.0201819	0.656862	0.65518	FALSE	FALSE	FALSE	Vixp8V	15	58678720	246729	0.0923775	0.827061	outcome	TRUE	reported	textfile	15	58386521	0.0161465	1.39e-97	1-palmitoyl-2-linoleoyl-GPE (16:0/18:2) levels	TRUE	reported	UJOEeS	textfile	2	TRUE
rs330078	T	C	T	C	0.0718078	0.00933445	0.563231	0.570126	FALSE	FALSE	FALSE	Vixp8V	8	9155685	234864	0.0907807	0.918103	outcome	TRUE	reported	textfile	8	9298175	0.0158701	6.05e-06	1-palmitoyl-2-linoleoyl-GPE (16:0/18:2) levels	TRUE	reported	UJOEeS	textfile	2	TRUE
rs483082	T	G	T	G	0.0998681	-0.057606	0.22381	0.234743	FALSE	FALSE	FALSE	Vixp8V	19	45416178	245952	0.103771	0.578808	outcome	TRUE	reported	textfile	19	44912921	0.0183392	5.16e-08	1-palmitoyl-2-linoleoyl-GPE (16:0/18:2) levels	TRUE	reported	UJOEeS	textfile	2	TRUE
rs629501	T	C	T	C	-0.0797645	-0.0241626	0.260123	0.258396	FALSE	FALSE	FALSE	Vixp8V	18	66859996	247109	0.0999902	0.809052	outcome	TRUE	reported	textfile	18	69192759	0.0173819	4.46e-06	1-palmitoyl-2-linoleoyl-GPE (16:0/18:2) levels	TRUE	reported	UJOEeS	textfile	2	TRUE
rs633695	G	A	G	A	0.24634	-0.000655463	0.285463	0.291124	FALSE	FALSE	FALSE	Vixp8V	15	58725839	243357	0.0972091	0.99462	outcome	TRUE	reported	textfile	15	58433640	0.01709	4.21e-47	1-palmitoyl-2-linoleoyl-GPE (16:0/18:2) levels	TRUE	reported	UJOEeS	textfile	2	TRUE
rs695110	C	T	C	T	0.134782	0.0414096	0.16242	0.156506	FALSE	FALSE	FALSE	Vixp8V	11	75456581	245445	0.121316	0.732849	outcome	TRUE	reported	textfile	11	75745536	0.0206478	6.68e-11	1-palmitoyl-2-linoleoyl-GPE (16:0/18:2) levels	TRUE	reported	UJOEeS	textfile	2	TRUE
rs6964690	A	G	A	G	0.0737785	-0.0408885	0.368286	0.366527	FALSE	FALSE	FALSE	Vixp8V	7	110402318	242413	0.0920054	0.656743	outcome	TRUE	reported	textfile	7	110762262	0.0160325	4.19e-06	1-palmitoyl-2-linoleoyl-GPE (16:0/18:2) levels	TRUE	reported	UJOEeS	textfile	2	TRUE
rs73117678	C	T	C	T	0.160019	0.0407903	0.0725706	0.0705937	FALSE	FALSE	FALSE	Vixp8V	4	36304377	236388	0.175103	0.8158	outcome	TRUE	reported	textfile	4	36302755	0.0299255	8.93e-08	1-palmitoyl-2-linoleoyl-GPE (16:0/18:2) levels	TRUE	reported	UJOEeS	textfile	2	TRUE
rs73502335	A	G	A	G	0.141446	0.226087	0.0678832	0.0718677	FALSE	FALSE	FALSE	Vixp8V	11	64100401	246898	0.170108	0.183821	outcome	TRUE	reported	textfile	11	64332929	0.03067	3.99e-06	1-palmitoyl-2-linoleoyl-GPE (16:0/18:2) levels	TRUE	reported	UJOEeS	textfile	2	TRUE
rs75123390	A	G	A	G	0.114687	-0.112821	0.122542	0.114449	FALSE	FALSE	FALSE	Vixp8V	10	121217300	239256	0.13985	0.419822	outcome	TRUE	reported	textfile	10	119457788	0.0236828	1.28e-06	1-palmitoyl-2-linoleoyl-GPE (16:0/18:2) levels	TRUE	reported	UJOEeS	textfile	2	TRUE
rs1077989	C	A	C	A	-0.099282	0.0490762	0.477068	0.478313	FALSE	FALSE	FALSE	Vixp8V	14	67975822	246525	0.087995	0.577038	outcome	TRUE	reported	textfile	14	67509105	0.0155086	1.54e-10	1-(1-enyl-palmitoyl)-GPC (p-16:0) levels	TRUE	reported	RdZu0f	textfile	2	TRUE
rs113504580	T	C	T	C	0.521332	0.371674	0.00442641	0.00424506	FALSE	FALSE	FALSE	Vixp8V	17	10965506	246286	0.676763	0.582873	outcome	TRUE	reported	textfile	17	11062189	0.116926	8.25e-06	1-(1-enyl-palmitoyl)-GPC (p-16:0) levels	TRUE	reported	RdZu0f	textfile	2	TRUE
rs114816999	T	C	T	C	-0.178758	0.0390663	0.0417127	0.0375879	FALSE	FALSE	FALSE	Vixp8V	14	68179279	244414	0.231933	0.866239	outcome	TRUE	reported	textfile	14	67712562	0.0386098	3.66e-06	1-(1-enyl-palmitoyl)-GPC (p-16:0) levels	TRUE	reported	RdZu0f	textfile	2	TRUE
rs12547067	A	G	A	G	0.0979234	-0.00155159	0.169325	0.168612	FALSE	FALSE	FALSE	Vixp8V	8	142198270	233604	0.120293	0.989709	outcome	TRUE	reported	textfile	8	141188171	0.0214163	4.82e-06	1-(1-enyl-palmitoyl)-GPC (p-16:0) levels	TRUE	reported	RdZu0f	textfile	2	TRUE
rs12921296	A	G	A	G	-0.0957455	-0.0872922	0.182755	0.182157	FALSE	FALSE	FALSE	Vixp8V	16	83972492	227227	0.118379	0.460883	outcome	TRUE	reported	textfile	16	83938887	0.0206375	3.49e-06	1-(1-enyl-palmitoyl)-GPC (p-16:0) levels	TRUE	reported	RdZu0f	textfile	2	TRUE
rs143269888	G	T	G	T	-0.201471	-0.089444	0.0323728	0.031446	FALSE	FALSE	FALSE	Vixp8V	5	10003113	247424	0.250997	0.721575	outcome	TRUE	reported	textfile	5	10003001	0.0436567	3.93e-06	1-(1-enyl-palmitoyl)-GPC (p-16:0) levels	TRUE	reported	RdZu0f	textfile	2	TRUE
rs146372921	T	C	T	C	0.37209	0.0114084	0.00926835	0.00584445	FALSE	FALSE	FALSE	Vixp8V	8	38652749	246473	0.582749	0.984381	outcome	TRUE	reported	textfile	8	38795231	0.0811314	4.51e-06	1-(1-enyl-palmitoyl)-GPC (p-16:0) levels	TRUE	reported	RdZu0f	textfile	2	TRUE
rs174560	C	T	C	T	-0.172408	0.223911	0.307267	0.313302	FALSE	FALSE	FALSE	Vixp8V	11	61581764	247172	0.0944743	0.0177845	outcome	TRUE	reported	textfile	11	61814292	0.0166804	4.85e-25	1-(1-enyl-palmitoyl)-GPC (p-16:0) levels	TRUE	reported	RdZu0f	textfile	2	TRUE
rs199959058	T	C	T	C	0.0765338	-0.0897541	0.321199	0.32273	FALSE	FALSE	FALSE	Vixp8V	5	160499211	243186	0.0947997	0.343753	outcome	TRUE	reported	textfile	5	161072204	0.0166036	4.04e-06	1-(1-enyl-palmitoyl)-GPC (p-16:0) levels	TRUE	reported	RdZu0f	textfile	2	TRUE
rs2766114	A	G	A	G	0.0828054	-0.126	0.282544	0.289662	FALSE	FALSE	FALSE	Vixp8V	13	23917597	244689	0.0972461	0.195085	outcome	TRUE	reported	textfile	13	23343458	0.0172593	1.6e-06	1-(1-enyl-palmitoyl)-GPC (p-16:0) levels	TRUE	reported	RdZu0f	textfile	2	TRUE
rs299362	A	G	A	G	-0.116002	-0.138895	0.888736	0.884026	FALSE	FALSE	FALSE	Vixp8V	5	134321546	243266	0.138027	0.314278	outcome	TRUE	reported	textfile	5	134985856	0.0254604	5.21e-06	1-(1-enyl-palmitoyl)-GPC (p-16:0) levels	TRUE	reported	RdZu0f	textfile	2	TRUE
rs34799273	G	A	G	A	-0.0876843	0.088024	0.19095	0.188409	FALSE	FALSE	FALSE	Vixp8V	10	105964896	247056	0.11195	0.431702	outcome	TRUE	reported	textfile	10	104205138	0.0196537	8.14e-06	1-(1-enyl-palmitoyl)-GPC (p-16:0) levels	TRUE	reported	RdZu0f	textfile	2	TRUE
rs3910162	G	A	G	A	-0.091817	0.00550899	0.169472	0.177236	FALSE	FALSE	FALSE	Vixp8V	18	39377803	247382	0.114739	0.961706	outcome	TRUE	reported	textfile	18	41797838	0.0206236	8.51e-06	1-(1-enyl-palmitoyl)-GPC (p-16:0) levels	TRUE	reported	RdZu0f	textfile	2	TRUE
rs56001438	T	C	T	C	-0.206122	0.340311	0.0295307	0.0288862	FALSE	FALSE	FALSE	Vixp8V	6	153575151	247540	0.26177	0.193588	outcome	TRUE	reported	textfile	6	153254016	0.0458772	7.03e-06	1-(1-enyl-palmitoyl)-GPC (p-16:0) levels	TRUE	reported	RdZu0f	textfile	2	TRUE
rs569415514	C	T	C	T	0.383464	0.062001	0.00871123	0.00727308	FALSE	FALSE	FALSE	Vixp8V	2	229556051	244463	0.519558	0.905011	outcome	TRUE	reported	textfile	2	228691335	0.0815837	2.6e-06	1-(1-enyl-palmitoyl)-GPC (p-16:0) levels	TRUE	reported	RdZu0f	textfile	2	TRUE
rs61781291	A	T	A	T	0.133324	-0.085303	0.253023	0.260659	FALSE	TRUE	FALSE	Vixp8V	1	40401838	245501	0.1002	0.394585	outcome	TRUE	reported	textfile	1	39936166	0.0178647	8.46e-14	1-(1-enyl-palmitoyl)-GPC (p-16:0) levels	TRUE	reported	RdZu0f	textfile	2	TRUE
rs61916719	T	C	T	C	0.0720645	-0.0770241	0.59624	0.603549	FALSE	FALSE	FALSE	Vixp8V	12	830295	247476	0.0896797	0.390406	outcome	TRUE	reported	textfile	12	721129	0.0161398	8.01e-06	1-(1-enyl-palmitoyl)-GPC (p-16:0) levels	TRUE	reported	RdZu0f	textfile	2	TRUE
rs62036205	C	A	C	A	-0.127101	0.246185	0.0919397	0.0942971	FALSE	FALSE	FALSE	Vixp8V	16	78875055	242823	0.151441	0.104032	outcome	TRUE	reported	textfile	16	78841158	0.0271362	2.82e-06	1-(1-enyl-palmitoyl)-GPC (p-16:0) levels	TRUE	reported	RdZu0f	textfile	2	TRUE
rs62460125	C	T	C	T	0.1521	-0.285412	0.932763	0.933548	FALSE	FALSE	FALSE	Vixp8V	7	56433619	246906	0.176049	0.104975	outcome	TRUE	reported	textfile	7	56365926	0.0308584	8.27e-07	1-(1-enyl-palmitoyl)-GPC (p-16:0) levels	TRUE	reported	RdZu0f	textfile	2	TRUE
rs6692150	C	A	C	A	0.0806223	-0.107032	0.752377	0.749162	FALSE	FALSE	FALSE	Vixp8V	1	187371096	246316	0.10157	0.291986	outcome	TRUE	reported	textfile	1	187401964	0.0181536	8.95e-06	1-(1-enyl-palmitoyl)-GPC (p-16:0) levels	TRUE	reported	RdZu0f	textfile	2	TRUE
rs7262063	A	G	A	G	-0.0696731	0.111467	0.511945	0.513794	FALSE	FALSE	FALSE	Vixp8V	20	37690235	245214	0.0880484	0.205521	outcome	TRUE	reported	textfile	20	39061592	0.0154664	6.64e-06	1-(1-enyl-palmitoyl)-GPC (p-16:0) levels	TRUE	reported	RdZu0f	textfile	2	TRUE
rs73721339	A	C	A	C	0.147702	-0.0708493	0.0647806	0.0661543	FALSE	FALSE	FALSE	Vixp8V	8	140067376	245653	0.177264	0.68939	outcome	TRUE	reported	textfile	8	139055133	0.0311551	2.13e-06	1-(1-enyl-palmitoyl)-GPC (p-16:0) levels	TRUE	reported	RdZu0f	textfile	2	TRUE
rs77107962	T	C	T	C	-0.213641	0.285047	0.0318249	0.0316149	FALSE	FALSE	FALSE	Vixp8V	13	30739764	247320	0.250657	0.255454	outcome	TRUE	reported	textfile	13	30165627	0.0442542	1.38e-06	1-(1-enyl-palmitoyl)-GPC (p-16:0) levels	TRUE	reported	RdZu0f	textfile	2	TRUE
rs79879633	A	G	A	G	-0.152695	-0.0357979	0.0542086	0.0496713	FALSE	FALSE	FALSE	Vixp8V	3	181293463	242494	0.203606	0.860436	outcome	TRUE	reported	textfile	3	181575675	0.0344215	9.16e-06	1-(1-enyl-palmitoyl)-GPC (p-16:0) levels	TRUE	reported	RdZu0f	textfile	2	TRUE
rs9808956	G	A	G	A	0.114508	-0.23818	0.0993747	0.0955639	FALSE	FALSE	FALSE	Vixp8V	3	12215656	247290	0.14939	0.110858	outcome	TRUE	reported	textfile	3	12174156	0.0257028	8.39e-06	1-(1-enyl-palmitoyl)-GPC (p-16:0) levels	TRUE	reported	RdZu0f	textfile	2	TRUE
rs116843064	A	G	A	G	-0.329743	-0.00525296	0.0215234	0.0192615	FALSE	FALSE	FALSE	Vixp8V	19	8429323	247540	0.319144	0.986868	outcome	TRUE	reported	textfile	19	8364439	0.0530687	5.18e-10	Oleoyl-linoleoyl-glycerol (18:1/18:2) [2] levels	TRUE	reported	mBKJ5S	textfile	2	TRUE
rs13702	C	T	C	T	-0.0959609	-0.043591	0.290375	0.286701	FALSE	FALSE	FALSE	Vixp8V	8	19824492	247540	0.0970515	0.653321	outcome	TRUE	reported	textfile	8	19966981	0.0171027	2.01e-08	Oleoyl-linoleoyl-glycerol (18:1/18:2) [2] levels	TRUE	reported	mBKJ5S	textfile	2	TRUE
rs143113227	T	C	T	C	-0.213888	-0.320698	0.0282855	0.0356253	FALSE	FALSE	FALSE	Vixp8V	5	103389525	246847	0.235376	0.173043	outcome	TRUE	reported	textfile	5	104053824	0.0471562	5.74e-06	Oleoyl-linoleoyl-glycerol (18:1/18:2) [2] levels	TRUE	reported	mBKJ5S	textfile	2	TRUE
rs143580427	T	C	T	C	0.324015	-0.345609	0.0130081	0.0115922	FALSE	FALSE	FALSE	Vixp8V	2	47333099	244518	0.409395	0.398561	outcome	TRUE	reported	textfile	2	47105960	0.0687548	2.45e-06	Oleoyl-linoleoyl-glycerol (18:1/18:2) [2] levels	TRUE	reported	mBKJ5S	textfile	2	TRUE
rs143594399	T	C	T	C	-0.322024	-0.536295	0.0135876	0.0121707	FALSE	FALSE	FALSE	Vixp8V	19	29903018	245836	0.399522	0.179485	outcome	TRUE	reported	textfile	19	29412111	0.0675396	1.86e-06	Oleoyl-linoleoyl-glycerol (18:1/18:2) [2] levels	TRUE	reported	mBKJ5S	textfile	2	TRUE
rs143729015	A	G	A	G	-0.184698	0.221052	0.0432806	0.0448321	FALSE	FALSE	FALSE	Vixp8V	19	19130750	246442	0.212152	0.297435	outcome	TRUE	reported	textfile	19	19019941	0.0382663	1.39e-06	Oleoyl-linoleoyl-glycerol (18:1/18:2) [2] levels	TRUE	reported	mBKJ5S	textfile	2	TRUE
rs16955393	A	G	A	G	-0.0934302	-0.040095	0.194829	0.200656	FALSE	FALSE	FALSE	Vixp8V	17	5945975	242534	0.110585	0.716924	outcome	TRUE	reported	textfile	17	6042655	0.0201161	3.41e-06	Oleoyl-linoleoyl-glycerol (18:1/18:2) [2] levels	TRUE	reported	mBKJ5S	textfile	2	TRUE
rs17093174	G	A	G	A	-0.220217	-0.274067	0.0269543	0.0268722	FALSE	FALSE	FALSE	Vixp8V	14	55998347	246128	0.273496	0.316302	outcome	TRUE	reported	textfile	14	55531629	0.047896	4.27e-06	Oleoyl-linoleoyl-glycerol (18:1/18:2) [2] levels	TRUE	reported	mBKJ5S	textfile	2	TRUE
rs174541	C	T	C	T	0.0735228	0.267193	0.353628	0.359604	FALSE	FALSE	FALSE	Vixp8V	11	61565908	247465	0.0914528	0.00348179	outcome	TRUE	reported	textfile	11	61798436	0.0163362	6.78e-06	Oleoyl-linoleoyl-glycerol (18:1/18:2) [2] levels	TRUE	reported	mBKJ5S	textfile	2	TRUE
rs2669559	C	T	C	T	-0.0730262	0.00367949	0.516696	0.513062	FALSE	FALSE	FALSE	Vixp8V	12	26246708	245913	0.0881777	0.966715	outcome	TRUE	reported	textfile	12	26093775	0.0156803	3.21e-06	Oleoyl-linoleoyl-glycerol (18:1/18:2) [2] levels	TRUE	reported	mBKJ5S	textfile	2	TRUE
rs41291902	G	A	G	A	0.140916	0.0141396	0.0838197	0.0779288	FALSE	FALSE	FALSE	Vixp8V	10	112038848	247540	0.16373	0.931181	outcome	TRUE	reported	textfile	10	110279090	0.0279044	4.42e-07	Oleoyl-linoleoyl-glycerol (18:1/18:2) [2] levels	TRUE	reported	mBKJ5S	textfile	2	TRUE
rs4665710	C	A	C	A	0.104998	-0.0857962	0.790807	0.79444	FALSE	FALSE	FALSE	Vixp8V	2	21221035	246680	0.108534	0.429233	outcome	TRUE	reported	textfile	2	20998163	0.0191992	4.53e-08	Oleoyl-linoleoyl-glycerol (18:1/18:2) [2] levels	TRUE	reported	mBKJ5S	textfile	2	TRUE
rs4665972	C	T	C	T	-0.0949113	-0.0589546	0.589764	0.606561	FALSE	FALSE	FALSE	Vixp8V	2	27598097	242476	0.0906717	0.515564	outcome	TRUE	reported	textfile	2	27375230	0.0159683	2.79e-09	Oleoyl-linoleoyl-glycerol (18:1/18:2) [2] levels	TRUE	reported	mBKJ5S	textfile	2	TRUE
rs4727384	C	T	C	T	-0.19606	0.148354	0.0330727	0.0307213	FALSE	FALSE	FALSE	Vixp8V	7	97647431	245123	0.255691	0.561774	outcome	TRUE	reported	textfile	7	98018119	0.0438625	7.83e-06	Oleoyl-linoleoyl-glycerol (18:1/18:2) [2] levels	TRUE	reported	mBKJ5S	textfile	2	TRUE
rs483082	T	G	T	G	0.136317	-0.057606	0.224256	0.234743	FALSE	FALSE	FALSE	Vixp8V	19	45416178	245952	0.103771	0.578808	outcome	TRUE	reported	textfile	19	44912921	0.0186543	2.72e-13	Oleoyl-linoleoyl-glycerol (18:1/18:2) [2] levels	TRUE	reported	mBKJ5S	textfile	2	TRUE
rs59061211	G	A	G	A	0.0743786	-0.0675491	0.380916	0.392242	FALSE	FALSE	FALSE	Vixp8V	12	22049588	245592	0.0899477	0.452664	outcome	TRUE	reported	textfile	12	21896654	0.0162003	4.41e-06	Oleoyl-linoleoyl-glycerol (18:1/18:2) [2] levels	TRUE	reported	mBKJ5S	textfile	2	TRUE
rs62466318	T	C	T	C	-0.105181	-0.0532974	0.192572	0.201926	FALSE	FALSE	FALSE	Vixp8V	7	73042085	245431	0.1095	0.626446	outcome	TRUE	reported	textfile	7	73627755	0.0197458	1e-07	Oleoyl-linoleoyl-glycerol (18:1/18:2) [2] levels	TRUE	reported	mBKJ5S	textfile	2	TRUE
rs6773745	T	C	T	C	-0.0895662	0.164438	0.191002	0.194547	FALSE	FALSE	FALSE	Vixp8V	3	29514206	246008	0.110901	0.138142	outcome	TRUE	reported	textfile	3	29472715	0.0198476	6.4e-06	Oleoyl-linoleoyl-glycerol (18:1/18:2) [2] levels	TRUE	reported	mBKJ5S	textfile	2	TRUE
rs7309088	T	C	T	C	-0.0768142	0.148276	0.514819	0.516727	FALSE	FALSE	FALSE	Vixp8V	12	104094133	247540	0.0878255	0.0913535	outcome	TRUE	reported	textfile	12	103700355	0.0156766	9.59e-07	Oleoyl-linoleoyl-glycerol (18:1/18:2) [2] levels	TRUE	reported	mBKJ5S	textfile	2	TRUE
rs74426325	A	G	A	G	-0.179327	-0.0407131	0.039078	0.0459709	FALSE	FALSE	FALSE	Vixp8V	3	86640250	246036	0.209686	0.846049	outcome	TRUE	reported	textfile	3	86591100	0.0403557	8.84e-06	Oleoyl-linoleoyl-glycerol (18:1/18:2) [2] levels	TRUE	reported	mBKJ5S	textfile	2	TRUE
rs74546513	C	T	C	T	-0.212576	0.154475	0.0269231	0.0280864	FALSE	FALSE	FALSE	Vixp8V	3	113463450	247540	0.26444	0.559112	outcome	TRUE	reported	textfile	3	113744603	0.0479644	9.34e-06	Oleoyl-linoleoyl-glycerol (18:1/18:2) [2] levels	TRUE	reported	mBKJ5S	textfile	2	TRUE
rs7555577	C	A	C	A	0.111763	0.0328327	0.663946	0.655236	FALSE	FALSE	FALSE	Vixp8V	1	63034363	245952	0.0925856	0.722875	outcome	TRUE	reported	textfile	1	62568692	0.0163847	9.03e-12	Oleoyl-linoleoyl-glycerol (18:1/18:2) [2] levels	TRUE	reported	mBKJ5S	textfile	2	TRUE
rs75715461	C	G	C	G	0.206082	0.32999	0.0323755	0.030635	FALSE	TRUE	FALSE	Vixp8V	15	60600582	243496	0.256323	0.197955	outcome	TRUE	reported	textfile	15	60308383	0.0439941	2.81e-06	Oleoyl-linoleoyl-glycerol (18:1/18:2) [2] levels	TRUE	reported	mBKJ5S	textfile	2	TRUE
rs76106245	G	A	G	A	0.231485	0.153633	0.0234579	0.0250828	FALSE	FALSE	FALSE	Vixp8V	8	37407556	247540	0.281345	0.585022	outcome	TRUE	reported	textfile	8	37550038	0.0519284	8.28e-06	Oleoyl-linoleoyl-glycerol (18:1/18:2) [2] levels	TRUE	reported	mBKJ5S	textfile	2	TRUE
rs76891180	G	T	G	T	0.196744	0.516068	0.0351937	0.0310519	FALSE	FALSE	FALSE	Vixp8V	10	76770887	244558	0.25337	0.0416685	outcome	TRUE	reported	textfile	10	75011129	0.0424016	3.48e-06	Oleoyl-linoleoyl-glycerol (18:1/18:2) [2] levels	TRUE	reported	mBKJ5S	textfile	2	TRUE
rs79721685	T	A	T	A	0.275801	-0.102293	0.0188092	0.0170496	FALSE	TRUE	FALSE	Vixp8V	9	16651286	246634	0.339067	0.762888	outcome	TRUE	reported	textfile	9	16651288	0.0575693	1.66e-06	Oleoyl-linoleoyl-glycerol (18:1/18:2) [2] levels	TRUE	reported	mBKJ5S	textfile	2	TRUE
rs9322536	G	A	G	A	-0.0770017	0.117336	0.698176	0.694628	FALSE	FALSE	FALSE	Vixp8V	6	156130723	243164	0.0959629	0.221433	outcome	TRUE	reported	textfile	6	155809589	0.0169858	5.81e-06	Oleoyl-linoleoyl-glycerol (18:1/18:2) [2] levels	TRUE	reported	mBKJ5S	textfile	2	TRUE
rs9468925	A	G	A	G	0.0818297	0.137524	0.370984	0.338129	FALSE	FALSE	FALSE	Vixp8V	6	31258837	247528	0.0923658	0.136511	outcome	TRUE	reported	textfile	6	31291060	0.0159908	3.1e-07	Oleoyl-linoleoyl-glycerol (18:1/18:2) [2] levels	TRUE	reported	mBKJ5S	textfile	2	TRUE
rs964184	C	G	C	G	-0.266594	-0.090723	0.86883	0.866597	FALSE	TRUE	FALSE	Vixp8V	11	116648917	247540	0.128905	0.481559	outcome	TRUE	reported	textfile	11	116778201	0.0229003	2.54e-31	Oleoyl-linoleoyl-glycerol (18:1/18:2) [2] levels	TRUE	reported	mBKJ5S	textfile	2	TRUE
rs11191050	T	A	T	A	-0.0883976	-0.039223	0.223818	0.212693	FALSE	TRUE	FALSE	Vixp8V	10	103331152	245956	0.107721	0.715771	outcome	TRUE	reported	textfile	10	101571395	0.018682	2.23e-06	N2,N5-diacetylornithine levels	TRUE	reported	HjeRnt	textfile	2	TRUE
rs115934717	A	G	A	G	1.10208	-0.171437	0.00125264	0.00226603	FALSE	FALSE	FALSE	Vixp8V	1	192730637	247128	0.913901	0.851199	outcome	TRUE	reported	textfile	1	192761507	0.219259	5e-07	N2,N5-diacetylornithine levels	TRUE	reported	HjeRnt	textfile	2	TRUE
rs116935504	A	G	A	G	-0.219548	-0.0945788	0.0286486	0.0259498	FALSE	FALSE	FALSE	Vixp8V	11	43999694	240445	0.280318	0.735817	outcome	TRUE	reported	textfile	11	43978144	0.0469396	2.91e-06	N2,N5-diacetylornithine levels	TRUE	reported	HjeRnt	textfile	2	TRUE
rs13047163	A	T	A	T	-0.0856367	0.0184034	0.219571	0.223987	FALSE	TRUE	FALSE	Vixp8V	21	42483164	246878	0.105046	0.860927	outcome	TRUE	reported	textfile	21	41111237	0.0189555	6.25e-06	N2,N5-diacetylornithine levels	TRUE	reported	HjeRnt	textfile	2	TRUE
rs13250667	T	C	T	C	0.115397	0.0580335	0.10584	0.108192	FALSE	FALSE	FALSE	Vixp8V	8	66043696	243115	0.142535	0.683896	outcome	TRUE	reported	textfile	8	65131461	0.0256414	6.78e-06	N2,N5-diacetylornithine levels	TRUE	reported	HjeRnt	textfile	2	TRUE
rs145374506	T	C	T	C	-0.209457	0.408108	0.0309101	0.0282619	FALSE	FALSE	FALSE	Vixp8V	20	25409868	243561	0.268086	0.127933	outcome	TRUE	reported	textfile	20	25429232	0.0446512	2.72e-06	N2,N5-diacetylornithine levels	TRUE	reported	HjeRnt	textfile	2	TRUE
rs146242484	A	G	A	G	-0.355597	-0.478301	0.0104167	0.0110498	FALSE	FALSE	FALSE	Vixp8V	11	81663387	247290	0.421363	0.256322	outcome	TRUE	reported	textfile	11	81952345	0.076761	3.61e-06	N2,N5-diacetylornithine levels	TRUE	reported	HjeRnt	textfile	2	TRUE
rs1469699	G	A	G	A	-0.0903281	0.060559	0.258577	0.256805	FALSE	FALSE	FALSE	Vixp8V	19	38993638	247441	0.100445	0.546569	outcome	TRUE	reported	textfile	19	38502998	0.0175841	2.79e-07	N2,N5-diacetylornithine levels	TRUE	reported	HjeRnt	textfile	2	TRUE
rs147841002	T	C	T	C	-0.27441	0.122322	0.0165458	0.0154466	FALSE	FALSE	FALSE	Vixp8V	4	149299760	247466	0.355291	0.730632	outcome	TRUE	reported	textfile	4	148378608	0.061041	6.94e-06	N2,N5-diacetylornithine levels	TRUE	reported	HjeRnt	textfile	2	TRUE
rs150868809	C	A	C	A	-0.228304	0.305482	0.0257392	0.0310273	FALSE	FALSE	FALSE	Vixp8V	1	20829761	247540	0.252361	0.226089	outcome	TRUE	reported	textfile	1	20503268	0.0488538	2.97e-06	N2,N5-diacetylornithine levels	TRUE	reported	HjeRnt	textfile	2	TRUE
rs1516301	T	C	T	C	-0.230642	-0.34502	0.0239821	0.0256767	FALSE	FALSE	FALSE	Vixp8V	3	9223246	247540	0.276086	0.211415	outcome	TRUE	reported	textfile	3	9181562	0.0509984	6.11e-06	N2,N5-diacetylornithine levels	TRUE	reported	HjeRnt	textfile	2	TRUE
rs1568404	T	C	T	C	0.077147	0.0813092	0.47129	0.466108	FALSE	FALSE	FALSE	Vixp8V	14	72736969	245679	0.0882497	0.356866	outcome	TRUE	reported	textfile	14	72270261	0.0156887	8.77e-07	N2,N5-diacetylornithine levels	TRUE	reported	HjeRnt	textfile	2	TRUE
rs183568953	A	G	A	G	-0.319382	0.705588	0.0116218	0.0101236	FALSE	FALSE	FALSE	Vixp8V	20	17664572	245664	0.43796	0.107163	outcome	TRUE	reported	textfile	20	17683927	0.0719953	9.16e-06	N2,N5-diacetylornithine levels	TRUE	reported	HjeRnt	textfile	2	TRUE
rs2421035	T	C	T	C	-0.150809	-0.16565	0.937985	0.949084	FALSE	FALSE	FALSE	Vixp8V	13	27552701	238276	0.203431	0.415484	outcome	TRUE	reported	textfile	13	26978564	0.0330228	4.95e-06	N2,N5-diacetylornithine levels	TRUE	reported	HjeRnt	textfile	2	TRUE
rs2947860	G	A	G	A	0.425681	-0.0231324	0.232584	0.220564	FALSE	FALSE	FALSE	Vixp8V	2	73855386	246985	0.105948	0.827166	outcome	TRUE	reported	textfile	2	73628259	0.0176761	3.83e-128	N2,N5-diacetylornithine levels	TRUE	reported	HjeRnt	textfile	2	TRUE
rs35940501	T	C	T	C	0.133875	-0.179588	0.126753	0.1213	FALSE	FALSE	FALSE	Vixp8V	2	17596690	245054	0.135059	0.183616	outcome	TRUE	reported	textfile	2	17415423	0.0234817	1.19e-08	N2,N5-diacetylornithine levels	TRUE	reported	HjeRnt	textfile	2	TRUE
rs3799344	T	C	T	C	-0.0861032	-0.0961981	0.445273	0.435832	FALSE	FALSE	FALSE	Vixp8V	6	25786993	246806	0.0884453	0.276747	outcome	TRUE	reported	textfile	6	25786765	0.015636	3.66e-08	N2,N5-diacetylornithine levels	TRUE	reported	HjeRnt	textfile	2	TRUE
rs4238425	A	C	A	C	-0.109045	0.184891	0.880224	0.880791	FALSE	FALSE	FALSE	Vixp8V	15	64671193	246240	0.13563	0.172821	outcome	TRUE	reported	textfile	15	64378994	0.0241223	6.17e-06	N2,N5-diacetylornithine levels	TRUE	reported	HjeRnt	textfile	2	TRUE
rs55729168	C	T	C	T	-0.107951	0.0372521	0.118272	0.117275	FALSE	FALSE	FALSE	Vixp8V	10	49476242	242225	0.137958	0.787141	outcome	TRUE	reported	textfile	10	48268199	0.0242777	8.73e-06	N2,N5-diacetylornithine levels	TRUE	reported	HjeRnt	textfile	2	TRUE
rs55787230	T	C	T	C	0.158651	-0.0993998	0.0551415	0.0540113	FALSE	FALSE	FALSE	Vixp8V	2	7535365	234016	0.198738	0.616966	outcome	TRUE	reported	textfile	2	7395234	0.0350319	5.93e-06	N2,N5-diacetylornithine levels	TRUE	reported	HjeRnt	textfile	2	TRUE
rs72753998	C	G	C	G	0.226886	-0.168489	0.0255277	0.0247274	FALSE	TRUE	FALSE	Vixp8V	9	111473836	247155	0.280427	0.547954	outcome	TRUE	reported	textfile	9	108711556	0.0491578	3.92e-06	N2,N5-diacetylornithine levels	TRUE	reported	HjeRnt	textfile	2	TRUE
rs7626493	C	T	C	T	0.114316	-0.136116	0.100783	0.103088	FALSE	FALSE	FALSE	Vixp8V	3	35455837	246014	0.144076	0.344783	outcome	TRUE	reported	textfile	3	35414345	0.0257415	8.96e-06	N2,N5-diacetylornithine levels	TRUE	reported	HjeRnt	textfile	2	TRUE
rs76672197	C	T	C	T	-0.153861	0.0410748	0.0531296	0.0506851	FALSE	FALSE	FALSE	Vixp8V	7	111360679	245496	0.202106	0.838952	outcome	TRUE	reported	textfile	7	111720623	0.0346903	9.2e-06	N2,N5-diacetylornithine levels	TRUE	reported	HjeRnt	textfile	2	TRUE
rs78421407	G	C	G	C	-0.176804	-0.231021	0.0431254	0.0513473	FALSE	TRUE	FALSE	Vixp8V	11	128180125	247540	0.197971	0.243235	outcome	TRUE	reported	textfile	11	128310230	0.0385468	4.5e-06	N2,N5-diacetylornithine levels	TRUE	reported	HjeRnt	textfile	2	TRUE
rs79715355	G	A	G	A	-0.103627	0.156386	0.159716	0.152383	FALSE	FALSE	FALSE	Vixp8V	5	66159424	241622	0.123457	0.205255	outcome	TRUE	reported	textfile	5	66863596	0.0212658	1.1e-06	N2,N5-diacetylornithine levels	TRUE	reported	HjeRnt	textfile	2	TRUE
rs79843467	A	G	A	G	0.194756	-0.397931	0.0343256	0.0287127	FALSE	FALSE	FALSE	Vixp8V	3	27864343	242297	0.265676	0.134184	outcome	TRUE	reported	textfile	3	27822852	0.0425788	4.78e-06	N2,N5-diacetylornithine levels	TRUE	reported	HjeRnt	textfile	2	TRUE
rs111069699	C	G	C	G	-0.140886	-0.180544	0.0942589	0.0922736	FALSE	TRUE	FALSE	Vixp8V	12	117869431	246273	0.151488	0.233338	outcome	TRUE	reported	textfile	12	117431626	0.0310764	5.8e-06	1H-indole-7-acetic acid levels	TRUE	reported	Dg7gMy	textfile	2	TRUE
rs11621305	C	A	C	A	0.108565	-0.110817	0.159874	0.156824	FALSE	FALSE	FALSE	Vixp8V	14	98761519	244300	0.121121	0.36023	outcome	TRUE	reported	textfile	14	98295182	0.0244214	8.77e-06	1H-indole-7-acetic acid levels	TRUE	reported	Dg7gMy	textfile	2	TRUE
rs116362778	T	C	T	C	-0.2159	-0.0861784	0.0397051	0.0358475	FALSE	FALSE	FALSE	Vixp8V	6	33298708	246879	0.237131	0.71629	outcome	TRUE	reported	textfile	6	33330931	0.0457022	2.31e-06	1H-indole-7-acetic acid levels	TRUE	reported	Dg7gMy	textfile	2	TRUE
rs116927769	A	C	A	C	-0.256409	-0.384568	0.0277543	0.03128	FALSE	FALSE	FALSE	Vixp8V	10	14495700	245972	0.252575	0.127861	outcome	TRUE	reported	textfile	10	14453701	0.0545158	2.56e-06	1H-indole-7-acetic acid levels	TRUE	reported	Dg7gMy	textfile	2	TRUE
rs117119548	T	C	T	C	-0.393456	0.264615	0.0109702	0.0154339	FALSE	FALSE	FALSE	Vixp8V	17	9943333	247540	0.358475	0.460413	outcome	TRUE	reported	textfile	17	10040016	0.0865808	5.51e-06	1H-indole-7-acetic acid levels	TRUE	reported	Dg7gMy	textfile	2	TRUE
rs117317183	A	G	A	G	-0.409351	-0.216876	0.0105669	0.0119745	FALSE	FALSE	FALSE	Vixp8V	12	65908086	247067	0.400796	0.58843	outcome	TRUE	reported	textfile	12	65514306	0.0872089	2.68e-06	1H-indole-7-acetic acid levels	TRUE	reported	Dg7gMy	textfile	2	TRUE
rs12413105	A	G	A	G	0.240621	-0.330307	0.0277964	0.030967	FALSE	FALSE	FALSE	Vixp8V	10	125223431	247279	0.253153	0.191971	outcome	TRUE	reported	textfile	10	123463915	0.0541226	8.75e-06	1H-indole-7-acetic acid levels	TRUE	reported	Dg7gMy	textfile	2	TRUE
rs12964444	A	G	A	G	0.211111	0.341792	0.0501425	0.051675	FALSE	FALSE	FALSE	Vixp8V	18	37786952	246802	0.197504	0.0835319	outcome	TRUE	reported	textfile	18	40206988	0.0412425	3.08e-07	1H-indole-7-acetic acid levels	TRUE	reported	Dg7gMy	textfile	2	TRUE
rs13415152	A	G	A	G	0.0998416	-0.0627935	0.21295	0.220722	FALSE	FALSE	FALSE	Vixp8V	2	20233345	244070	0.106615	0.55588	outcome	TRUE	reported	textfile	2	20033584	0.0220341	5.86e-06	1H-indole-7-acetic acid levels	TRUE	reported	Dg7gMy	textfile	2	TRUE
rs137922416	A	C	A	C	0.325906	-0.51967	0.0149966	0.0119426	FALSE	FALSE	FALSE	Vixp8V	7	104504925	247098	0.406891	0.201542	outcome	TRUE	reported	textfile	7	104864478	0.072859	7.71e-06	1H-indole-7-acetic acid levels	TRUE	reported	Dg7gMy	textfile	2	TRUE
rs142455309	A	T	A	T	-0.324141	0.920509	0.0171893	0.0133861	FALSE	TRUE	FALSE	Vixp8V	1	248041273	246262	0.38469	0.0167176	outcome	TRUE	reported	textfile	1	247877971	0.069395	3e-06	1H-indole-7-acetic acid levels	TRUE	reported	Dg7gMy	textfile	2	TRUE
rs142897548	A	G	A	G	0.409947	0.732155	0.010228	0.00672138	FALSE	FALSE	FALSE	Vixp8V	9	117916751	246006	0.539247	0.174547	outcome	TRUE	reported	textfile	9	115154472	0.089319	4.44e-06	1H-indole-7-acetic acid levels	TRUE	reported	Dg7gMy	textfile	2	TRUE
rs147597684	A	G	A	G	-0.462113	0.147774	0.00761761	0.00837315	FALSE	FALSE	FALSE	Vixp8V	4	27205505	247159	0.480762	0.758558	outcome	TRUE	reported	textfile	4	27203883	0.103154	7.47e-06	1H-indole-7-acetic acid levels	TRUE	reported	Dg7gMy	textfile	2	TRUE
rs150455970	T	C	T	C	-0.364167	0.448524	0.012326	0.0132972	FALSE	FALSE	FALSE	Vixp8V	18	1107421	246819	0.383408	0.242067	outcome	TRUE	reported	textfile	18	1107420	0.0809878	6.91e-06	1H-indole-7-acetic acid levels	TRUE	reported	Dg7gMy	textfile	2	TRUE
rs17189540	G	A	G	A	-0.154727	-0.0165048	0.0715722	0.0705144	FALSE	FALSE	FALSE	Vixp8V	13	95908507	246425	0.171904	0.923511	outcome	TRUE	reported	textfile	13	95256253	0.0347926	8.7e-06	1H-indole-7-acetic acid levels	TRUE	reported	Dg7gMy	textfile	2	TRUE
rs17553664	G	A	G	A	0.199194	-0.0616106	0.0436382	0.0447887	FALSE	FALSE	FALSE	Vixp8V	11	115905804	247540	0.211874	0.771213	outcome	TRUE	reported	textfile	11	116035086	0.0440027	5.99e-06	1H-indole-7-acetic acid levels	TRUE	reported	Dg7gMy	textfile	2	TRUE
rs2573693	T	C	T	C	0.0908272	0.147175	0.31547	0.327783	FALSE	FALSE	FALSE	Vixp8V	15	26421173	245521	0.0937865	0.116588	outcome	TRUE	reported	textfile	15	26176026	0.0193888	2.81e-06	1H-indole-7-acetic acid levels	TRUE	reported	Dg7gMy	textfile	2	TRUE
rs3920708	G	C	G	C	0.090377	0.0303403	0.656374	0.654348	FALSE	TRUE	FALSE	Vixp8V	9	28483083	245108	0.0925605	0.743071	outcome	TRUE	reported	textfile	9	28483085	0.0192237	2.58e-06	1H-indole-7-acetic acid levels	TRUE	reported	Dg7gMy	textfile	2	TRUE
rs4367687	T	C	T	C	-0.110711	-0.158409	0.159536	0.162749	FALSE	FALSE	FALSE	Vixp8V	9	92886193	246634	0.118782	0.18233	outcome	TRUE	reported	textfile	9	90123911	0.0244094	5.74e-06	1H-indole-7-acetic acid levels	TRUE	reported	Dg7gMy	textfile	2	TRUE
rs4438731	G	A	G	A	-0.0855108	-0.180436	0.478209	0.47259	FALSE	FALSE	FALSE	Vixp8V	4	95091384	247044	0.0878405	0.0399629	outcome	TRUE	reported	textfile	4	94170233	0.0179631	1.93e-06	1H-indole-7-acetic acid levels	TRUE	reported	Dg7gMy	textfile	2	TRUE
rs4494999	C	T	C	T	-0.0796656	-0.077362	0.55353	0.551695	FALSE	FALSE	FALSE	Vixp8V	4	170870305	247540	0.0880205	0.37945	outcome	TRUE	reported	textfile	4	169949154	0.0178599	8.17e-06	1H-indole-7-acetic acid levels	TRUE	reported	Dg7gMy	textfile	2	TRUE
rs58192148	C	T	C	T	-0.0896383	-0.129443	0.307405	0.306109	FALSE	FALSE	FALSE	Vixp8V	7	47433003	245811	0.0955312	0.175424	outcome	TRUE	reported	textfile	7	47393406	0.0199848	7.28e-06	1H-indole-7-acetic acid levels	TRUE	reported	Dg7gMy	textfile	2	TRUE
rs7159938	A	G	A	G	0.125875	0.153685	0.120713	0.117266	FALSE	FALSE	FALSE	Vixp8V	14	89485373	245441	0.136682	0.260847	outcome	TRUE	reported	textfile	14	89019029	0.0277744	5.84e-06	1H-indole-7-acetic acid levels	TRUE	reported	Dg7gMy	textfile	2	TRUE
rs72551330	C	T	C	T	0.328571	-0.496477	0.0156407	0.0116169	FALSE	FALSE	FALSE	Vixp8V	2	234580678	246709	0.413352	0.229713	outcome	TRUE	reported	textfile	2	233672032	0.0721512	5.27e-06	1H-indole-7-acetic acid levels	TRUE	reported	Dg7gMy	textfile	2	TRUE
rs74662040	G	C	G	C	-0.138658	-0.140635	0.102223	0.100874	FALSE	TRUE	FALSE	Vixp8V	12	14117131	230223	0.15067	0.350616	outcome	TRUE	reported	textfile	12	13964197	0.0301897	4.37e-06	1H-indole-7-acetic acid levels	TRUE	reported	Dg7gMy	textfile	2	TRUE
rs75058657	A	G	A	G	-0.19097	-0.0775924	0.0538897	0.060232	FALSE	FALSE	FALSE	Vixp8V	2	173780607	247269	0.184719	0.674445	outcome	TRUE	reported	textfile	2	172915879	0.0400842	1.9e-06	1H-indole-7-acetic acid levels	TRUE	reported	Dg7gMy	textfile	2	TRUE
rs77026137	G	C	G	C	0.252493	0.105772	0.0265628	0.0227463	FALSE	TRUE	FALSE	Vixp8V	5	29627661	245556	0.295168	0.720085	outcome	TRUE	reported	textfile	5	29627554	0.0556243	5.65e-06	1H-indole-7-acetic acid levels	TRUE	reported	Dg7gMy	textfile	2	TRUE
rs77302004	A	G	A	G	-0.30428	0.555623	0.019034	0.0185513	FALSE	FALSE	FALSE	Vixp8V	11	92143460	245966	0.324213	0.086573	outcome	TRUE	reported	textfile	11	92410294	0.0657747	3.73e-06	1H-indole-7-acetic acid levels	TRUE	reported	Dg7gMy	textfile	2	TRUE
rs9465538	T	A	T	A	-0.510859	0.505835	0.0063737	0.00640122	FALSE	TRUE	FALSE	Vixp8V	6	19820402	246906	0.55049	0.358158	outcome	TRUE	reported	textfile	6	19820171	0.11125	4.39e-06	1H-indole-7-acetic acid levels	TRUE	reported	Dg7gMy	textfile	2	TRUE
rs10192993	C	T	C	T	0.262759	0.199676	0.0222006	0.0196063	FALSE	FALSE	FALSE	Vixp8V	2	74315918	247267	0.319765	0.532335	outcome	TRUE	reported	textfile	2	74088791	0.0591821	9e-06	N-acetylkynurenine (2) levels	TRUE	reported	yBPLTL	textfile	2	TRUE
rs10816599	C	G	C	G	-0.0798868	0.0244436	0.362463	0.380685	FALSE	TRUE	FALSE	Vixp8V	9	110716721	239053	0.0920497	0.790588	outcome	TRUE	reported	textfile	9	107954440	0.0179343	8.41e-06	N-acetylkynurenine (2) levels	TRUE	reported	yBPLTL	textfile	2	TRUE
rs10822143	T	C	T	C	0.0763037	0.0146319	0.51407	0.504323	FALSE	FALSE	FALSE	Vixp8V	10	64887856	246480	0.0879412	0.867856	outcome	TRUE	reported	textfile	10	63128096	0.0172694	9.94e-06	N-acetylkynurenine (2) levels	TRUE	reported	yBPLTL	textfile	2	TRUE
rs114737325	A	G	A	G	-0.281107	-0.273722	0.0229566	0.0244601	FALSE	FALSE	FALSE	Vixp8V	2	242953182	238961	0.287913	0.341752	outcome	TRUE	reported	textfile	2	242011031	0.0595483	2.35e-06	N-acetylkynurenine (2) levels	TRUE	reported	yBPLTL	textfile	2	TRUE
rs118120811	C	T	C	T	-0.327098	0.171352	0.0142904	0.0101155	FALSE	FALSE	FALSE	Vixp8V	9	84173142	243587	0.443943	0.699514	outcome	TRUE	reported	textfile	9	81558227	0.0731498	7.76e-06	N-acetylkynurenine (2) levels	TRUE	reported	yBPLTL	textfile	2	TRUE
rs118137341	C	T	C	T	0.291078	0.628653	0.0235979	0.0226266	FALSE	FALSE	FALSE	Vixp8V	20	39015083	247540	0.293709	0.0323233	outcome	TRUE	reported	textfile	20	40386443	0.0566106	2.72e-07	N-acetylkynurenine (2) levels	TRUE	reported	yBPLTL	textfile	2	TRUE
rs12209125	C	A	C	A	-0.13445	-0.0860141	0.400016	0.403691	FALSE	FALSE	FALSE	Vixp8V	6	25769789	246582	0.0894777	0.336406	outcome	TRUE	reported	textfile	6	25769561	0.0177628	3.76e-14	N-acetylkynurenine (2) levels	TRUE	reported	yBPLTL	textfile	2	TRUE
rs13211538	T	C	T	C	-0.107614	-0.0571258	0.171924	0.168644	FALSE	FALSE	FALSE	Vixp8V	6	163661173	245586	0.117378	0.626484	outcome	TRUE	reported	textfile	6	163240141	0.0232056	3.53e-06	N-acetylkynurenine (2) levels	TRUE	reported	yBPLTL	textfile	2	TRUE
rs143843231	A	T	A	T	-0.296919	0.303114	0.0200422	0.0163316	FALSE	TRUE	FALSE	Vixp8V	14	51072112	245139	0.346916	0.38226	outcome	TRUE	reported	textfile	14	50605394	0.0621281	1.76e-06	N-acetylkynurenine (2) levels	TRUE	reported	yBPLTL	textfile	2	TRUE
rs17835038	C	T	C	T	0.171763	-0.128617	0.0625949	0.0572074	FALSE	FALSE	FALSE	Vixp8V	9	36141514	231858	0.195059	0.509655	outcome	TRUE	reported	textfile	9	36141517	0.0368592	3.16e-06	N-acetylkynurenine (2) levels	TRUE	reported	yBPLTL	textfile	2	TRUE
rs61729352	T	G	T	G	0.21119	0.257797	0.0377587	0.04004	FALSE	FALSE	FALSE	Vixp8V	1	207134104	247540	0.224038	0.249862	outcome	TRUE	reported	textfile	1	206960759	0.0453928	3.28e-06	N-acetylkynurenine (2) levels	TRUE	reported	yBPLTL	textfile	2	TRUE
rs61825638	T	C	T	C	0.166703	-0.00585865	0.255195	0.247863	FALSE	FALSE	FALSE	Vixp8V	1	241713402	247540	0.101426	0.953938	outcome	TRUE	reported	textfile	1	241550102	0.0198436	4.43e-17	N-acetylkynurenine (2) levels	TRUE	reported	yBPLTL	textfile	2	TRUE
rs67493833	T	A	T	A	0.119967	-0.134712	0.118951	0.121449	FALSE	TRUE	FALSE	Vixp8V	1	111649241	247342	0.134111	0.315148	outcome	TRUE	reported	textfile	1	111106619	0.0266969	7e-06	N-acetylkynurenine (2) levels	TRUE	reported	yBPLTL	textfile	2	TRUE
rs72897843	T	C	T	C	0.178036	0.0851037	0.102264	0.0942979	FALSE	FALSE	FALSE	Vixp8V	17	76200965	247540	0.149832	0.57004	outcome	TRUE	reported	textfile	17	78204884	0.028607	4.86e-10	N-acetylkynurenine (2) levels	TRUE	reported	yBPLTL	textfile	2	TRUE
rs7566364	C	T	C	T	0.558106	-0.0353163	0.273484	0.236434	FALSE	FALSE	FALSE	Vixp8V	2	73842889	247464	0.103257	0.732333	outcome	TRUE	reported	textfile	2	73615762	0.0183173	1e-200	N-acetylkynurenine (2) levels	TRUE	reported	yBPLTL	textfile	2	TRUE
rs77373209	A	G	A	G	0.120257	0.027971	0.118834	0.116924	FALSE	FALSE	FALSE	Vixp8V	11	6787383	246078	0.136612	0.83777	outcome	TRUE	reported	textfile	11	6766152	0.0269385	8.04e-06	N-acetylkynurenine (2) levels	TRUE	reported	yBPLTL	textfile	2	TRUE
rs78933893	C	T	C	T	0.163593	0.317904	0.0697127	0.0724623	FALSE	FALSE	FALSE	Vixp8V	7	8949137	246618	0.168921	0.0598395	outcome	TRUE	reported	textfile	7	8909507	0.03408	1.58e-06	N-acetylkynurenine (2) levels	TRUE	reported	yBPLTL	textfile	2	TRUE
rs948445	T	C	T	C	0.275588	-0.00308508	0.835857	0.817587	FALSE	FALSE	FALSE	Vixp8V	11	67414492	247540	0.113392	0.978294	outcome	TRUE	reported	textfile	11	67647021	0.0234162	5.63e-32	N-acetylkynurenine (2) levels	TRUE	reported	yBPLTL	textfile	2	TRUE
rs9554421	C	T	C	T	-0.0999383	0.115118	0.196214	0.190441	FALSE	FALSE	FALSE	Vixp8V	13	98431518	239415	0.113524	0.310564	outcome	TRUE	reported	textfile	13	97779264	0.022249	7.06e-06	N-acetylkynurenine (2) levels	TRUE	reported	yBPLTL	textfile	2	TRUE
rs9711746	A	T	A	T	0.236501	0.246128	0.0392845	0.0360847	FALSE	TRUE	FALSE	Vixp8V	2	73279470	241792	0.237065	0.299162	outcome	TRUE	reported	textfile	2	73052341	0.0449021	1.39e-07	N-acetylkynurenine (2) levels	TRUE	reported	yBPLTL	textfile	2	TRUE
rs112580612	G	A	G	A	-0.268448	0.388642	0.0180002	0.0130166	FALSE	FALSE	FALSE	Vixp8V	11	23677434	242190	0.394431	0.324466	outcome	TRUE	reported	textfile	11	23655888	0.0571512	2.64e-06	1-stearoyl-2-oleoyl-gpc (18:0/18:1) levels	TRUE	reported	bSn3xj	textfile	2	TRUE
rs112957492	C	T	C	T	-0.0751903	-0.0282442	0.339903	0.351615	FALSE	FALSE	FALSE	Vixp8V	1	63117010	247276	0.0918659	0.7585	outcome	TRUE	reported	textfile	1	62651339	0.0158967	2.25e-06	1-stearoyl-2-oleoyl-gpc (18:0/18:1) levels	TRUE	reported	bSn3xj	textfile	2	TRUE
rs113951858	A	G	A	G	-0.113785	0.17435	0.123869	0.131623	FALSE	FALSE	FALSE	Vixp8V	1	9447880	237915	0.132057	0.186746	outcome	TRUE	reported	textfile	1	9387821	0.0236704	1.53e-06	1-stearoyl-2-oleoyl-gpc (18:0/18:1) levels	TRUE	reported	bSn3xj	textfile	2	TRUE
rs11631791	C	T	C	T	0.0700869	0.0490002	0.442804	0.44564	FALSE	FALSE	FALSE	Vixp8V	15	46314215	244820	0.0887891	0.581036	outcome	TRUE	reported	textfile	15	46022017	0.0156138	7.16e-06	1-stearoyl-2-oleoyl-gpc (18:0/18:1) levels	TRUE	reported	bSn3xj	textfile	2	TRUE
rs12155488	A	G	A	G	-0.0718039	0.00838554	0.395346	0.409794	FALSE	FALSE	FALSE	Vixp8V	7	96893107	235567	0.0912765	0.926802	outcome	TRUE	reported	textfile	7	97263795	0.0159615	6.84e-06	1-stearoyl-2-oleoyl-gpc (18:0/18:1) levels	TRUE	reported	bSn3xj	textfile	2	TRUE
rs12748237	G	T	G	T	0.0790184	0.0469168	0.408404	0.417804	FALSE	FALSE	FALSE	Vixp8V	1	95572013	243995	0.0891799	0.598824	outcome	TRUE	reported	textfile	1	95106457	0.0157127	4.93e-07	1-stearoyl-2-oleoyl-gpc (18:0/18:1) levels	TRUE	reported	bSn3xj	textfile	2	TRUE
rs13265485	C	T	C	T	0.0801002	0.0151842	0.303483	0.305291	FALSE	FALSE	FALSE	Vixp8V	8	140118795	246530	0.0955756	0.873771	outcome	TRUE	reported	textfile	8	139106552	0.0167954	1.85e-06	1-stearoyl-2-oleoyl-gpc (18:0/18:1) levels	TRUE	reported	bSn3xj	textfile	2	TRUE
rs13282385	A	G	A	G	0.0927466	0.0538989	0.815413	0.823841	FALSE	FALSE	FALSE	Vixp8V	8	1206920	243950	0.115773	0.641533	outcome	TRUE	reported	textfile	8	1256920	0.0199286	3.26e-06	1-stearoyl-2-oleoyl-gpc (18:0/18:1) levels	TRUE	reported	bSn3xj	textfile	2	TRUE
rs142009207	C	G	C	G	-0.127688	-0.134077	0.0763094	0.0724561	FALSE	TRUE	FALSE	Vixp8V	17	40546411	245935	0.16936	0.428554	outcome	TRUE	reported	textfile	17	42394393	0.0285815	7.91e-06	1-stearoyl-2-oleoyl-gpc (18:0/18:1) levels	TRUE	reported	bSn3xj	textfile	2	TRUE
rs146351213	G	C	G	C	-0.281169	-0.220648	0.0188656	0.017684	FALSE	TRUE	FALSE	Vixp8V	12	79899248	238351	0.337425	0.513164	outcome	TRUE	reported	textfile	12	79505468	0.0568418	7.56e-07	1-stearoyl-2-oleoyl-gpc (18:0/18:1) levels	TRUE	reported	bSn3xj	textfile	2	TRUE
rs146692896	T	C	T	C	-0.283333	-0.11541	0.0174099	0.013184	FALSE	FALSE	FALSE	Vixp8V	1	2310221	244538	0.385555	0.764686	outcome	TRUE	reported	textfile	1	2378782	0.0586037	1.33e-06	1-stearoyl-2-oleoyl-gpc (18:0/18:1) levels	TRUE	reported	bSn3xj	textfile	2	TRUE
rs1532085	G	A	G	A	-0.0865048	-0.00252745	0.623468	0.614979	FALSE	FALSE	FALSE	Vixp8V	15	58683366	247540	0.0900557	0.97761	outcome	TRUE	reported	textfile	15	58391167	0.0157996	4.37e-08	1-stearoyl-2-oleoyl-gpc (18:0/18:1) levels	TRUE	reported	bSn3xj	textfile	2	TRUE
rs1565787	C	A	C	A	0.084431	-0.0174125	0.788261	0.787903	FALSE	FALSE	FALSE	Vixp8V	1	33966111	247540	0.107198	0.870965	outcome	TRUE	reported	textfile	1	33500511	0.018771	6.86e-06	1-stearoyl-2-oleoyl-gpc (18:0/18:1) levels	TRUE	reported	bSn3xj	textfile	2	TRUE
rs16845737	G	A	G	A	0.105365	0.105252	0.119068	0.113955	FALSE	FALSE	FALSE	Vixp8V	2	133784184	247540	0.137685	0.444607	outcome	TRUE	reported	textfile	2	133026611	0.0235781	7.87e-06	1-stearoyl-2-oleoyl-gpc (18:0/18:1) levels	TRUE	reported	bSn3xj	textfile	2	TRUE
rs16918355	C	T	C	T	0.203577	0.334645	0.0292582	0.0301002	FALSE	FALSE	FALSE	Vixp8V	9	32581985	247540	0.254926	0.18928	outcome	TRUE	reported	textfile	9	32581987	0.0451765	6.6e-06	1-stearoyl-2-oleoyl-gpc (18:0/18:1) levels	TRUE	reported	bSn3xj	textfile	2	TRUE
rs1733609	G	A	G	A	0.093046	0.190641	0.772347	0.777458	FALSE	FALSE	FALSE	Vixp8V	7	81536375	234329	0.108297	0.0783466	outcome	TRUE	reported	textfile	7	81907059	0.0187075	6.57e-07	1-stearoyl-2-oleoyl-gpc (18:0/18:1) levels	TRUE	reported	bSn3xj	textfile	2	TRUE
rs1953555	T	G	T	G	0.0701842	-0.00882848	0.493499	0.501773	FALSE	FALSE	FALSE	Vixp8V	14	20669845	247540	0.0877324	0.919844	outcome	TRUE	reported	textfile	14	20201686	0.0152329	4.08e-06	1-stearoyl-2-oleoyl-gpc (18:0/18:1) levels	TRUE	reported	bSn3xj	textfile	2	TRUE
rs2623844	G	A	G	A	0.117559	-0.145755	0.112069	0.114734	FALSE	FALSE	FALSE	Vixp8V	8	68639833	232934	0.141639	0.303451	outcome	TRUE	reported	textfile	8	67727598	0.024664	1.88e-06	1-stearoyl-2-oleoyl-gpc (18:0/18:1) levels	TRUE	reported	bSn3xj	textfile	2	TRUE
rs3846738	C	G	C	G	-0.0829445	0.199918	0.778279	0.779299	FALSE	TRUE	FALSE	Vixp8V	6	80120493	245821	0.105985	0.0592559	outcome	TRUE	reported	textfile	6	79410776	0.0186236	8.44e-06	1-stearoyl-2-oleoyl-gpc (18:0/18:1) levels	TRUE	reported	bSn3xj	textfile	2	TRUE
rs471924	A	G	A	G	0.0769309	-0.0543865	0.398179	0.400609	FALSE	FALSE	FALSE	Vixp8V	9	93401812	235856	0.0917425	0.553304	outcome	TRUE	reported	textfile	9	90639530	0.0159107	1.33e-06	1-stearoyl-2-oleoyl-gpc (18:0/18:1) levels	TRUE	reported	bSn3xj	textfile	2	TRUE
rs4751996	G	A	G	A	0.113238	-0.0475728	0.522319	0.519884	FALSE	FALSE	FALSE	Vixp8V	10	118397894	247540	0.08774	0.58768	outcome	TRUE	reported	textfile	10	116638383	0.015183	8.77e-14	1-stearoyl-2-oleoyl-gpc (18:0/18:1) levels	TRUE	reported	bSn3xj	textfile	2	TRUE
rs57845861	A	C	A	C	0.142451	0.339705	0.065289	0.0604539	FALSE	FALSE	FALSE	Vixp8V	12	47527151	246229	0.185012	0.066339	outcome	TRUE	reported	textfile	12	47133368	0.0309143	4.07e-06	1-stearoyl-2-oleoyl-gpc (18:0/18:1) levels	TRUE	reported	bSn3xj	textfile	2	TRUE
rs58417870	G	A	G	A	-0.121111	0.163756	0.0898623	0.0964176	FALSE	FALSE	FALSE	Vixp8V	8	35411038	247320	0.148257	0.269359	outcome	TRUE	reported	textfile	8	35553520	0.0268913	6.68e-06	1-stearoyl-2-oleoyl-gpc (18:0/18:1) levels	TRUE	reported	bSn3xj	textfile	2	TRUE
rs60534314	A	G	A	G	0.113223	-0.0808196	0.0968192	0.103221	FALSE	FALSE	FALSE	Vixp8V	4	91139990	247396	0.143979	0.574573	outcome	TRUE	reported	textfile	4	90218839	0.0255564	9.41e-06	1-stearoyl-2-oleoyl-gpc (18:0/18:1) levels	TRUE	reported	bSn3xj	textfile	2	TRUE
rs62094353	G	C	G	C	0.118562	0.00832236	0.10252	0.105546	FALSE	TRUE	FALSE	Vixp8V	18	73530142	246911	0.142896	0.953557	outcome	TRUE	reported	textfile	18	75818187	0.0252601	2.68e-06	1-stearoyl-2-oleoyl-gpc (18:0/18:1) levels	TRUE	reported	bSn3xj	textfile	2	TRUE
rs6480817	A	G	A	G	-0.0676339	0.15023	0.506637	0.493666	FALSE	FALSE	FALSE	Vixp8V	10	78186993	245876	0.0877656	0.0869493	outcome	TRUE	reported	textfile	10	76427235	0.0152976	9.82e-06	1-stearoyl-2-oleoyl-gpc (18:0/18:1) levels	TRUE	reported	bSn3xj	textfile	2	TRUE
rs75675930	T	A	T	A	0.21534	-0.196765	0.0254051	0.0210317	FALSE	TRUE	FALSE	Vixp8V	12	71556057	245059	0.303906	0.517337	outcome	TRUE	reported	textfile	12	71162277	0.0487301	9.91e-06	1-stearoyl-2-oleoyl-gpc (18:0/18:1) levels	TRUE	reported	bSn3xj	textfile	2	TRUE
rs7781555	C	T	C	T	-0.080061	-0.193256	0.294921	0.297843	FALSE	FALSE	FALSE	Vixp8V	7	134392249	242136	0.0968448	0.0459854	outcome	TRUE	reported	textfile	7	134707497	0.0169761	2.4e-06	1-stearoyl-2-oleoyl-gpc (18:0/18:1) levels	TRUE	reported	bSn3xj	textfile	2	TRUE
rs77881374	C	T	C	T	-0.220026	0.514555	0.0302498	0.0298033	FALSE	FALSE	FALSE	Vixp8V	20	17512360	247540	0.259742	0.0475885	outcome	TRUE	reported	textfile	20	17531715	0.0443684	7.08e-07	1-stearoyl-2-oleoyl-gpc (18:0/18:1) levels	TRUE	reported	bSn3xj	textfile	2	TRUE
rs7793697	G	T	G	T	0.0968409	-0.0890523	0.163857	0.177509	FALSE	FALSE	FALSE	Vixp8V	7	112091637	247159	0.114506	0.436741	outcome	TRUE	reported	textfile	7	112451582	0.0205599	2.47e-06	1-stearoyl-2-oleoyl-gpc (18:0/18:1) levels	TRUE	reported	bSn3xj	textfile	2	TRUE
rs77960347	G	A	G	A	0.284909	1.32052	0.0141818	0.0132564	FALSE	FALSE	FALSE	Vixp8V	18	47109955	247540	0.412643	0.00137349	outcome	TRUE	reported	textfile	18	49583585	0.0641011	8.8e-06	1-stearoyl-2-oleoyl-gpc (18:0/18:1) levels	TRUE	reported	bSn3xj	textfile	2	TRUE
rs8075029	G	T	G	T	0.135307	-0.257777	0.921076	0.918158	FALSE	FALSE	FALSE	Vixp8V	17	13395850	242411	0.16129	0.109994	outcome	TRUE	reported	textfile	17	13492533	0.0291248	3.39e-06	1-stearoyl-2-oleoyl-gpc (18:0/18:1) levels	TRUE	reported	bSn3xj	textfile	2	TRUE
rs9673221	G	C	G	C	-0.0902778	-0.141018	0.178502	0.175222	FALSE	TRUE	FALSE	Vixp8V	16	5320458	246755	0.115364	0.221567	outcome	TRUE	reported	textfile	16	5270457	0.0199882	6.29e-06	1-stearoyl-2-oleoyl-gpc (18:0/18:1) levels	TRUE	reported	bSn3xj	textfile	2	TRUE
rs9872072	G	A	G	A	0.07795	0.054914	0.346365	0.349246	FALSE	FALSE	FALSE	Vixp8V	3	68684504	245752	0.0921589	0.551267	outcome	TRUE	reported	textfile	3	68635353	0.0160189	1.14e-06	1-stearoyl-2-oleoyl-gpc (18:0/18:1) levels	TRUE	reported	bSn3xj	textfile	2	TRUE
rs11733699	A	T	A	T	-0.084204	0.011452	0.264742	0.265162	FALSE	TRUE	FALSE	Vixp8V	4	172800226	244328	0.0999671	0.908796	outcome	TRUE	reported	textfile	4	171879075	0.0176066	1.73e-06	1-palmitoyl-2-palmitoleoyl-gpc (16:0/16:1) levels	TRUE	reported	fpxFG9	textfile	2	TRUE
rs12129379	T	G	T	G	0.0952266	0.0931042	0.178996	0.19603	FALSE	FALSE	FALSE	Vixp8V	1	159965261	239596	0.112041	0.405985	outcome	TRUE	reported	textfile	1	159995471	0.020411	3.08e-06	1-palmitoyl-2-palmitoleoyl-gpc (16:0/16:1) levels	TRUE	reported	fpxFG9	textfile	2	TRUE
rs1362996	G	A	G	A	-0.113308	0.291777	0.0991291	0.103065	FALSE	FALSE	FALSE	Vixp8V	2	170089092	247392	0.143808	0.0424649	outcome	TRUE	reported	textfile	2	169232582	0.0253946	8.12e-06	1-palmitoyl-2-palmitoleoyl-gpc (16:0/16:1) levels	TRUE	reported	fpxFG9	textfile	2	TRUE
rs145560841	G	A	G	A	0.301767	0.0846355	0.0134576	0.0127059	FALSE	FALSE	FALSE	Vixp8V	1	55383449	245241	0.395904	0.83072	outcome	TRUE	reported	textfile	1	54917776	0.0664891	5.66e-06	1-palmitoyl-2-palmitoleoyl-gpc (16:0/16:1) levels	TRUE	reported	fpxFG9	textfile	2	TRUE
rs146351213	G	C	G	C	-0.259323	-0.220648	0.0188832	0.017684	FALSE	TRUE	FALSE	Vixp8V	12	79899248	238351	0.337425	0.513164	outcome	TRUE	reported	textfile	12	79505468	0.0567859	4.96e-06	1-palmitoyl-2-palmitoleoyl-gpc (16:0/16:1) levels	TRUE	reported	fpxFG9	textfile	2	TRUE
rs147325198	A	G	A	G	0.289557	0.269212	0.0141159	0.0124154	FALSE	FALSE	FALSE	Vixp8V	5	9684823	240830	0.400015	0.500944	outcome	TRUE	reported	textfile	5	9684711	0.0652261	9.03e-06	1-palmitoyl-2-palmitoleoyl-gpc (16:0/16:1) levels	TRUE	reported	fpxFG9	textfile	2	TRUE
rs148104145	G	C	G	C	0.1632	0.0237486	0.0454325	0.0402822	FALSE	TRUE	FALSE	Vixp8V	16	56613428	243768	0.225475	0.916117	outcome	TRUE	reported	textfile	16	56579516	0.0365344	7.93e-06	1-palmitoyl-2-palmitoleoyl-gpc (16:0/16:1) levels	TRUE	reported	fpxFG9	textfile	2	TRUE
rs149051006	A	G	A	G	0.278847	-0.0845742	0.0178419	0.0149469	FALSE	FALSE	FALSE	Vixp8V	17	9787229	245602	0.365011	0.816769	outcome	TRUE	reported	textfile	17	9883912	0.0576571	1.32e-06	1-palmitoyl-2-palmitoleoyl-gpc (16:0/16:1) levels	TRUE	reported	fpxFG9	textfile	2	TRUE
rs17814881	A	G	A	G	0.0800238	-0.0643956	0.229935	0.229611	FALSE	FALSE	FALSE	Vixp8V	12	74023249	247303	0.104223	0.536667	outcome	TRUE	reported	textfile	12	73629469	0.0180832	9.63e-06	1-palmitoyl-2-palmitoleoyl-gpc (16:0/16:1) levels	TRUE	reported	fpxFG9	textfile	2	TRUE
rs187488102	C	G	C	G	0.367558	-0.306432	0.00962819	0.00835253	FALSE	TRUE	FALSE	Vixp8V	8	91006374	246991	0.485126	0.527612	outcome	TRUE	reported	textfile	8	89994146	0.0779373	2.4e-06	1-palmitoyl-2-palmitoleoyl-gpc (16:0/16:1) levels	TRUE	reported	fpxFG9	textfile	2	TRUE
rs2352844	A	G	A	G	-0.191354	-0.198795	0.0377786	0.0384778	FALSE	FALSE	FALSE	Vixp8V	2	241313712	244180	0.229031	0.385404	outcome	TRUE	reported	textfile	2	240374295	0.040657	2.52e-06	1-palmitoyl-2-palmitoleoyl-gpc (16:0/16:1) levels	TRUE	reported	fpxFG9	textfile	2	TRUE
rs3087494	G	A	G	A	0.0721454	-0.0145139	0.545311	0.546382	FALSE	FALSE	FALSE	Vixp8V	4	110631621	246542	0.0882508	0.869368	outcome	TRUE	reported	textfile	4	109710465	0.0153031	2.42e-06	1-palmitoyl-2-palmitoleoyl-gpc (16:0/16:1) levels	TRUE	reported	fpxFG9	textfile	2	TRUE
rs4746391	C	A	C	A	-0.0686491	0.125254	0.494795	0.484061	FALSE	FALSE	FALSE	Vixp8V	10	78177534	247540	0.0875365	0.152464	outcome	TRUE	reported	textfile	10	76417776	0.0152593	6.83e-06	1-palmitoyl-2-palmitoleoyl-gpc (16:0/16:1) levels	TRUE	reported	fpxFG9	textfile	2	TRUE
rs4987246	G	A	G	A	0.202703	0.657143	0.0321226	0.0291109	FALSE	FALSE	FALSE	Vixp8V	20	3658625	240958	0.265277	0.0132418	outcome	TRUE	reported	textfile	20	3677978	0.0435185	3.2e-06	1-palmitoyl-2-palmitoleoyl-gpc (16:0/16:1) levels	TRUE	reported	fpxFG9	textfile	2	TRUE
rs7278441	A	G	A	G	0.0745023	-0.123631	0.643024	0.643311	FALSE	FALSE	FALSE	Vixp8V	21	33928332	225234	0.0961874	0.198683	outcome	TRUE	reported	textfile	21	32556022	0.0164577	5.99e-06	1-palmitoyl-2-palmitoleoyl-gpc (16:0/16:1) levels	TRUE	reported	fpxFG9	textfile	2	TRUE
rs76085215	C	G	C	G	-0.228648	-0.414604	0.0222709	0.022762	FALSE	TRUE	FALSE	Vixp8V	2	61080839	247540	0.295187	0.160156	outcome	TRUE	reported	textfile	2	60853704	0.0513668	8.54e-06	1-palmitoyl-2-palmitoleoyl-gpc (16:0/16:1) levels	TRUE	reported	fpxFG9	textfile	2	TRUE
rs77541308	A	G	A	G	-0.196919	0.324496	0.0328159	0.0346967	FALSE	FALSE	FALSE	Vixp8V	9	133912753	245528	0.239014	0.174576	outcome	TRUE	reported	textfile	9	131037366	0.042397	3.41e-06	1-palmitoyl-2-palmitoleoyl-gpc (16:0/16:1) levels	TRUE	reported	fpxFG9	textfile	2	TRUE
rs77881374	C	T	C	T	-0.200374	0.514555	0.0302407	0.0298033	FALSE	FALSE	FALSE	Vixp8V	20	17512360	247540	0.259742	0.0475885	outcome	TRUE	reported	textfile	20	17531715	0.0443542	6.25e-06	1-palmitoyl-2-palmitoleoyl-gpc (16:0/16:1) levels	TRUE	reported	fpxFG9	textfile	2	TRUE
rs77952878	G	A	G	A	0.12314	-0.0919221	0.0954823	0.090157	FALSE	FALSE	FALSE	Vixp8V	2	48837326	243858	0.155083	0.553363	outcome	TRUE	reported	textfile	2	48610187	0.0258344	1.87e-06	1-palmitoyl-2-palmitoleoyl-gpc (16:0/16:1) levels	TRUE	reported	fpxFG9	textfile	2	TRUE
rs780093	C	T	C	T	-0.0767604	-0.053805	0.597617	0.616908	FALSE	FALSE	FALSE	Vixp8V	2	27742603	247540	0.0901638	0.550676	outcome	TRUE	reported	textfile	2	27519736	0.015565	8.16e-07	1-palmitoyl-2-palmitoleoyl-gpc (16:0/16:1) levels	TRUE	reported	fpxFG9	textfile	2	TRUE
rs78878010	C	G	C	G	-0.183199	0.0250717	0.0395137	0.0445977	FALSE	TRUE	FALSE	Vixp8V	18	66840770	246829	0.211203	0.905506	outcome	TRUE	reported	textfile	18	69173533	0.0391911	2.95e-06	1-palmitoyl-2-palmitoleoyl-gpc (16:0/16:1) levels	TRUE	reported	fpxFG9	textfile	2	TRUE
rs8028787	G	A	G	A	-0.214238	0.126321	0.0278786	0.0289105	FALSE	FALSE	FALSE	Vixp8V	15	57748979	247540	0.261017	0.628417	outcome	TRUE	reported	textfile	15	57456781	0.0462107	3.55e-06	1-palmitoyl-2-palmitoleoyl-gpc (16:0/16:1) levels	TRUE	reported	fpxFG9	textfile	2	TRUE
rs809794	G	A	G	A	0.0732727	0.0693103	0.463602	0.468005	FALSE	FALSE	FALSE	Vixp8V	12	99981526	240945	0.0888601	0.435395	outcome	TRUE	reported	textfile	12	99587748	0.0157117	3.11e-06	1-palmitoyl-2-palmitoleoyl-gpc (16:0/16:1) levels	TRUE	reported	fpxFG9	textfile	2	TRUE
rs1065853	T	G	T	G	0.128228	-0.196113	0.0836673	0.0798341	FALSE	FALSE	FALSE	Vixp8V	19	45413233	247269	0.161593	0.224893	outcome	TRUE	reported	textfile	19	44909976	0.0276008	3.39e-06	1-(1-enyl-palmitoyl)-2-arachidonoyl-gpc (p-16:0/20:4) levels	TRUE	reported	iCGRai	textfile	2	TRUE
rs112134288	A	G	A	G	0.226904	-0.625678	0.0257393	0.0246109	FALSE	FALSE	FALSE	Vixp8V	2	85512095	246314	0.283638	0.0273908	outcome	TRUE	reported	textfile	2	85284972	0.0480276	2.31e-06	1-(1-enyl-palmitoyl)-2-arachidonoyl-gpc (p-16:0/20:4) levels	TRUE	reported	iCGRai	textfile	2	TRUE
rs1126242	T	C	T	C	0.120285	0.224178	0.104917	0.122088	FALSE	FALSE	FALSE	Vixp8V	1	195998692	247292	0.133112	0.092155	outcome	TRUE	reported	textfile	1	196029562	0.025035	1.55e-06	1-(1-enyl-palmitoyl)-2-arachidonoyl-gpc (p-16:0/20:4) levels	TRUE	reported	iCGRai	textfile	2	TRUE
rs112946311	A	G	A	G	-0.332741	0.140254	0.0124484	0.0136375	FALSE	FALSE	FALSE	Vixp8V	2	191084445	247369	0.380234	0.712231	outcome	TRUE	reported	textfile	2	190219719	0.0690379	1.44e-06	1-(1-enyl-palmitoyl)-2-arachidonoyl-gpc (p-16:0/20:4) levels	TRUE	reported	iCGRai	textfile	2	TRUE
rs116546840	C	A	C	A	-0.102146	-0.136229	0.148257	0.149043	FALSE	FALSE	FALSE	Vixp8V	4	58168499	245738	0.123541	0.270156	outcome	TRUE	reported	textfile	4	57302333	0.0218536	2.95e-06	1-(1-enyl-palmitoyl)-2-arachidonoyl-gpc (p-16:0/20:4) levels	TRUE	reported	iCGRai	textfile	2	TRUE
rs116565884	A	G	A	G	-0.34712	-0.714007	0.0101182	0.00652238	FALSE	FALSE	FALSE	Vixp8V	5	159293796	245616	0.541486	0.187301	outcome	TRUE	reported	textfile	5	159866789	0.0769329	6.42e-06	1-(1-enyl-palmitoyl)-2-arachidonoyl-gpc (p-16:0/20:4) levels	TRUE	reported	iCGRai	textfile	2	TRUE
rs11684134	G	A	G	A	0.0760691	-0.0614658	0.421664	0.431385	FALSE	FALSE	FALSE	Vixp8V	2	27558252	232070	0.0912706	0.500664	outcome	TRUE	reported	textfile	2	27335385	0.015825	1.53e-06	1-(1-enyl-palmitoyl)-2-arachidonoyl-gpc (p-16:0/20:4) levels	TRUE	reported	iCGRai	textfile	2	TRUE
rs117382184	A	G	A	G	-0.156788	0.260028	0.0544007	0.0495853	FALSE	FALSE	FALSE	Vixp8V	12	25841959	246948	0.20302	0.200263	outcome	TRUE	reported	textfile	12	25689025	0.0335781	3.02e-06	1-(1-enyl-palmitoyl)-2-arachidonoyl-gpc (p-16:0/20:4) levels	TRUE	reported	iCGRai	textfile	2	TRUE
rs12130714	T	A	T	A	-0.101628	0.209613	0.163288	0.173289	FALSE	TRUE	FALSE	Vixp8V	1	192778159	242855	0.116948	0.0730763	outcome	TRUE	reported	textfile	1	192809029	0.0215727	2.47e-06	1-(1-enyl-palmitoyl)-2-arachidonoyl-gpc (p-16:0/20:4) levels	TRUE	reported	iCGRai	textfile	2	TRUE
rs12378769	T	G	T	G	-0.0692729	0.0273868	0.527077	0.529852	FALSE	FALSE	FALSE	Vixp8V	9	113696673	245010	0.0881045	0.755919	outcome	TRUE	reported	textfile	9	110934393	0.0155833	8.78e-06	1-(1-enyl-palmitoyl)-2-arachidonoyl-gpc (p-16:0/20:4) levels	TRUE	reported	iCGRai	textfile	2	TRUE
rs12515709	T	G	T	G	0.287809	-0.404144	0.0143378	0.00973839	FALSE	FALSE	FALSE	Vixp8V	5	117758499	247166	0.450201	0.369348	outcome	TRUE	reported	textfile	5	118422804	0.064523	8.17e-06	1-(1-enyl-palmitoyl)-2-arachidonoyl-gpc (p-16:0/20:4) levels	TRUE	reported	iCGRai	textfile	2	TRUE
rs12638225	C	T	C	T	-0.0798967	0.0632336	0.269717	0.268735	FALSE	FALSE	FALSE	Vixp8V	3	111714066	239018	0.100545	0.529408	outcome	TRUE	reported	textfile	3	111995219	0.0175262	5.15e-06	1-(1-enyl-palmitoyl)-2-arachidonoyl-gpc (p-16:0/20:4) levels	TRUE	reported	iCGRai	textfile	2	TRUE
rs12928099	A	C	A	C	0.106269	-0.093258	0.29154	0.296449	FALSE	FALSE	FALSE	Vixp8V	16	15150505	246818	0.0959711	0.331185	outcome	TRUE	reported	textfile	16	15056648	0.0167839	2.43e-10	1-(1-enyl-palmitoyl)-2-arachidonoyl-gpc (p-16:0/20:4) levels	TRUE	reported	iCGRai	textfile	2	TRUE
rs1529728	C	T	C	T	-0.0701036	-0.0378166	0.552586	0.548336	FALSE	FALSE	FALSE	Vixp8V	19	11163897	246081	0.0881864	0.66805	outcome	TRUE	reported	textfile	19	11053221	0.0154559	5.74e-06	1-(1-enyl-palmitoyl)-2-arachidonoyl-gpc (p-16:0/20:4) levels	TRUE	reported	iCGRai	textfile	2	TRUE
rs174553	G	A	G	A	-0.471809	0.237775	0.33726	0.344356	FALSE	FALSE	FALSE	Vixp8V	11	61575158	247513	0.0922774	0.00997358	outcome	TRUE	reported	textfile	11	61807686	0.0153842	1e-200	1-(1-enyl-palmitoyl)-2-arachidonoyl-gpc (p-16:0/20:4) levels	TRUE	reported	iCGRai	textfile	2	TRUE
rs1801390	T	C	T	C	-0.205546	-0.212454	0.0282767	0.0244829	FALSE	FALSE	FALSE	Vixp8V	11	61727438	247540	0.28737	0.459722	outcome	TRUE	reported	textfile	11	61959966	0.0457636	7.07e-06	1-(1-enyl-palmitoyl)-2-arachidonoyl-gpc (p-16:0/20:4) levels	TRUE	reported	iCGRai	textfile	2	TRUE
rs1853151	T	G	T	G	0.0768124	0.0769865	0.582338	0.577087	FALSE	FALSE	FALSE	Vixp8V	6	20385672	247300	0.0886548	0.385183	outcome	TRUE	reported	textfile	6	20385441	0.0157299	1.04e-06	1-(1-enyl-palmitoyl)-2-arachidonoyl-gpc (p-16:0/20:4) levels	TRUE	reported	iCGRai	textfile	2	TRUE
rs187260235	C	T	C	T	-0.308969	0.75326	0.0157179	0.0130742	FALSE	FALSE	FALSE	Vixp8V	8	91765017	246937	0.383506	0.0495134	outcome	TRUE	reported	textfile	8	90752789	0.0614396	4.93e-07	1-(1-enyl-palmitoyl)-2-arachidonoyl-gpc (p-16:0/20:4) levels	TRUE	reported	iCGRai	textfile	2	TRUE
rs3827410	A	C	A	C	0.075267	0.0450268	0.619715	0.631075	FALSE	FALSE	FALSE	Vixp8V	22	46879687	241907	0.0918125	0.623836	outcome	TRUE	reported	textfile	22	46483790	0.0158088	1.93e-06	1-(1-enyl-palmitoyl)-2-arachidonoyl-gpc (p-16:0/20:4) levels	TRUE	reported	iCGRai	textfile	2	TRUE
rs3847305	C	G	C	G	-0.103262	-0.29116	0.148931	0.143732	FALSE	TRUE	FALSE	Vixp8V	9	107657253	247123	0.124925	0.0197701	outcome	TRUE	reported	textfile	9	104894972	0.0214286	1.44e-06	1-(1-enyl-palmitoyl)-2-arachidonoyl-gpc (p-16:0/20:4) levels	TRUE	reported	iCGRai	textfile	2	TRUE
rs387779	C	T	C	T	-0.0985051	0.0360709	0.846821	0.850552	FALSE	FALSE	FALSE	Vixp8V	3	13110580	245668	0.123188	0.769667	outcome	TRUE	reported	textfile	3	13069080	0.021278	3.67e-06	1-(1-enyl-palmitoyl)-2-arachidonoyl-gpc (p-16:0/20:4) levels	TRUE	reported	iCGRai	textfile	2	TRUE
rs4368984	T	C	T	C	0.0725269	0.127578	0.397205	0.410582	FALSE	FALSE	FALSE	Vixp8V	8	123537015	246924	0.0892868	0.153047	outcome	TRUE	reported	textfile	8	122524776	0.0158256	4.59e-06	1-(1-enyl-palmitoyl)-2-arachidonoyl-gpc (p-16:0/20:4) levels	TRUE	reported	iCGRai	textfile	2	TRUE
rs56671758	C	T	C	T	-0.40374	-0.210101	0.00762195	0.00728447	FALSE	FALSE	FALSE	Vixp8V	15	38531103	245385	0.517408	0.684695	outcome	TRUE	reported	textfile	15	38238902	0.088429	4.98e-06	1-(1-enyl-palmitoyl)-2-arachidonoyl-gpc (p-16:0/20:4) levels	TRUE	reported	iCGRai	textfile	2	TRUE
rs6536059	G	A	G	A	-0.0819468	0.0988884	0.232406	0.230999	FALSE	FALSE	FALSE	Vixp8V	4	156005772	246029	0.104234	0.342764	outcome	TRUE	reported	textfile	4	155084620	0.0183308	7.81e-06	1-(1-enyl-palmitoyl)-2-arachidonoyl-gpc (p-16:0/20:4) levels	TRUE	reported	iCGRai	textfile	2	TRUE
rs71420186	A	G	A	G	0.140347	-0.171137	0.0632896	0.0662867	FALSE	FALSE	FALSE	Vixp8V	14	50960918	245781	0.177417	0.334743	outcome	TRUE	reported	textfile	14	50494200	0.0315015	8.38e-06	1-(1-enyl-palmitoyl)-2-arachidonoyl-gpc (p-16:0/20:4) levels	TRUE	reported	iCGRai	textfile	2	TRUE
rs72655034	C	T	C	T	-0.22796	-0.130357	0.0246191	0.0222045	FALSE	FALSE	FALSE	Vixp8V	4	80964603	247540	0.300067	0.663979	outcome	TRUE	reported	textfile	4	80043449	0.0494192	3.97e-06	1-(1-enyl-palmitoyl)-2-arachidonoyl-gpc (p-16:0/20:4) levels	TRUE	reported	iCGRai	textfile	2	TRUE
rs72719193	A	G	A	G	-0.226397	0.0355031	0.477783	0.477842	FALSE	FALSE	FALSE	Vixp8V	14	67969108	247540	0.0877986	0.685941	outcome	TRUE	reported	textfile	14	67502391	0.0151003	8.17e-51	1-(1-enyl-palmitoyl)-2-arachidonoyl-gpc (p-16:0/20:4) levels	TRUE	reported	iCGRai	textfile	2	TRUE
rs72786786	A	G	A	G	0.086804	0.0658044	0.310239	0.306643	FALSE	FALSE	FALSE	Vixp8V	16	56985514	233480	0.0977973	0.501033	outcome	TRUE	reported	textfile	16	56951602	0.0169246	2.91e-07	1-(1-enyl-palmitoyl)-2-arachidonoyl-gpc (p-16:0/20:4) levels	TRUE	reported	iCGRai	textfile	2	TRUE
rs75006121	T	C	T	C	0.143726	0.0225353	0.0585378	0.0507101	FALSE	FALSE	FALSE	Vixp8V	17	25709302	247298	0.200079	0.910322	outcome	TRUE	reported	textfile	17	27382276	0.0324697	9.58e-06	1-(1-enyl-palmitoyl)-2-arachidonoyl-gpc (p-16:0/20:4) levels	TRUE	reported	iCGRai	textfile	2	TRUE
rs75554919	T	C	T	C	-0.394358	-0.684804	0.00844471	0.00591398	FALSE	FALSE	FALSE	Vixp8V	4	186342733	246450	0.572805	0.231881	outcome	TRUE	reported	textfile	4	185421579	0.0839215	2.61e-06	1-(1-enyl-palmitoyl)-2-arachidonoyl-gpc (p-16:0/20:4) levels	TRUE	reported	iCGRai	textfile	2	TRUE
rs76027443	A	G	A	G	-0.105346	-0.0375588	0.186061	0.190744	FALSE	FALSE	FALSE	Vixp8V	14	68047973	246639	0.111685	0.736651	outcome	TRUE	reported	textfile	14	67581256	0.0197015	8.94e-08	1-(1-enyl-palmitoyl)-2-arachidonoyl-gpc (p-16:0/20:4) levels	TRUE	reported	iCGRai	textfile	2	TRUE
rs76747111	C	G	C	G	-0.192624	-0.291144	0.035078	0.0322613	FALSE	TRUE	FALSE	Vixp8V	6	44502377	242504	0.251085	0.246235	outcome	TRUE	reported	textfile	6	44534640	0.0419398	4.37e-06	1-(1-enyl-palmitoyl)-2-arachidonoyl-gpc (p-16:0/20:4) levels	TRUE	reported	iCGRai	textfile	2	TRUE
rs77772961	G	A	G	A	0.267554	0.02138	0.0171241	0.0166983	FALSE	FALSE	FALSE	Vixp8V	1	249187161	247540	0.340487	0.949932	outcome	TRUE	reported	textfile	1	248892962	0.0592352	6.28e-06	1-(1-enyl-palmitoyl)-2-arachidonoyl-gpc (p-16:0/20:4) levels	TRUE	reported	iCGRai	textfile	2	TRUE
rs77896676	A	G	A	G	0.151652	0.0917747	0.0586427	0.0656154	FALSE	FALSE	FALSE	Vixp8V	11	35121379	242725	0.178691	0.607535	outcome	TRUE	reported	textfile	11	35099832	0.0329581	4.2e-06	1-(1-enyl-palmitoyl)-2-arachidonoyl-gpc (p-16:0/20:4) levels	TRUE	reported	iCGRai	textfile	2	TRUE
rs880151	C	G	C	G	-0.0703121	0.177293	0.418124	0.412945	FALSE	TRUE	FALSE	Vixp8V	15	62108233	242036	0.0900885	0.0490701	outcome	TRUE	reported	textfile	15	61816034	0.0156351	6.89e-06	1-(1-enyl-palmitoyl)-2-arachidonoyl-gpc (p-16:0/20:4) levels	TRUE	reported	iCGRai	textfile	2	TRUE
rs102275	C	T	C	T	-0.119552	0.232041	0.345934	0.350968	FALSE	FALSE	FALSE	Vixp8V	11	61557803	247540	0.0918841	0.0115578	outcome	TRUE	reported	textfile	11	61790331	0.0157297	2.95e-14	1-(1-enyl-palmitoyl)-2-oleoyl-gpc (p-16:0/18:1) levels	TRUE	reported	oyDglf	textfile	2	TRUE
rs1077834	C	T	C	T	0.0842522	-0.0121773	0.215964	0.218677	FALSE	FALSE	FALSE	Vixp8V	15	58723479	246764	0.106183	0.908697	outcome	TRUE	reported	textfile	15	58431280	0.0183737	4.53e-06	1-(1-enyl-palmitoyl)-2-oleoyl-gpc (p-16:0/18:1) levels	TRUE	reported	oyDglf	textfile	2	TRUE
rs1077989	C	A	C	A	-0.0972617	0.0490762	0.476164	0.478313	FALSE	FALSE	FALSE	Vixp8V	14	67975822	246525	0.087995	0.577038	outcome	TRUE	reported	textfile	14	67509105	0.0150348	9.86e-11	1-(1-enyl-palmitoyl)-2-oleoyl-gpc (p-16:0/18:1) levels	TRUE	reported	oyDglf	textfile	2	TRUE
rs114982089	T	C	T	C	-0.371586	0.0747984	0.0103494	0.00913186	FALSE	FALSE	FALSE	Vixp8V	6	41324741	247540	0.466754	0.872682	outcome	TRUE	reported	textfile	6	41357003	0.0739294	5e-07	1-(1-enyl-palmitoyl)-2-oleoyl-gpc (p-16:0/18:1) levels	TRUE	reported	oyDglf	textfile	2	TRUE
rs11508026	T	C	T	C	0.109624	0.173783	0.431411	0.431897	FALSE	FALSE	FALSE	Vixp8V	16	56999328	245371	0.0888021	0.050351	outcome	TRUE	reported	textfile	16	56965416	0.0151925	5.37e-13	1-(1-enyl-palmitoyl)-2-oleoyl-gpc (p-16:0/18:1) levels	TRUE	reported	oyDglf	textfile	2	TRUE
rs115735494	A	G	A	G	-0.255361	-0.535481	0.0187965	0.0203493	FALSE	FALSE	FALSE	Vixp8V	1	245293148	247355	0.310781	0.084885	outcome	TRUE	reported	textfile	1	245129846	0.0551936	3.72e-06	1-(1-enyl-palmitoyl)-2-oleoyl-gpc (p-16:0/18:1) levels	TRUE	reported	oyDglf	textfile	2	TRUE
rs116965082	C	T	C	T	0.297829	0.55519	0.0126698	0.0123892	FALSE	FALSE	FALSE	Vixp8V	8	123605060	245415	0.396769	0.16173	outcome	TRUE	reported	textfile	8	122592821	0.0672494	9.48e-06	1-(1-enyl-palmitoyl)-2-oleoyl-gpc (p-16:0/18:1) levels	TRUE	reported	oyDglf	textfile	2	TRUE
rs116973881	T	A	T	A	-0.318971	-0.169584	0.0120341	0.0183599	FALSE	TRUE	FALSE	Vixp8V	9	82312919	246652	0.32659	0.603583	outcome	TRUE	reported	textfile	9	79698004	0.0688572	3.62e-06	1-(1-enyl-palmitoyl)-2-oleoyl-gpc (p-16:0/18:1) levels	TRUE	reported	oyDglf	textfile	2	TRUE
rs12326614	A	G	A	G	0.0701283	-0.0250086	0.343225	0.346424	FALSE	FALSE	FALSE	Vixp8V	18	8794513	245921	0.0924305	0.786725	outcome	TRUE	reported	textfile	18	8794515	0.0157998	9.06e-06	1-(1-enyl-palmitoyl)-2-oleoyl-gpc (p-16:0/18:1) levels	TRUE	reported	oyDglf	textfile	2	TRUE
rs12473718	A	G	A	G	0.0671367	0.0516313	0.520566	0.519417	FALSE	FALSE	FALSE	Vixp8V	2	235132503	247540	0.0877205	0.556137	outcome	TRUE	reported	textfile	2	234223859	0.0149454	7.05e-06	1-(1-enyl-palmitoyl)-2-oleoyl-gpc (p-16:0/18:1) levels	TRUE	reported	oyDglf	textfile	2	TRUE
rs1260338	G	A	G	A	0.0941768	-0.0724476	0.433089	0.445741	FALSE	FALSE	FALSE	Vixp8V	2	27625661	245948	0.0884111	0.412535	outcome	TRUE	reported	textfile	2	27402794	0.015211	5.96e-10	1-(1-enyl-palmitoyl)-2-oleoyl-gpc (p-16:0/18:1) levels	TRUE	reported	oyDglf	textfile	2	TRUE
rs13179609	A	C	A	C	-0.0721325	-0.175662	0.331174	0.329165	FALSE	FALSE	FALSE	Vixp8V	5	124507847	246638	0.0932847	0.0596908	outcome	TRUE	reported	textfile	5	125172154	0.0159036	5.74e-06	1-(1-enyl-palmitoyl)-2-oleoyl-gpc (p-16:0/18:1) levels	TRUE	reported	oyDglf	textfile	2	TRUE
rs138733313	T	G	T	G	-0.387661	0.110235	0.00832823	0.00701242	FALSE	FALSE	FALSE	Vixp8V	15	93484927	245707	0.528456	0.834761	outcome	TRUE	reported	textfile	15	92941697	0.0829969	3e-06	1-(1-enyl-palmitoyl)-2-oleoyl-gpc (p-16:0/18:1) levels	TRUE	reported	oyDglf	textfile	2	TRUE
rs142728037	C	G	C	G	0.125166	0.114166	0.0788817	0.0745586	FALSE	TRUE	FALSE	Vixp8V	8	3076188	241555	0.168988	0.499305	outcome	TRUE	reported	textfile	8	3218666	0.0280805	8.3e-06	1-(1-enyl-palmitoyl)-2-oleoyl-gpc (p-16:0/18:1) levels	TRUE	reported	oyDglf	textfile	2	TRUE
rs174418	C	T	C	T	-0.0835881	-0.000432524	0.594668	0.598668	FALSE	FALSE	FALSE	Vixp8V	15	58687603	244881	0.089943	0.996163	outcome	TRUE	reported	textfile	15	58395404	0.0156465	9.18e-08	1-(1-enyl-palmitoyl)-2-oleoyl-gpc (p-16:0/18:1) levels	TRUE	reported	oyDglf	textfile	2	TRUE
rs183342131	A	G	A	G	-0.457974	-0.148698	0.00603291	0.00670319	FALSE	FALSE	FALSE	Vixp8V	2	78772606	247121	0.536278	0.781567	outcome	TRUE	reported	textfile	2	78545480	0.0970488	2.37e-06	1-(1-enyl-palmitoyl)-2-oleoyl-gpc (p-16:0/18:1) levels	TRUE	reported	oyDglf	textfile	2	TRUE
rs184429085	T	C	T	C	0.321543	0.682404	0.011615	0.0136371	FALSE	FALSE	FALSE	Vixp8V	4	183624110	245874	0.376517	0.0699223	outcome	TRUE	reported	textfile	4	182702957	0.0702652	4.74e-06	1-(1-enyl-palmitoyl)-2-oleoyl-gpc (p-16:0/18:1) levels	TRUE	reported	oyDglf	textfile	2	TRUE
rs28730854	T	C	T	C	0.180767	-0.179226	0.0373889	0.0325584	FALSE	FALSE	FALSE	Vixp8V	2	73679956	247540	0.24699	0.468059	outcome	TRUE	reported	textfile	2	73452829	0.0389875	3.54e-06	1-(1-enyl-palmitoyl)-2-oleoyl-gpc (p-16:0/18:1) levels	TRUE	reported	oyDglf	textfile	2	TRUE
rs3848190	T	A	T	A	0.0818732	0.242714	0.248927	0.276552	FALSE	TRUE	FALSE	Vixp8V	15	80604058	245129	0.0985157	0.0137509	outcome	TRUE	reported	textfile	15	80311716	0.0178977	4.77e-06	1-(1-enyl-palmitoyl)-2-oleoyl-gpc (p-16:0/18:1) levels	TRUE	reported	oyDglf	textfile	2	TRUE
rs4334882	C	T	C	T	-0.139755	-0.104223	0.937249	0.927877	FALSE	FALSE	FALSE	Vixp8V	5	135447693	238169	0.171935	0.544397	outcome	TRUE	reported	textfile	5	136112004	0.0312156	7.57e-06	1-(1-enyl-palmitoyl)-2-oleoyl-gpc (p-16:0/18:1) levels	TRUE	reported	oyDglf	textfile	2	TRUE
rs4547795	T	C	T	C	-0.0829791	-0.0304498	0.215955	0.208879	FALSE	FALSE	FALSE	Vixp8V	4	9997060	246236	0.108163	0.778314	outcome	TRUE	reported	textfile	4	9995436	0.0181223	4.68e-06	1-(1-enyl-palmitoyl)-2-oleoyl-gpc (p-16:0/18:1) levels	TRUE	reported	oyDglf	textfile	2	TRUE
rs4843128	C	G	C	G	-0.186445	-0.0774434	0.0362266	0.0351105	FALSE	TRUE	FALSE	Vixp8V	15	86437769	247262	0.238119	0.745007	outcome	TRUE	reported	textfile	15	85894538	0.0402671	3.65e-06	1-(1-enyl-palmitoyl)-2-oleoyl-gpc (p-16:0/18:1) levels	TRUE	reported	oyDglf	textfile	2	TRUE
rs67996394	T	A	T	A	-0.185472	-0.00132748	0.0352619	0.0346784	FALSE	TRUE	FALSE	Vixp8V	14	99809978	247344	0.239423	0.995576	outcome	TRUE	reported	textfile	14	99343641	0.040483	4.62e-06	1-(1-enyl-palmitoyl)-2-oleoyl-gpc (p-16:0/18:1) levels	TRUE	reported	oyDglf	textfile	2	TRUE
rs7238440	T	C	T	C	0.0758965	0.182479	0.587594	0.58734	FALSE	FALSE	FALSE	Vixp8V	18	23110729	240851	0.0903747	0.0434723	outcome	TRUE	reported	textfile	18	25530765	0.015674	1.28e-06	1-(1-enyl-palmitoyl)-2-oleoyl-gpc (p-16:0/18:1) levels	TRUE	reported	oyDglf	textfile	2	TRUE
rs72855738	T	C	T	C	0.0829305	0.0434231	0.258222	0.263912	FALSE	FALSE	FALSE	Vixp8V	2	151047914	242107	0.100618	0.666059	outcome	TRUE	reported	textfile	2	150191400	0.0175102	2.18e-06	1-(1-enyl-palmitoyl)-2-oleoyl-gpc (p-16:0/18:1) levels	TRUE	reported	oyDglf	textfile	2	TRUE
rs72860096	A	T	A	T	-0.326551	-0.470616	0.0106603	0.0104338	FALSE	TRUE	FALSE	Vixp8V	2	126771478	247129	0.427588	0.271057	outcome	TRUE	reported	textfile	2	126013901	0.0729239	7.54e-06	1-(1-enyl-palmitoyl)-2-oleoyl-gpc (p-16:0/18:1) levels	TRUE	reported	oyDglf	textfile	2	TRUE
rs10468017	T	C	T	C	0.0806585	-0.0460479	0.288581	0.295768	FALSE	FALSE	FALSE	Vixp8V	15	58678512	247540	0.0960446	0.631624	outcome	TRUE	reported	textfile	15	58386313	0.0169434	1.93e-06	1-palmitoyl-2-arachidonoyl-GPI (16:0/20:4) levels	TRUE	reported	uJbAvp	textfile	2	TRUE
rs10889340	C	A	C	A	0.109162	0.0253958	0.656676	0.647084	FALSE	FALSE	FALSE	Vixp8V	1	63012071	247365	0.09176	0.781962	outcome	TRUE	reported	textfile	1	62546400	0.0159561	7.84e-12	1-palmitoyl-2-arachidonoyl-GPI (16:0/20:4) levels	TRUE	reported	uJbAvp	textfile	2	TRUE
rs112209914	T	C	T	C	0.318907	0.271021	0.0115859	0.0121367	FALSE	FALSE	FALSE	Vixp8V	12	114383543	246484	0.400138	0.498204	outcome	TRUE	reported	textfile	12	113945738	0.071921	9.24e-06	1-palmitoyl-2-arachidonoyl-GPI (16:0/20:4) levels	TRUE	reported	uJbAvp	textfile	2	TRUE
rs114127069	A	G	A	G	0.171509	-0.0117303	0.041241	0.0370523	FALSE	FALSE	FALSE	Vixp8V	9	20695838	246867	0.232237	0.959716	outcome	TRUE	reported	textfile	9	20695839	0.0386419	9.06e-06	1-palmitoyl-2-arachidonoyl-GPI (16:0/20:4) levels	TRUE	reported	uJbAvp	textfile	2	TRUE
rs11671715	C	T	C	T	-0.0713695	-0.00335504	0.478102	0.468356	FALSE	FALSE	FALSE	Vixp8V	19	35146226	245482	0.0881411	0.969636	outcome	TRUE	reported	textfile	19	34655321	0.015443	3.81e-06	1-palmitoyl-2-arachidonoyl-GPI (16:0/20:4) levels	TRUE	reported	uJbAvp	textfile	2	TRUE
rs12823997	T	C	T	C	0.0898239	0.0364576	0.239386	0.245484	FALSE	FALSE	FALSE	Vixp8V	12	77323760	239331	0.103407	0.724416	outcome	TRUE	reported	textfile	12	76929980	0.0181102	7.05e-07	1-palmitoyl-2-arachidonoyl-GPI (16:0/20:4) levels	TRUE	reported	uJbAvp	textfile	2	TRUE
rs12963704	C	T	C	T	0.16672	0.476226	0.044103	0.0444398	FALSE	FALSE	FALSE	Vixp8V	18	37927854	247211	0.211693	0.0244741	outcome	TRUE	reported	textfile	18	40347890	0.0371092	7.03e-06	1-palmitoyl-2-arachidonoyl-GPI (16:0/20:4) levels	TRUE	reported	uJbAvp	textfile	2	TRUE
rs140033739	A	G	A	G	-0.158892	0.122397	0.0498113	0.0393108	FALSE	FALSE	FALSE	Vixp8V	6	30205152	238840	0.230115	0.5948	outcome	TRUE	reported	textfile	6	30237375	0.0353261	6.86e-06	1-palmitoyl-2-arachidonoyl-GPI (16:0/20:4) levels	TRUE	reported	uJbAvp	textfile	2	TRUE
rs140095724	G	A	G	A	0.458612	-0.557579	0.00553001	0.0043731	FALSE	FALSE	FALSE	Vixp8V	4	133530913	247193	0.673493	0.407732	outcome	TRUE	reported	textfile	4	132609758	0.101063	5.68e-06	1-palmitoyl-2-arachidonoyl-GPI (16:0/20:4) levels	TRUE	reported	uJbAvp	textfile	2	TRUE
rs143708413	A	G	A	G	-0.313625	-0.318389	0.0121617	0.00841511	FALSE	FALSE	FALSE	Vixp8V	12	111222102	245392	0.482968	0.509746	outcome	TRUE	reported	textfile	12	110784297	0.0699166	7.27e-06	1-palmitoyl-2-arachidonoyl-GPI (16:0/20:4) levels	TRUE	reported	uJbAvp	textfile	2	TRUE
rs149615216	T	C	T	C	0.40913	1.50009	0.0109965	0.0108101	FALSE	FALSE	FALSE	Vixp8V	18	47106028	247362	0.464873	0.00125153	outcome	TRUE	reported	textfile	18	49579658	0.0728455	1.95e-08	1-palmitoyl-2-arachidonoyl-GPI (16:0/20:4) levels	TRUE	reported	uJbAvp	textfile	2	TRUE
rs1508735	A	G	A	G	-0.100929	0.0979483	0.180585	0.193708	FALSE	FALSE	FALSE	Vixp8V	3	3564116	240390	0.112521	0.384032	outcome	TRUE	reported	textfile	3	3522432	0.0207705	1.18e-06	1-palmitoyl-2-arachidonoyl-GPI (16:0/20:4) levels	TRUE	reported	uJbAvp	textfile	2	TRUE
rs174560	C	T	C	T	-0.161873	0.223911	0.307194	0.313302	FALSE	FALSE	FALSE	Vixp8V	11	61581764	247172	0.0944743	0.0177845	outcome	TRUE	reported	textfile	11	61814292	0.0165689	1.52e-22	1-palmitoyl-2-arachidonoyl-GPI (16:0/20:4) levels	TRUE	reported	uJbAvp	textfile	2	TRUE
rs2318888	T	C	T	C	-0.0853382	-0.0093895	0.735976	0.736052	FALSE	FALSE	FALSE	Vixp8V	14	20669240	244275	0.100131	0.92529	outcome	TRUE	reported	textfile	14	20201081	0.017485	1.06e-06	1-palmitoyl-2-arachidonoyl-GPI (16:0/20:4) levels	TRUE	reported	uJbAvp	textfile	2	TRUE
rs2623844	G	A	G	A	0.115777	-0.145755	0.112541	0.114734	FALSE	FALSE	FALSE	Vixp8V	8	68639833	232934	0.141639	0.303451	outcome	TRUE	reported	textfile	8	67727598	0.0247184	2.82e-06	1-palmitoyl-2-arachidonoyl-GPI (16:0/20:4) levels	TRUE	reported	uJbAvp	textfile	2	TRUE
rs34373785	A	G	A	G	0.150975	-0.241031	0.0547382	0.0548043	FALSE	FALSE	FALSE	Vixp8V	4	97440810	246906	0.192473	0.210466	outcome	TRUE	reported	textfile	4	96519659	0.0335714	6.89e-06	1-palmitoyl-2-arachidonoyl-GPI (16:0/20:4) levels	TRUE	reported	uJbAvp	textfile	2	TRUE
rs4683709	T	G	T	G	-0.0771261	-0.0372757	0.336005	0.334889	FALSE	FALSE	FALSE	Vixp8V	3	142653249	247540	0.0927063	0.687622	outcome	TRUE	reported	textfile	3	142934407	0.0160168	1.47e-06	1-palmitoyl-2-arachidonoyl-GPI (16:0/20:4) levels	TRUE	reported	uJbAvp	textfile	2	TRUE
rs4846914	A	G	A	G	0.0793001	0.0122957	0.605914	0.607383	FALSE	FALSE	FALSE	Vixp8V	1	230295691	247540	0.0898642	0.891169	outcome	TRUE	reported	textfile	1	230159944	0.0156773	4.23e-07	1-palmitoyl-2-arachidonoyl-GPI (16:0/20:4) levels	TRUE	reported	uJbAvp	textfile	2	TRUE
rs71400201	A	G	A	G	-0.205281	0.171273	0.0330915	0.032735	FALSE	FALSE	FALSE	Vixp8V	16	82243308	238552	0.251024	0.49505	outcome	TRUE	reported	textfile	16	82209703	0.0433727	2.21e-06	1-palmitoyl-2-arachidonoyl-GPI (16:0/20:4) levels	TRUE	reported	uJbAvp	textfile	2	TRUE
rs72681051	A	T	A	T	-0.117662	-0.0656358	0.0927641	0.0898039	FALSE	TRUE	FALSE	Vixp8V	14	25149580	245791	0.153849	0.669653	outcome	TRUE	reported	textfile	14	24680374	0.0263746	8.15e-06	1-palmitoyl-2-arachidonoyl-GPI (16:0/20:4) levels	TRUE	reported	uJbAvp	textfile	2	TRUE
rs77732096	G	A	G	A	-0.278839	-0.0904481	0.0159176	0.00841754	FALSE	FALSE	FALSE	Vixp8V	2	51594897	244133	0.47764	0.849807	outcome	TRUE	reported	textfile	2	51367759	0.0614504	5.69e-06	1-palmitoyl-2-arachidonoyl-GPI (16:0/20:4) levels	TRUE	reported	uJbAvp	textfile	2	TRUE
rs78366066	G	T	G	T	-0.137109	0.171859	0.0658125	0.0607528	FALSE	FALSE	FALSE	Vixp8V	2	212325924	244573	0.184205	0.350831	outcome	TRUE	reported	textfile	2	211461199	0.0310247	9.9e-06	1-palmitoyl-2-arachidonoyl-GPI (16:0/20:4) levels	TRUE	reported	uJbAvp	textfile	2	TRUE
rs8091573	C	T	C	T	0.129586	-0.0820356	0.880429	0.885579	FALSE	FALSE	FALSE	Vixp8V	18	47119423	244159	0.138808	0.554519	outcome	TRUE	reported	textfile	18	49593053	0.0239563	6.33e-08	1-palmitoyl-2-arachidonoyl-GPI (16:0/20:4) levels	TRUE	reported	uJbAvp	textfile	2	TRUE
rs11074118	A	G	A	G	-0.107651	0.0526098	0.368315	0.367731	FALSE	FALSE	FALSE	Vixp8V	15	93449064	236050	0.0929566	0.571421	outcome	TRUE	reported	textfile	15	92905834	0.0224035	1.55e-06	Sphingadienine levels	TRUE	reported	lVSLlo	textfile	2	TRUE
rs111033394	C	T	C	T	0.639257	1.35249	0.00529801	0.0048578	FALSE	FALSE	FALSE	Vixp8V	1	216108128	247540	0.616716	0.0283039	outcome	TRUE	reported	textfile	1	215934786	0.143382	8.26e-06	Sphingadienine levels	TRUE	reported	lVSLlo	textfile	2	TRUE
rs113807275	T	C	T	C	-0.176567	0.131577	0.0753819	0.06861	FALSE	FALSE	FALSE	Vixp8V	17	74351559	246531	0.17388	0.449223	outcome	TRUE	reported	textfile	17	76355478	0.0388632	5.54e-06	Sphingadienine levels	TRUE	reported	lVSLlo	textfile	2	TRUE
rs1354034	C	T	C	T	0.13605	-0.0827682	0.621346	0.600111	FALSE	FALSE	FALSE	Vixp8V	3	56849749	247540	0.0893347	0.354189	outcome	TRUE	reported	textfile	3	56815721	0.0213815	1.98e-10	Sphingadienine levels	TRUE	reported	lVSLlo	textfile	2	TRUE
rs1432413	T	A	T	A	0.0982546	-0.0514169	0.393605	0.399801	FALSE	TRUE	FALSE	Vixp8V	10	63977640	232522	0.0921458	0.576848	outcome	TRUE	reported	textfile	10	62217881	0.0218956	7.21e-06	Sphingadienine levels	TRUE	reported	lVSLlo	textfile	2	TRUE
rs149679349	C	T	C	T	-0.386986	0.0409854	0.0145953	0.0149962	FALSE	FALSE	FALSE	Vixp8V	2	61202834	246096	0.362188	0.909903	outcome	TRUE	reported	textfile	2	60975699	0.0859519	6.72e-06	Sphingadienine levels	TRUE	reported	lVSLlo	textfile	2	TRUE
rs201112480	G	C	G	C	-0.313195	0.0658046	0.0240151	0.0201646	FALSE	TRUE	FALSE	Vixp8V	7	76540478	246224	0.315255	0.834655	outcome	TRUE	reported	textfile	7	76911161	0.0680825	4.22e-06	Sphingadienine levels	TRUE	reported	lVSLlo	textfile	2	TRUE
rs249644	T	C	T	C	-0.196304	-0.183695	0.0624722	0.0658548	FALSE	FALSE	FALSE	Vixp8V	5	141587720	245191	0.17739	0.300414	outcome	TRUE	reported	textfile	5	142208155	0.0432538	5.67e-06	Sphingadienine levels	TRUE	reported	lVSLlo	textfile	2	TRUE
rs34601117	G	C	G	C	-0.494012	-0.242518	0.0106218	0.0125252	FALSE	TRUE	FALSE	Vixp8V	8	23082264	247540	0.393024	0.537198	outcome	TRUE	reported	textfile	8	23224751	0.100823	9.59e-07	Sphingadienine levels	TRUE	reported	lVSLlo	textfile	2	TRUE
rs35823145	T	C	T	C	-0.156605	-0.0159043	0.0974586	0.101428	FALSE	FALSE	FALSE	Vixp8V	21	40383642	247540	0.145368	0.912879	outcome	TRUE	reported	textfile	21	39011716	0.0352883	9.09e-06	Sphingadienine levels	TRUE	reported	lVSLlo	textfile	2	TRUE
rs4485369	A	G	A	G	-0.117137	0.10776	0.23499	0.232504	FALSE	FALSE	FALSE	Vixp8V	16	8929844	241533	0.10512	0.305307	outcome	TRUE	reported	textfile	16	8835987	0.0251273	3.14e-06	Sphingadienine levels	TRUE	reported	lVSLlo	textfile	2	TRUE
rs56872540	A	G	A	G	-0.285901	0.0827196	0.028281	0.028309	FALSE	FALSE	FALSE	Vixp8V	3	192503889	246317	0.263769	0.75382	outcome	TRUE	reported	textfile	3	192786100	0.0622959	4.45e-06	Sphingadienine levels	TRUE	reported	lVSLlo	textfile	2	TRUE
rs595213	G	A	G	A	-0.105373	0.000223415	0.257222	0.251295	FALSE	FALSE	FALSE	Vixp8V	3	9072128	247540	0.101045	0.998236	outcome	TRUE	reported	textfile	3	9030444	0.0236605	8.45e-06	Sphingadienine levels	TRUE	reported	lVSLlo	textfile	2	TRUE
rs7257005	C	G	C	G	-0.269668	-0.0866699	0.0309908	0.0215649	FALSE	TRUE	FALSE	Vixp8V	19	13969468	235498	0.30834	0.778645	outcome	TRUE	reported	textfile	19	13858654	0.0607772	9.12e-06	Sphingadienine levels	TRUE	reported	lVSLlo	textfile	2	TRUE
rs72865921	G	A	G	A	0.240249	-0.0895174	0.0441626	0.0317517	FALSE	FALSE	FALSE	Vixp8V	18	2403124	231720	0.258903	0.729525	outcome	TRUE	reported	textfile	18	2403125	0.0526014	4.94e-06	Sphingadienine levels	TRUE	reported	lVSLlo	textfile	2	TRUE
rs845086	C	A	C	A	-0.0975444	-0.0352752	0.586995	0.584109	FALSE	FALSE	FALSE	Vixp8V	10	125213800	243113	0.0897018	0.694135	outcome	TRUE	reported	textfile	10	123454284	0.0209977	3.39e-06	Sphingadienine levels	TRUE	reported	lVSLlo	textfile	2	TRUE
rs896759	G	A	G	A	-0.0990888	-0.0647929	0.452294	0.45325	FALSE	FALSE	FALSE	Vixp8V	2	11213643	236472	0.0900357	0.471749	outcome	TRUE	reported	textfile	2	11073517	0.0212064	2.97e-06	Sphingadienine levels	TRUE	reported	lVSLlo	textfile	2	TRUE
rs907109	T	C	T	C	0.128238	0.0415579	0.159553	0.164439	FALSE	FALSE	FALSE	Vixp8V	2	239566309	247210	0.118321	0.725416	outcome	TRUE	reported	textfile	2	238657668	0.0282115	5.48e-06	Sphingadienine levels	TRUE	reported	lVSLlo	textfile	2	TRUE
rs113976840	A	G	A	G	-0.257882	0.200428	0.0152801	0.0159853	FALSE	FALSE	FALSE	Vixp8V	3	111422063	247540	0.349365	0.566176	outcome	TRUE	reported	textfile	3	111703216	0.0579869	8.7e-06	Sphingomyelin (d18:2/18:1) levels	TRUE	reported	YOHCEp	textfile	2	TRUE
rs137892995	C	T	C	T	-0.322639	-0.399589	0.00985071	0.00952317	FALSE	FALSE	FALSE	Vixp8V	1	241092317	244509	0.452645	0.377352	outcome	TRUE	reported	textfile	1	240929017	0.0727324	9.17e-06	Sphingomyelin (d18:2/18:1) levels	TRUE	reported	YOHCEp	textfile	2	TRUE
rs138376754	A	C	A	C	0.361315	-0.670661	0.00892207	0.00590729	FALSE	FALSE	FALSE	Vixp8V	4	8041357	247237	0.579129	0.246843	outcome	TRUE	reported	textfile	4	8039630	0.0755091	1.71e-06	Sphingomyelin (d18:2/18:1) levels	TRUE	reported	YOHCEp	textfile	2	TRUE
rs139374679	G	T	G	T	-0.10947	-0.0916158	0.0960821	0.0913316	FALSE	FALSE	FALSE	Vixp8V	8	113651302	238280	0.155196	0.554974	outcome	TRUE	reported	textfile	8	112639073	0.0245958	8.56e-06	Sphingomyelin (d18:2/18:1) levels	TRUE	reported	YOHCEp	textfile	2	TRUE
rs141584844	T	G	T	G	-0.286332	-0.375043	0.014553	0.0121445	FALSE	FALSE	FALSE	Vixp8V	20	30517824	244308	0.401451	0.350191	outcome	TRUE	reported	textfile	20	31930021	0.0598398	1.71e-06	Sphingomyelin (d18:2/18:1) levels	TRUE	reported	YOHCEp	textfile	2	TRUE
rs146567317	A	G	A	G	-0.292251	0.0964289	0.0130295	0.0144009	FALSE	FALSE	FALSE	Vixp8V	17	81053125	240298	0.373443	0.79624	outcome	TRUE	reported	textfile	17	83095380	0.0631219	3.66e-06	Sphingomyelin (d18:2/18:1) levels	TRUE	reported	YOHCEp	textfile	2	TRUE
rs180855603	A	G	A	G	0.326769	-0.396593	0.0108352	0.00961171	FALSE	FALSE	FALSE	Vixp8V	2	4159654	245950	0.449365	0.377472	outcome	TRUE	reported	textfile	2	4112063	0.0688355	2.06e-06	Sphingomyelin (d18:2/18:1) levels	TRUE	reported	YOHCEp	textfile	2	TRUE
rs3025280	T	C	T	C	-0.137165	-0.136679	0.0576246	0.0531018	FALSE	FALSE	FALSE	Vixp8V	17	31321783	233862	0.201183	0.496899	outcome	TRUE	reported	textfile	17	32994765	0.0309709	9.47e-06	Sphingomyelin (d18:2/18:1) levels	TRUE	reported	YOHCEp	textfile	2	TRUE
rs34743519	G	A	G	A	-0.114902	-0.133527	0.10361	0.108426	FALSE	FALSE	FALSE	Vixp8V	11	125353263	246851	0.140851	0.343129	outcome	TRUE	reported	textfile	11	125483367	0.0232194	7.48e-07	Sphingomyelin (d18:2/18:1) levels	TRUE	reported	YOHCEp	textfile	2	TRUE
rs539591221	T	G	T	G	-0.213212	0.304096	0.0246002	0.0181305	FALSE	FALSE	FALSE	Vixp8V	18	32247620	244092	0.331227	0.358571	outcome	TRUE	reported	textfile	18	34667656	0.0461948	3.92e-06	Sphingomyelin (d18:2/18:1) levels	TRUE	reported	YOHCEp	textfile	2	TRUE
rs6023469	G	C	G	C	0.101257	0.305093	0.12638	0.128418	FALSE	TRUE	FALSE	Vixp8V	20	53275272	247540	0.130846	0.0197169	outcome	TRUE	reported	textfile	20	54658733	0.0217476	3.22e-06	Sphingomyelin (d18:2/18:1) levels	TRUE	reported	YOHCEp	textfile	2	TRUE
rs61926890	T	C	T	C	0.136672	-0.221799	0.0621262	0.060312	FALSE	FALSE	FALSE	Vixp8V	12	69545406	245457	0.184583	0.22951	outcome	TRUE	reported	textfile	12	69151626	0.0297447	4.33e-06	Sphingomyelin (d18:2/18:1) levels	TRUE	reported	YOHCEp	textfile	2	TRUE
rs72780737	T	C	T	C	0.254122	-0.101777	0.0185501	0.0189616	FALSE	FALSE	FALSE	Vixp8V	2	19141027	246841	0.32023	0.750618	outcome	TRUE	reported	textfile	2	18959749	0.0527711	1.47e-06	Sphingomyelin (d18:2/18:1) levels	TRUE	reported	YOHCEp	textfile	2	TRUE
rs78311337	A	C	A	C	-0.37461	-0.724365	0.00729129	0.00711583	FALSE	FALSE	FALSE	Vixp8V	19	16854326	246352	0.527594	0.169765	outcome	TRUE	reported	textfile	19	16743515	0.0833227	6.93e-06	Sphingomyelin (d18:2/18:1) levels	TRUE	reported	YOHCEp	textfile	2	TRUE
rs9666067	T	C	T	C	0.389906	0.351179	0.992932	0.994134	FALSE	FALSE	FALSE	Vixp8V	11	63593387	247099	0.573031	0.539979	outcome	TRUE	reported	textfile	11	63825915	0.0861863	6.07e-06	Sphingomyelin (d18:2/18:1) levels	TRUE	reported	YOHCEp	textfile	2	TRUE
rs9824979	C	G	C	G	-0.0721502	-0.0477116	0.720946	0.725328	FALSE	TRUE	FALSE	Vixp8V	3	68957494	240591	0.0995382	0.631704	outcome	TRUE	reported	textfile	3	68908343	0.0160301	6.77e-06	Sphingomyelin (d18:2/18:1) levels	TRUE	reported	YOHCEp	textfile	2	TRUE
rs10019927	A	G	A	G	0.100043	0.046901	0.8505	0.841092	FALSE	FALSE	FALSE	Vixp8V	4	171654183	247540	0.119565	0.694862	outcome	TRUE	reported	textfile	4	170733032	0.0210306	1.96e-06	N,N,N-trimethyl-5-aminovalerate levels	TRUE	reported	4KGquN	textfile	2	TRUE
rs112201728	T	C	T	C	0.176096	0.0920424	0.0689951	0.0695174	FALSE	FALSE	FALSE	Vixp8V	6	160551486	246967	0.172871	0.594425	outcome	TRUE	reported	textfile	6	160130454	0.0294943	2.37e-09	N,N,N-trimethyl-5-aminovalerate levels	TRUE	reported	4KGquN	textfile	2	TRUE
rs11239528	G	A	G	A	-0.114304	-0.0466892	0.247134	0.242288	FALSE	FALSE	FALSE	Vixp8V	10	45955036	246060	0.102544	0.648886	outcome	TRUE	reported	textfile	10	45459588	0.0173178	4.1e-11	N,N,N-trimethyl-5-aminovalerate levels	TRUE	reported	4KGquN	textfile	2	TRUE
rs114092500	G	A	G	A	-0.193598	0.408925	0.0333456	0.0331852	FALSE	FALSE	FALSE	Vixp8V	3	85080961	245772	0.245505	0.0957839	outcome	TRUE	reported	textfile	3	85031810	0.0414598	3.02e-06	N,N,N-trimethyl-5-aminovalerate levels	TRUE	reported	4KGquN	textfile	2	TRUE
rs115855008	C	A	C	A	-0.258933	-0.476563	0.024154	0.0214915	FALSE	FALSE	FALSE	Vixp8V	5	167512899	244934	0.303101	0.115883	outcome	TRUE	reported	textfile	5	168085894	0.0489327	1.21e-07	N,N,N-trimethyl-5-aminovalerate levels	TRUE	reported	4KGquN	textfile	2	TRUE
rs116741547	T	C	T	C	0.0946568	-0.016073	0.157947	0.162422	FALSE	FALSE	FALSE	Vixp8V	3	161529667	246349	0.119457	0.892967	outcome	TRUE	reported	textfile	3	161811879	0.020584	4.25e-06	N,N,N-trimethyl-5-aminovalerate levels	TRUE	reported	4KGquN	textfile	2	TRUE
rs117505483	G	A	G	A	0.229571	-0.306109	0.0239547	0.0267492	FALSE	FALSE	FALSE	Vixp8V	17	70958405	247540	0.268851	0.254878	outcome	TRUE	reported	textfile	17	72962266	0.0493895	3.35e-06	N,N,N-trimethyl-5-aminovalerate levels	TRUE	reported	4KGquN	textfile	2	TRUE
rs11871125	T	C	T	C	0.113223	-0.026794	0.394753	0.38628	FALSE	FALSE	FALSE	Vixp8V	17	19432393	243128	0.0907283	0.767749	outcome	TRUE	reported	textfile	17	19529080	0.0154553	2.37e-13	N,N,N-trimethyl-5-aminovalerate levels	TRUE	reported	4KGquN	textfile	2	TRUE
rs12433003	C	T	C	T	0.0963563	0.0290199	0.157281	0.168917	FALSE	FALSE	FALSE	Vixp8V	14	23217825	246822	0.11729	0.804583	outcome	TRUE	reported	textfile	14	22748616	0.0207746	3.51e-06	N,N,N-trimethyl-5-aminovalerate levels	TRUE	reported	4KGquN	textfile	2	TRUE
rs12895751	A	G	A	G	0.0810172	0.0556754	0.226601	0.217362	FALSE	FALSE	FALSE	Vixp8V	14	39609182	247318	0.106338	0.600577	outcome	TRUE	reported	textfile	14	39139978	0.0177748	5.16e-06	N,N,N-trimethyl-5-aminovalerate levels	TRUE	reported	4KGquN	textfile	2	TRUE
rs13124155	T	G	T	G	-0.0688793	0.0420949	0.461184	0.475337	FALSE	FALSE	FALSE	Vixp8V	4	76803671	243868	0.0885075	0.634353	outcome	TRUE	reported	textfile	4	75882518	0.014973	4.22e-06	N,N,N-trimethyl-5-aminovalerate levels	TRUE	reported	4KGquN	textfile	2	TRUE
rs13336225	G	A	G	A	0.0755964	-0.115868	0.267073	0.266456	FALSE	FALSE	FALSE	Vixp8V	16	4281943	246778	0.0990908	0.242276	outcome	TRUE	reported	textfile	16	4231942	0.016948	8.18e-06	N,N,N-trimethyl-5-aminovalerate levels	TRUE	reported	4KGquN	textfile	2	TRUE
rs13357247	T	C	T	C	-0.239564	-0.368615	0.0494076	0.0534704	FALSE	FALSE	FALSE	Vixp8V	5	130137357	247006	0.195381	0.0592083	outcome	TRUE	reported	textfile	5	130801664	0.0345332	4e-12	N,N,N-trimethyl-5-aminovalerate levels	TRUE	reported	4KGquN	textfile	2	TRUE
rs133839	T	C	T	C	-0.1961	0.0725001	0.967638	0.968981	FALSE	FALSE	FALSE	Vixp8V	22	26123488	247540	0.253227	0.774645	outcome	TRUE	reported	textfile	22	25727521	0.0425881	4.13e-06	N,N,N-trimethyl-5-aminovalerate levels	TRUE	reported	4KGquN	textfile	2	TRUE
rs139673448	C	A	C	A	-0.26466	0.419283	0.017754	0.0177872	FALSE	FALSE	FALSE	Vixp8V	8	111960140	244418	0.332616	0.207468	outcome	TRUE	reported	textfile	8	110947911	0.0569188	3.32e-06	N,N,N-trimethyl-5-aminovalerate levels	TRUE	reported	4KGquN	textfile	2	TRUE
rs17576821	A	G	A	G	0.12353	-0.120408	0.0815664	0.0862914	FALSE	FALSE	FALSE	Vixp8V	11	106988272	246357	0.156426	0.44145	outcome	TRUE	reported	textfile	11	107117546	0.0273894	6.48e-06	N,N,N-trimethyl-5-aminovalerate levels	TRUE	reported	4KGquN	textfile	2	TRUE
rs192570103	G	T	G	T	0.145278	0.0519782	0.0580538	0.0587265	FALSE	FALSE	FALSE	Vixp8V	7	45420818	244404	0.187188	0.781259	outcome	TRUE	reported	textfile	7	45381219	0.0320302	5.74e-06	N,N,N-trimethyl-5-aminovalerate levels	TRUE	reported	4KGquN	textfile	2	TRUE
rs258332	A	G	A	G	-0.0821948	0.0239652	0.463634	0.422319	FALSE	FALSE	FALSE	Vixp8V	16	89727683	245646	0.0891637	0.7881	outcome	TRUE	reported	textfile	16	89661275	0.0151052	5.28e-08	N,N,N-trimethyl-5-aminovalerate levels	TRUE	reported	4KGquN	textfile	2	TRUE
rs272857	A	G	A	G	-0.17937	0.0686683	0.626691	0.632586	FALSE	FALSE	FALSE	Vixp8V	5	131685297	247500	0.0908977	0.449982	outcome	TRUE	reported	textfile	5	132349604	0.0153843	2.06e-31	N,N,N-trimethyl-5-aminovalerate levels	TRUE	reported	4KGquN	textfile	2	TRUE
rs35652985	C	T	C	T	0.153702	0.00877766	0.0712367	0.0720358	FALSE	FALSE	FALSE	Vixp8V	3	185595952	245982	0.169533	0.958707	outcome	TRUE	reported	textfile	3	185878164	0.0293142	1.58e-07	N,N,N-trimethyl-5-aminovalerate levels	TRUE	reported	4KGquN	textfile	2	TRUE
rs530572750	T	G	T	G	-0.316968	-0.304618	0.0124129	0.0137293	FALSE	FALSE	FALSE	Vixp8V	13	38516079	245752	0.377914	0.420213	outcome	TRUE	reported	textfile	13	37941942	0.0675827	2.73e-06	N,N,N-trimethyl-5-aminovalerate levels	TRUE	reported	4KGquN	textfile	2	TRUE
rs56012365	A	G	A	G	0.129504	-0.0358862	0.0836431	0.0623847	FALSE	FALSE	FALSE	Vixp8V	19	44475638	234809	0.185559	0.84665	outcome	TRUE	reported	textfile	19	43971486	0.0272939	2.09e-06	N,N,N-trimethyl-5-aminovalerate levels	TRUE	reported	4KGquN	textfile	2	TRUE
rs62133969	G	A	G	A	0.0774613	-0.0673974	0.263324	0.265135	FALSE	FALSE	FALSE	Vixp8V	2	69903576	243442	0.100068	0.50062	outcome	TRUE	reported	textfile	2	69676444	0.0171578	6.34e-06	N,N,N-trimethyl-5-aminovalerate levels	TRUE	reported	4KGquN	textfile	2	TRUE
rs6999538	T	A	T	A	-0.187415	0.140186	0.0374495	0.0290498	FALSE	TRUE	FALSE	Vixp8V	8	123148294	243427	0.262166	0.592841	outcome	TRUE	reported	textfile	8	122136055	0.039467	2.05e-06	N,N,N-trimethyl-5-aminovalerate levels	TRUE	reported	4KGquN	textfile	2	TRUE
rs72654913	C	T	C	T	0.181651	0.264496	0.0432099	0.0447386	FALSE	FALSE	FALSE	Vixp8V	8	67766793	246778	0.21272	0.21372	outcome	TRUE	reported	textfile	8	66854558	0.0371589	1.02e-06	N,N,N-trimethyl-5-aminovalerate levels	TRUE	reported	4KGquN	textfile	2	TRUE
rs72696919	A	C	A	C	0.0696916	-0.0331627	0.401388	0.392579	FALSE	FALSE	FALSE	Vixp8V	1	152021278	244570	0.0901707	0.713039	outcome	TRUE	reported	textfile	1	152048802	0.0154659	6.6e-06	N,N,N-trimethyl-5-aminovalerate levels	TRUE	reported	4KGquN	textfile	2	TRUE
rs75041978	T	C	T	C	-0.226941	-0.0309866	0.024231	0.0259348	FALSE	FALSE	FALSE	Vixp8V	2	117309412	247390	0.276223	0.910681	outcome	TRUE	reported	textfile	2	116551836	0.0489015	3.47e-06	N,N,N-trimethyl-5-aminovalerate levels	TRUE	reported	4KGquN	textfile	2	TRUE
rs75441519	A	G	A	G	0.120329	-0.0387587	0.109263	0.0974408	FALSE	FALSE	FALSE	Vixp8V	12	118285324	232105	0.152264	0.799071	outcome	TRUE	reported	textfile	12	117847519	0.0248063	1.23e-06	N,N,N-trimethyl-5-aminovalerate levels	TRUE	reported	4KGquN	textfile	2	TRUE
rs76127293	A	G	A	G	-0.210826	0.103395	0.0256898	0.0227543	FALSE	FALSE	FALSE	Vixp8V	9	21286304	245382	0.29432	0.725363	outcome	TRUE	reported	textfile	9	21286305	0.0475864	9.41e-06	N,N,N-trimethyl-5-aminovalerate levels	TRUE	reported	4KGquN	textfile	2	TRUE
rs77656158	G	A	G	A	-0.0959017	0.134874	0.145586	0.151914	FALSE	FALSE	FALSE	Vixp8V	6	153865519	246627	0.121966	0.268798	outcome	TRUE	reported	textfile	6	153544384	0.0213212	6.86e-06	N,N,N-trimethyl-5-aminovalerate levels	TRUE	reported	4KGquN	textfile	2	TRUE
rs8033451	C	A	C	A	-0.150825	-0.136303	0.0532581	0.0510912	FALSE	FALSE	FALSE	Vixp8V	15	82387927	245179	0.200069	0.495696	outcome	TRUE	reported	textfile	15	82095586	0.0334711	6.6e-06	N,N,N-trimethyl-5-aminovalerate levels	TRUE	reported	4KGquN	textfile	2	TRUE
rs8191944	T	C	T	C	-0.431454	0.68715	0.00598876	0.00572037	FALSE	FALSE	FALSE	Vixp8V	6	160523315	246138	0.58133	0.237193	outcome	TRUE	reported	textfile	6	160102283	0.0976197	9.88e-06	N,N,N-trimethyl-5-aminovalerate levels	TRUE	reported	4KGquN	textfile	2	TRUE
rs9382940	T	C	T	C	0.114421	0.0872613	0.162286	0.169656	FALSE	FALSE	FALSE	Vixp8V	6	14133573	241781	0.118159	0.460208	outcome	TRUE	reported	textfile	6	14133342	0.0206573	3.04e-08	N,N,N-trimethyl-5-aminovalerate levels	TRUE	reported	4KGquN	textfile	2	TRUE
rs10250888	A	T	A	T	0.262874	0.185849	0.0262176	0.0229169	FALSE	TRUE	FALSE	Vixp8V	7	43652150	247110	0.294166	0.527528	outcome	TRUE	reported	textfile	7	43612551	0.0579529	5.73e-06	3-hydroxyphenylacetoylglutamine levels	TRUE	reported	xvwtZb	textfile	2	TRUE
rs112293742	T	C	T	C	0.139086	-0.0392866	0.103513	0.101899	FALSE	FALSE	FALSE	Vixp8V	10	86987127	245528	0.144976	0.786401	outcome	TRUE	reported	textfile	10	85227371	0.030932	6.91e-06	3-hydroxyphenylacetoylglutamine levels	TRUE	reported	xvwtZb	textfile	2	TRUE
rs113804442	T	C	T	C	0.460991	-0.11325	0.00824897	0.00443554	FALSE	FALSE	FALSE	Vixp8V	3	60385287	245517	0.671401	0.866051	outcome	TRUE	reported	textfile	3	60399554	0.104297	9.87e-06	3-hydroxyphenylacetoylglutamine levels	TRUE	reported	xvwtZb	textfile	2	TRUE
rs117958693	C	T	C	T	-0.371576	-0.0921769	0.013788	0.0129131	FALSE	FALSE	FALSE	Vixp8V	9	84380904	247540	0.392479	0.814319	outcome	TRUE	reported	textfile	9	81765989	0.0803103	3.71e-06	3-hydroxyphenylacetoylglutamine levels	TRUE	reported	xvwtZb	textfile	2	TRUE
rs11869451	A	G	A	G	-0.179527	-0.232947	0.0586754	0.0546955	FALSE	FALSE	FALSE	Vixp8V	17	1571903	247196	0.193637	0.228975	outcome	TRUE	reported	textfile	17	1668609	0.0401084	7.6e-06	3-hydroxyphenylacetoylglutamine levels	TRUE	reported	xvwtZb	textfile	2	TRUE
rs12908137	G	T	G	T	-0.0866966	0.0770386	0.472462	0.467102	FALSE	FALSE	FALSE	Vixp8V	15	94871816	242111	0.088734	0.385286	outcome	TRUE	reported	textfile	15	94328587	0.0190298	5.22e-06	3-hydroxyphenylacetoylglutamine levels	TRUE	reported	xvwtZb	textfile	2	TRUE
rs139397159	A	G	A	G	-0.507241	0.510037	0.0078637	0.00637295	FALSE	FALSE	FALSE	Vixp8V	8	59502467	245883	0.551807	0.355328	outcome	TRUE	reported	textfile	8	58589908	0.10668	1.99e-06	3-hydroxyphenylacetoylglutamine levels	TRUE	reported	xvwtZb	textfile	2	TRUE
rs145528960	A	G	A	G	0.181138	-0.113719	0.0568845	0.0565252	FALSE	FALSE	FALSE	Vixp8V	1	229248364	244581	0.190521	0.550583	outcome	TRUE	reported	textfile	1	229112617	0.0409553	9.74e-06	3-hydroxyphenylacetoylglutamine levels	TRUE	reported	xvwtZb	textfile	2	TRUE
rs147000266	T	C	T	C	0.229515	0.250864	0.0333644	0.0309436	FALSE	FALSE	FALSE	Vixp8V	4	98840018	247450	0.253592	0.322544	outcome	TRUE	reported	textfile	4	97918867	0.0517078	9.05e-06	3-hydroxyphenylacetoylglutamine levels	TRUE	reported	xvwtZb	textfile	2	TRUE
rs149076654	A	G	A	G	0.34391	-0.472936	0.0170604	0.0177978	FALSE	FALSE	FALSE	Vixp8V	8	103399702	245283	0.331786	0.154035	outcome	TRUE	reported	textfile	8	102387474	0.0723429	2e-06	3-hydroxyphenylacetoylglutamine levels	TRUE	reported	xvwtZb	textfile	2	TRUE
rs184192147	G	A	G	A	0.591804	-0.538207	0.00737766	0.00433509	FALSE	FALSE	FALSE	Vixp8V	4	120176931	246131	0.690638	0.435809	outcome	TRUE	reported	textfile	4	119255776	0.109884	7.22e-08	3-hydroxyphenylacetoylglutamine levels	TRUE	reported	xvwtZb	textfile	2	TRUE
rs35492365	A	G	A	G	-0.271014	-0.726288	0.0264545	0.026995	FALSE	FALSE	FALSE	Vixp8V	7	56670863	246138	0.274057	0.00804585	outcome	TRUE	reported	textfile	7	56603170	0.0594708	5.19e-06	3-hydroxyphenylacetoylglutamine levels	TRUE	reported	xvwtZb	textfile	2	TRUE
rs4769620	C	T	C	T	-0.110471	-0.0610785	0.8123	0.810131	FALSE	FALSE	FALSE	Vixp8V	13	29184950	245635	0.111999	0.585513	outcome	TRUE	reported	textfile	13	28610813	0.024217	5.07e-06	3-hydroxyphenylacetoylglutamine levels	TRUE	reported	xvwtZb	textfile	2	TRUE
rs4810550	T	C	T	C	0.0921944	-0.0355006	0.316144	0.309752	FALSE	FALSE	FALSE	Vixp8V	20	45380737	245104	0.0949081	0.708365	outcome	TRUE	reported	textfile	20	46752098	0.0203449	5.85e-06	3-hydroxyphenylacetoylglutamine levels	TRUE	reported	xvwtZb	textfile	2	TRUE
rs55848889	A	G	A	G	0.108908	0.132584	0.181844	0.184142	FALSE	FALSE	FALSE	Vixp8V	18	4768272	241461	0.114381	0.246397	outcome	TRUE	reported	textfile	18	4768273	0.0246166	9.68e-06	3-hydroxyphenylacetoylglutamine levels	TRUE	reported	xvwtZb	textfile	2	TRUE
rs7295104	T	C	T	C	-0.127157	0.0266097	0.869091	0.876305	FALSE	FALSE	FALSE	Vixp8V	12	5860611	246744	0.133245	0.841711	outcome	TRUE	reported	textfile	12	5751445	0.0281033	6.05e-06	3-hydroxyphenylacetoylglutamine levels	TRUE	reported	xvwtZb	textfile	2	TRUE
rs76584751	G	A	G	A	0.534855	-0.0412679	0.00653473	0.00603107	FALSE	FALSE	FALSE	Vixp8V	14	76736741	247137	0.568784	0.942161	outcome	TRUE	reported	textfile	14	76270398	0.116722	4.6e-06	3-hydroxyphenylacetoylglutamine levels	TRUE	reported	xvwtZb	textfile	2	TRUE
rs10100444	G	A	G	A	-0.146684	-0.255419	0.0567548	0.0505353	FALSE	FALSE	FALSE	Vixp8V	8	32732337	247540	0.20046	0.202606	outcome	TRUE	reported	textfile	8	32874819	0.0324613	6.22e-06	N-acetyl-2-aminooctanoate levels	TRUE	reported	vHCwFa	textfile	2	TRUE
rs10190219	T	C	T	C	0.526427	-0.0138228	0.229564	0.226777	FALSE	FALSE	FALSE	Vixp8V	2	73658331	247395	0.104806	0.895072	outcome	TRUE	reported	textfile	2	73431203	0.0167628	1e-200	N-acetyl-2-aminooctanoate levels	TRUE	reported	vHCwFa	textfile	2	TRUE
rs114916669	C	G	C	G	-0.238308	0.43753	0.020341	0.019914	FALSE	TRUE	FALSE	Vixp8V	4	122293215	247540	0.312337	0.161266	outcome	TRUE	reported	textfile	4	121372060	0.0531721	7.4e-06	N-acetyl-2-aminooctanoate levels	TRUE	reported	vHCwFa	textfile	2	TRUE
rs11623044	G	A	G	A	-0.116024	0.0892847	0.0993562	0.109669	FALSE	FALSE	FALSE	Vixp8V	14	66373688	247540	0.140081	0.523878	outcome	TRUE	reported	textfile	14	65906970	0.0247772	2.83e-06	N-acetyl-2-aminooctanoate levels	TRUE	reported	vHCwFa	textfile	2	TRUE
rs116927146	T	C	T	C	0.267227	-0.12961	0.0169234	0.0172457	FALSE	FALSE	FALSE	Vixp8V	3	152264287	247540	0.33363	0.697659	outcome	TRUE	reported	textfile	3	152546498	0.0585088	4.94e-06	N-acetyl-2-aminooctanoate levels	TRUE	reported	vHCwFa	textfile	2	TRUE
rs117433038	T	C	T	C	0.15542	0.392211	0.0548544	0.0614224	FALSE	FALSE	FALSE	Vixp8V	8	1896917	247540	0.181729	0.0309102	outcome	TRUE	reported	textfile	8	1948751	0.0329298	2.36e-06	N-acetyl-2-aminooctanoate levels	TRUE	reported	vHCwFa	textfile	2	TRUE
rs11745810	G	C	G	C	0.135537	0.064763	0.0672093	0.0757837	FALSE	TRUE	FALSE	Vixp8V	5	43124929	247540	0.165197	0.695032	outcome	TRUE	reported	textfile	5	43124827	0.0302055	7.22e-06	N-acetyl-2-aminooctanoate levels	TRUE	reported	vHCwFa	textfile	2	TRUE
rs13204709	C	G	C	G	0.0830484	-0.154391	0.232669	0.234496	FALSE	TRUE	FALSE	Vixp8V	6	148629740	242222	0.104641	0.140097	outcome	TRUE	reported	textfile	6	148308604	0.0180349	4.13e-06	N-acetyl-2-aminooctanoate levels	TRUE	reported	vHCwFa	textfile	2	TRUE
rs138595696	T	C	T	C	0.29808	-0.417463	0.0131933	0.0100026	FALSE	FALSE	FALSE	Vixp8V	16	5140539	245586	0.444761	0.347924	outcome	TRUE	reported	textfile	16	5090538	0.0659298	6.15e-06	N-acetyl-2-aminooctanoate levels	TRUE	reported	vHCwFa	textfile	2	TRUE
rs1388264	C	T	C	T	-0.0824132	0.0389268	0.244865	0.26098	FALSE	FALSE	FALSE	Vixp8V	15	98384903	239620	0.101524	0.701405	outcome	TRUE	reported	textfile	15	97841673	0.0184352	7.81e-06	N-acetyl-2-aminooctanoate levels	TRUE	reported	vHCwFa	textfile	2	TRUE
rs144025042	A	G	A	G	-0.416904	-0.299752	0.0105398	0.00565051	FALSE	FALSE	FALSE	Vixp8V	16	75148431	245199	0.593229	0.613355	outcome	TRUE	reported	textfile	16	75114533	0.073333	1.31e-08	N-acetyl-2-aminooctanoate levels	TRUE	reported	vHCwFa	textfile	2	TRUE
rs144856635	C	T	C	T	-0.317328	-0.00651184	0.0112449	0.0116119	FALSE	FALSE	FALSE	Vixp8V	18	18890269	245394	0.409438	0.987311	outcome	TRUE	reported	textfile	18	21310308	0.0706503	7.07e-06	N-acetyl-2-aminooctanoate levels	TRUE	reported	vHCwFa	textfile	2	TRUE
rs17579354	T	A	T	A	0.260723	0.257906	0.0170794	0.018198	FALSE	TRUE	FALSE	Vixp8V	13	101377137	245988	0.32652	0.429608	outcome	TRUE	reported	textfile	13	100724883	0.0582016	7.48e-06	N-acetyl-2-aminooctanoate levels	TRUE	reported	vHCwFa	textfile	2	TRUE
rs2470528	G	T	G	T	0.212549	-0.308362	0.051569	0.0369307	FALSE	FALSE	FALSE	Vixp8V	3	15685466	240396	0.236846	0.192934	outcome	TRUE	reported	textfile	3	15643959	0.0337026	2.85e-10	N-acetyl-2-aminooctanoate levels	TRUE	reported	vHCwFa	textfile	2	TRUE
rs34538684	C	T	C	T	0.0820142	-0.0489048	0.288417	0.293242	FALSE	FALSE	FALSE	Vixp8V	19	653468	247540	0.0961841	0.611138	outcome	TRUE	reported	textfile	19	653468	0.0167293	9.47e-07	N-acetyl-2-aminooctanoate levels	TRUE	reported	vHCwFa	textfile	2	TRUE
rs3781713	C	T	C	T	-0.0867755	-0.0546659	0.810587	0.821027	FALSE	FALSE	FALSE	Vixp8V	11	49048198	245861	0.114812	0.633979	outcome	TRUE	reported	textfile	11	49026646	0.0190855	5.45e-06	N-acetyl-2-aminooctanoate levels	TRUE	reported	vHCwFa	textfile	2	TRUE
rs3799354	A	C	A	C	0.105499	0.266785	0.128261	0.116635	FALSE	FALSE	FALSE	Vixp8V	6	25830038	247451	0.136618	0.0508454	outcome	TRUE	reported	textfile	6	25829810	0.0224802	2.69e-06	N-acetyl-2-aminooctanoate levels	TRUE	reported	vHCwFa	textfile	2	TRUE
rs380342	A	G	A	G	0.122847	-0.0596369	0.159306	0.145738	FALSE	FALSE	FALSE	Vixp8V	14	60613407	247234	0.124251	0.631249	outcome	TRUE	reported	textfile	14	60146689	0.0201898	1.17e-09	N-acetyl-2-aminooctanoate levels	TRUE	reported	vHCwFa	textfile	2	TRUE
rs4261347	G	A	G	A	-0.0930885	0.0402209	0.165532	0.161331	FALSE	FALSE	FALSE	Vixp8V	12	81315325	245716	0.119444	0.736316	outcome	TRUE	reported	textfile	12	80921546	0.0201636	3.9e-06	N-acetyl-2-aminooctanoate levels	TRUE	reported	vHCwFa	textfile	2	TRUE
rs4505973	G	A	G	A	0.117825	-0.0732019	0.0928755	0.0895359	FALSE	FALSE	FALSE	Vixp8V	5	172710744	245812	0.154144	0.634862	outcome	TRUE	reported	textfile	5	173283741	0.0258059	4.98e-06	N-acetyl-2-aminooctanoate levels	TRUE	reported	vHCwFa	textfile	2	TRUE
rs57555583	T	C	T	C	0.0820249	0.140067	0.212782	0.223982	FALSE	FALSE	FALSE	Vixp8V	2	217943205	247540	0.105053	0.182436	outcome	TRUE	reported	textfile	2	217078482	0.0183684	7.99e-06	N-acetyl-2-aminooctanoate levels	TRUE	reported	vHCwFa	textfile	2	TRUE
rs58604542	T	C	T	C	-0.155431	0.158139	0.0503045	0.0496788	FALSE	FALSE	FALSE	Vixp8V	21	21816379	247540	0.201072	0.431588	outcome	TRUE	reported	textfile	21	20444067	0.033986	4.8e-06	N-acetyl-2-aminooctanoate levels	TRUE	reported	vHCwFa	textfile	2	TRUE
rs67241126	A	G	A	G	-0.117346	0.00746159	0.121757	0.12369	FALSE	FALSE	FALSE	Vixp8V	15	76444238	245124	0.133912	0.955565	outcome	TRUE	reported	textfile	15	76151897	0.0227774	2.58e-07	N-acetyl-2-aminooctanoate levels	TRUE	reported	vHCwFa	textfile	2	TRUE
rs72609930	A	C	A	C	-0.214272	-0.237554	0.0301058	0.0275003	FALSE	FALSE	FALSE	Vixp8V	8	23689057	247197	0.268105	0.375592	outcome	TRUE	reported	textfile	8	23831544	0.0436919	9.38e-07	N-acetyl-2-aminooctanoate levels	TRUE	reported	vHCwFa	textfile	2	TRUE
rs72978427	C	G	C	G	-0.119571	-0.07337	0.0912742	0.0901471	FALSE	TRUE	FALSE	Vixp8V	4	157956893	246669	0.152702	0.630886	outcome	TRUE	reported	textfile	4	157035741	0.0260653	4.49e-06	N-acetyl-2-aminooctanoate levels	TRUE	reported	vHCwFa	textfile	2	TRUE
rs73079476	C	A	C	A	-0.104682	-0.0228362	0.155557	0.15051	FALSE	FALSE	FALSE	Vixp8V	12	21343833	246316	0.123277	0.853038	outcome	TRUE	reported	textfile	12	21190899	0.0205643	3.57e-07	N-acetyl-2-aminooctanoate levels	TRUE	reported	vHCwFa	textfile	2	TRUE
rs76408153	G	A	G	A	0.31988	-0.161	0.014804	0.0159024	FALSE	FALSE	FALSE	Vixp8V	3	112876679	247133	0.350518	0.646003	outcome	TRUE	reported	textfile	3	113157832	0.0621446	2.64e-07	N-acetyl-2-aminooctanoate levels	TRUE	reported	vHCwFa	textfile	2	TRUE
rs11045806	A	G	A	G	-0.183065	0.118982	0.182053	0.185594	FALSE	FALSE	FALSE	Vixp8V	12	21314736	242861	0.113501	0.294503	outcome	TRUE	reported	textfile	12	21161802	0.0208111	1.41e-18	Deoxycholic acid 12-sulfate levels	TRUE	reported	ZdsjtC	textfile	2	TRUE
rs11933891	T	C	T	C	-0.0851235	-0.235525	0.244984	0.233873	FALSE	FALSE	FALSE	Vixp8V	4	40935126	244767	0.104313	0.0239545	outcome	TRUE	reported	textfile	4	40933109	0.0189546	7.09e-06	Deoxycholic acid 12-sulfate levels	TRUE	reported	ZdsjtC	textfile	2	TRUE
rs149362415	T	C	T	C	-0.329047	-0.0326705	0.013902	0.0137375	FALSE	FALSE	FALSE	Vixp8V	10	109365499	246297	0.375349	0.930639	outcome	TRUE	reported	textfile	10	107605741	0.0695866	2.26e-06	Deoxycholic acid 12-sulfate levels	TRUE	reported	ZdsjtC	textfile	2	TRUE
rs151213620	A	G	A	G	0.290262	0.108495	0.0159747	0.00883591	FALSE	FALSE	FALSE	Vixp8V	3	94504812	244061	0.473164	0.818638	outcome	TRUE	reported	textfile	3	94785968	0.0650665	8.16e-06	Deoxycholic acid 12-sulfate levels	TRUE	reported	ZdsjtC	textfile	2	TRUE
rs1591320	A	G	A	G	0.073997	0.0864522	0.507567	0.503706	FALSE	FALSE	FALSE	Vixp8V	10	86593775	241925	0.0885274	0.328788	outcome	TRUE	reported	textfile	10	84834019	0.0163984	6.41e-06	Deoxycholic acid 12-sulfate levels	TRUE	reported	ZdsjtC	textfile	2	TRUE
rs17222723	A	T	A	T	-0.286615	-0.388204	0.0566025	0.0570615	FALSE	TRUE	FALSE	Vixp8V	10	101595996	247540	0.188439	0.0393887	outcome	TRUE	reported	textfile	10	99836239	0.0352469	4.24e-16	Deoxycholic acid 12-sulfate levels	TRUE	reported	ZdsjtC	textfile	2	TRUE
rs17419570	G	T	G	T	0.103633	0.0205523	0.152479	0.157376	FALSE	FALSE	FALSE	Vixp8V	9	120192435	244929	0.120828	0.864935	outcome	TRUE	reported	textfile	9	117430157	0.0228595	5.8e-06	Deoxycholic acid 12-sulfate levels	TRUE	reported	ZdsjtC	textfile	2	TRUE
rs181258079	C	T	C	T	-0.318529	-0.399481	0.0139544	0.0129329	FALSE	FALSE	FALSE	Vixp8V	9	36592175	247161	0.391853	0.307981	outcome	TRUE	reported	textfile	9	36592178	0.0687545	3.61e-06	Deoxycholic acid 12-sulfate levels	TRUE	reported	ZdsjtC	textfile	2	TRUE
rs2372313	C	T	C	T	-0.0719601	-0.0693428	0.547003	0.548769	FALSE	FALSE	FALSE	Vixp8V	14	83599228	245955	0.0882719	0.432126	outcome	TRUE	reported	textfile	14	83132884	0.0162752	9.8e-06	Deoxycholic acid 12-sulfate levels	TRUE	reported	ZdsjtC	textfile	2	TRUE
rs2647263	C	T	C	T	-0.0791619	-0.0585844	0.400203	0.42142	FALSE	FALSE	FALSE	Vixp8V	4	106267729	247010	0.0888155	0.509498	outcome	TRUE	reported	textfile	4	105346572	0.0165008	1.61e-06	Deoxycholic acid 12-sulfate levels	TRUE	reported	ZdsjtC	textfile	2	TRUE
rs4149056	C	T	C	T	0.406891	-0.0234342	0.160813	0.15141	FALSE	FALSE	FALSE	Vixp8V	12	21331549	247540	0.122702	0.848537	outcome	TRUE	reported	textfile	12	21178615	0.0215012	7.22e-80	Deoxycholic acid 12-sulfate levels	TRUE	reported	ZdsjtC	textfile	2	TRUE
rs4295961	G	A	G	A	-0.0887576	-0.0664477	0.784661	0.787713	FALSE	FALSE	FALSE	Vixp8V	10	133172248	245456	0.107726	0.537352	outcome	TRUE	reported	textfile	10	131373985	0.0199853	8.95e-06	Deoxycholic acid 12-sulfate levels	TRUE	reported	ZdsjtC	textfile	2	TRUE
rs61104666	A	G	A	G	0.123993	0.0252601	0.112382	0.110788	FALSE	FALSE	FALSE	Vixp8V	18	43420177	247540	0.139789	0.856603	outcome	TRUE	reported	textfile	18	45840212	0.0257533	1.47e-06	Deoxycholic acid 12-sulfate levels	TRUE	reported	ZdsjtC	textfile	2	TRUE
rs61269231	A	G	A	G	0.103784	0.138907	0.153416	0.159972	FALSE	FALSE	FALSE	Vixp8V	13	34683880	230681	0.12354	0.260848	outcome	TRUE	reported	textfile	13	34109743	0.0232356	7.95e-06	Deoxycholic acid 12-sulfate levels	TRUE	reported	ZdsjtC	textfile	2	TRUE
rs6983260	C	T	C	T	0.101744	-0.0626546	0.812457	0.807131	FALSE	FALSE	FALSE	Vixp8V	8	9235183	245659	0.111015	0.572494	outcome	TRUE	reported	textfile	8	9377673	0.0213359	1.85e-06	Deoxycholic acid 12-sulfate levels	TRUE	reported	ZdsjtC	textfile	2	TRUE
rs73060959	T	C	T	C	0.160676	-0.098544	0.0576043	0.061479	FALSE	FALSE	FALSE	Vixp8V	7	13371296	247540	0.182738	0.589704	outcome	TRUE	reported	textfile	7	13331671	0.0347894	3.86e-06	Deoxycholic acid 12-sulfate levels	TRUE	reported	ZdsjtC	textfile	2	TRUE
rs76531193	A	T	A	T	-0.219784	0.0525548	0.156727	0.1621	FALSE	TRUE	FALSE	Vixp8V	19	48360691	243979	0.119945	0.661273	outcome	TRUE	reported	textfile	19	47857434	0.022263	5.5e-23	Deoxycholic acid 12-sulfate levels	TRUE	reported	ZdsjtC	textfile	2	TRUE
rs76602835	T	C	T	C	0.496329	1.18071	0.00546117	0.00531181	FALSE	FALSE	FALSE	Vixp8V	9	37087622	247091	0.602649	0.0500901	outcome	TRUE	reported	textfile	9	37087625	0.110586	7.18e-06	Deoxycholic acid 12-sulfate levels	TRUE	reported	ZdsjtC	textfile	2	TRUE
rs77108552	A	G	A	G	0.153676	-0.164072	0.0608983	0.064952	FALSE	FALSE	FALSE	Vixp8V	18	67312065	247352	0.176872	0.353599	outcome	TRUE	reported	textfile	18	69644829	0.0337708	5.35e-06	Deoxycholic acid 12-sulfate levels	TRUE	reported	ZdsjtC	textfile	2	TRUE
rs78486673	A	C	A	C	-0.163232	-0.00472353	0.0592797	0.061691	FALSE	FALSE	FALSE	Vixp8V	3	67429795	247540	0.182474	0.979348	outcome	TRUE	reported	textfile	3	67379371	0.0343769	2.05e-06	Deoxycholic acid 12-sulfate levels	TRUE	reported	ZdsjtC	textfile	2	TRUE
rs10079191	C	T	C	T	0.0986831	0.131648	0.168763	0.181051	FALSE	FALSE	FALSE	Vixp8V	5	146716688	246933	0.113864	0.247602	outcome	TRUE	reported	textfile	5	147337125	0.0209061	2.36e-06	Metabolonic lactone sulfate levels	TRUE	reported	FykU4w	textfile	2	TRUE
rs10229552	A	T	A	T	-0.92844	0.00239545	0.0634533	0.067044	FALSE	TRUE	FALSE	Vixp8V	7	99234899	247509	0.175381	0.989102	outcome	TRUE	reported	textfile	7	99637276	0.0295127	1e-200	Metabolonic lactone sulfate levels	TRUE	reported	FykU4w	textfile	2	TRUE
rs10278040	A	G	A	G	-0.408715	-0.0281365	0.0492647	0.0590756	FALSE	FALSE	FALSE	Vixp8V	7	99141373	247251	0.18612	0.879839	outcome	TRUE	reported	textfile	7	99543750	0.0349303	1.26e-31	Metabolonic lactone sulfate levels	TRUE	reported	FykU4w	textfile	2	TRUE
rs10897407	G	A	G	A	-0.071576	-0.0363539	0.630616	0.622226	FALSE	FALSE	FALSE	Vixp8V	11	63137384	247414	0.0902194	0.686985	outcome	TRUE	reported	textfile	11	63369912	0.0158331	6.17e-06	Metabolonic lactone sulfate levels	TRUE	reported	FykU4w	textfile	2	TRUE
rs111331187	T	C	T	C	-0.112676	0.0612068	0.104998	0.101744	FALSE	FALSE	FALSE	Vixp8V	7	147962396	241360	0.146535	0.676171	outcome	TRUE	reported	textfile	7	148265304	0.0250236	6.71e-06	Metabolonic lactone sulfate levels	TRUE	reported	FykU4w	textfile	2	TRUE
rs11753010	G	A	G	A	0.175406	0.124636	0.0420091	0.0468308	FALSE	FALSE	FALSE	Vixp8V	6	123290902	246323	0.208861	0.550679	outcome	TRUE	reported	textfile	6	122969757	0.037792	3.46e-06	Metabolonic lactone sulfate levels	TRUE	reported	FykU4w	textfile	2	TRUE
rs117617214	T	G	T	G	-0.198547	0.193323	0.0444077	0.0315991	FALSE	FALSE	FALSE	Vixp8V	8	105032473	240355	0.254092	0.446754	outcome	TRUE	reported	textfile	8	104020245	0.0373014	1.02e-07	Metabolonic lactone sulfate levels	TRUE	reported	FykU4w	textfile	2	TRUE
rs118041093	G	C	G	C	-0.237181	-0.142388	0.0251383	0.0270583	FALSE	TRUE	FALSE	Vixp8V	6	84855385	247540	0.272372	0.601133	outcome	TRUE	reported	textfile	6	84145666	0.0492295	1.45e-06	Metabolonic lactone sulfate levels	TRUE	reported	FykU4w	textfile	2	TRUE
rs11976967	T	C	T	C	0.0698321	-0.101902	0.544599	0.540038	FALSE	FALSE	FALSE	Vixp8V	7	98379142	243122	0.0885906	0.250037	outcome	TRUE	reported	textfile	7	98749830	0.0156612	8.24e-06	Metabolonic lactone sulfate levels	TRUE	reported	FykU4w	textfile	2	TRUE
rs12953360	C	T	C	T	0.143094	0.396523	0.0629738	0.0682003	FALSE	FALSE	FALSE	Vixp8V	18	37979917	247169	0.173349	0.022171	outcome	TRUE	reported	textfile	18	40399953	0.0313929	5.16e-06	Metabolonic lactone sulfate levels	TRUE	reported	FykU4w	textfile	2	TRUE
rs12953759	A	G	A	G	-0.0718597	0.0248723	0.640906	0.634281	FALSE	FALSE	FALSE	Vixp8V	18	22726215	245054	0.0913552	0.785423	outcome	TRUE	reported	textfile	18	25146251	0.0159983	7.07e-06	Metabolonic lactone sulfate levels	TRUE	reported	FykU4w	textfile	2	TRUE
rs138412855	G	A	G	A	-0.398954	0.613408	0.00743061	0.0046974	FALSE	FALSE	FALSE	Vixp8V	9	116037433	245455	0.637266	0.335767	outcome	TRUE	reported	textfile	9	113275153	0.0895699	8.42e-06	Metabolonic lactone sulfate levels	TRUE	reported	FykU4w	textfile	2	TRUE
rs1830725	C	T	C	T	-0.0752422	0.0778684	0.331187	0.342659	FALSE	FALSE	FALSE	Vixp8V	1	168371798	238222	0.0941131	0.408015	outcome	TRUE	reported	textfile	1	168402560	0.0166584	6.28e-06	Metabolonic lactone sulfate levels	TRUE	reported	FykU4w	textfile	2	TRUE
rs187285256	T	C	T	C	0.383005	0.455238	0.00974145	0.00933292	FALSE	FALSE	FALSE	Vixp8V	5	51147184	246761	0.456167	0.318298	outcome	TRUE	reported	textfile	5	51851350	0.0773129	7.27e-07	Metabolonic lactone sulfate levels	TRUE	reported	FykU4w	textfile	2	TRUE
rs2010837	G	A	G	A	-0.190655	0.242977	0.0377093	0.0385801	FALSE	FALSE	FALSE	Vixp8V	16	20996056	247213	0.226596	0.28359	outcome	TRUE	reported	textfile	16	20984734	0.0400346	1.91e-06	Metabolonic lactone sulfate levels	TRUE	reported	FykU4w	textfile	2	TRUE
rs2421534	T	C	T	C	0.0766124	0.0481823	0.733031	0.739867	FALSE	FALSE	FALSE	Vixp8V	5	160099555	244882	0.100293	0.630933	outcome	TRUE	reported	textfile	5	160672548	0.0172246	8.67e-06	Metabolonic lactone sulfate levels	TRUE	reported	FykU4w	textfile	2	TRUE
rs296391	T	C	T	C	0.159946	-0.0351068	0.839218	0.837526	FALSE	FALSE	FALSE	Vixp8V	19	48368534	247470	0.11895	0.767887	outcome	TRUE	reported	textfile	19	47865277	0.0208886	1.9e-14	Metabolonic lactone sulfate levels	TRUE	reported	FykU4w	textfile	2	TRUE
rs3766927	C	T	C	T	0.0759737	-0.118594	0.690928	0.696247	FALSE	FALSE	FALSE	Vixp8V	1	154564141	247326	0.0952633	0.213168	outcome	TRUE	reported	textfile	1	154591665	0.0167237	5.55e-06	Metabolonic lactone sulfate levels	TRUE	reported	FykU4w	textfile	2	TRUE
rs4149056	C	T	C	T	0.456077	-0.0234342	0.15654	0.15141	FALSE	FALSE	FALSE	Vixp8V	12	21331549	247540	0.122702	0.848537	outcome	TRUE	reported	textfile	12	21178615	0.0203329	1.98e-111	Metabolonic lactone sulfate levels	TRUE	reported	FykU4w	textfile	2	TRUE
rs4299376	T	G	T	G	0.0983145	0.137581	0.685493	0.676665	FALSE	FALSE	FALSE	Vixp8V	2	44072576	246871	0.0937623	0.142286	outcome	TRUE	reported	textfile	2	43845437	0.0164331	2.19e-09	Metabolonic lactone sulfate levels	TRUE	reported	FykU4w	textfile	2	TRUE
rs4662417	C	G	C	G	0.0766439	0.0965463	0.275881	0.276986	FALSE	TRUE	FALSE	Vixp8V	2	142917538	244334	0.0984413	0.326716	outcome	TRUE	reported	textfile	2	142159969	0.0170262	6.75e-06	Metabolonic lactone sulfate levels	TRUE	reported	FykU4w	textfile	2	TRUE
rs4762697	T	A	T	A	0.178699	-0.0491943	0.714464	0.727315	FALSE	TRUE	FALSE	Vixp8V	12	21314973	241693	0.0995309	0.621121	outcome	TRUE	reported	textfile	12	21162039	0.0169938	7.33e-26	Metabolonic lactone sulfate levels	TRUE	reported	FykU4w	textfile	2	TRUE
rs57991629	C	T	C	T	0.173928	0.0195123	0.196107	0.203345	FALSE	FALSE	FALSE	Vixp8V	10	96669360	246490	0.108891	0.857788	outcome	TRUE	reported	textfile	10	94909603	0.0192353	1.54e-19	Metabolonic lactone sulfate levels	TRUE	reported	FykU4w	textfile	2	TRUE
rs62471929	G	A	G	A	0.28152	0.0297633	0.0522736	0.0512555	FALSE	FALSE	FALSE	Vixp8V	7	99274316	245398	0.199999	0.881698	outcome	TRUE	reported	textfile	7	99676693	0.0344371	2.96e-16	Metabolonic lactone sulfate levels	TRUE	reported	FykU4w	textfile	2	TRUE
rs72930954	T	C	T	C	-0.165759	0.071245	0.0615688	0.0653048	FALSE	FALSE	FALSE	Vixp8V	11	65767249	243106	0.178822	0.690327	outcome	TRUE	reported	textfile	11	65999778	0.0319701	2.16e-07	Metabolonic lactone sulfate levels	TRUE	reported	FykU4w	textfile	2	TRUE
rs73061432	T	C	T	C	0.375981	-0.749871	0.00835483	0.00755727	FALSE	FALSE	FALSE	Vixp8V	3	31896798	245062	0.509833	0.14134	outcome	TRUE	reported	textfile	3	31855306	0.0845659	8.75e-06	Metabolonic lactone sulfate levels	TRUE	reported	FykU4w	textfile	2	TRUE
rs74854084	T	A	T	A	0.168653	-0.100798	0.0515048	0.0506751	FALSE	TRUE	FALSE	Vixp8V	6	1248527	246867	0.199946	0.614173	outcome	TRUE	reported	textfile	6	1248292	0.0347132	1.18e-06	Metabolonic lactone sulfate levels	TRUE	reported	FykU4w	textfile	2	TRUE
rs78101846	C	G	C	G	-0.69215	-0.3875	0.00274591	0.00318021	FALSE	TRUE	FALSE	Vixp8V	6	11698329	247468	0.784737	0.621451	outcome	TRUE	reported	textfile	6	11698096	0.146159	2.18e-06	Metabolonic lactone sulfate levels	TRUE	reported	FykU4w	textfile	2	TRUE
rs78428922	C	A	C	A	0.122553	-0.0783733	0.0849565	0.0852196	FALSE	FALSE	FALSE	Vixp8V	7	132566980	246434	0.157586	0.618951	outcome	TRUE	reported	textfile	7	132882220	0.0272764	7.02e-06	Metabolonic lactone sulfate levels	TRUE	reported	FykU4w	textfile	2	TRUE
rs79037314	T	C	T	C	0.261228	-0.184741	0.0184685	0.0142272	FALSE	FALSE	FALSE	Vixp8V	13	83838301	245234	0.370734	0.618266	outcome	TRUE	reported	textfile	13	83264166	0.057041	4.66e-06	Metabolonic lactone sulfate levels	TRUE	reported	FykU4w	textfile	2	TRUE
rs8958	C	T	C	T	0.0716209	-0.062572	0.612323	0.605465	FALSE	FALSE	FALSE	Vixp8V	20	2637071	241886	0.0908232	0.490859	outcome	TRUE	reported	textfile	20	2656425	0.0159109	6.75e-06	Metabolonic lactone sulfate levels	TRUE	reported	FykU4w	textfile	2	TRUE
rs10276362	A	G	A	G	-0.125123	-0.134673	0.0785256	0.069883	FALSE	FALSE	FALSE	Vixp8V	7	5203262	241110	0.174736	0.440872	outcome	TRUE	reported	textfile	7	5163631	0.0282947	9.77e-06	Bilirubin degradation product, C17H20N2O5 (1) levels	TRUE	reported	ekORWQ	textfile	2	TRUE
rs115031052	G	C	G	C	-0.217677	0.151888	0.0254217	0.0229452	FALSE	TRUE	FALSE	Vixp8V	2	33025402	247350	0.290237	0.600749	outcome	TRUE	reported	textfile	2	32800335	0.0483298	6.67e-06	Bilirubin degradation product, C17H20N2O5 (1) levels	TRUE	reported	ekORWQ	textfile	2	TRUE
rs115460190	C	G	C	G	-0.192912	-0.0649584	0.0348992	0.0406803	FALSE	TRUE	FALSE	Vixp8V	1	177150031	247208	0.221364	0.769182	outcome	TRUE	reported	textfile	1	177180895	0.0412945	2.99e-06	Bilirubin degradation product, C17H20N2O5 (1) levels	TRUE	reported	ekORWQ	textfile	2	TRUE
rs11624985	C	G	C	G	-0.077953	0.0329395	0.745596	0.757111	FALSE	TRUE	FALSE	Vixp8V	14	51424282	245093	0.102822	0.748699	outcome	TRUE	reported	textfile	14	50957564	0.0174555	7.98e-06	Bilirubin degradation product, C17H20N2O5 (1) levels	TRUE	reported	ekORWQ	textfile	2	TRUE
rs117519592	T	G	T	G	0.232295	0.32387	0.0209951	0.0173225	FALSE	FALSE	FALSE	Vixp8V	9	109168963	247540	0.334673	0.333184	outcome	TRUE	reported	textfile	9	106406682	0.0522457	8.74e-06	Bilirubin degradation product, C17H20N2O5 (1) levels	TRUE	reported	ekORWQ	textfile	2	TRUE
rs117825563	A	G	A	G	-0.317412	0.443992	0.012735	0.0133595	FALSE	FALSE	FALSE	Vixp8V	15	84527793	247540	0.382216	0.245387	outcome	TRUE	reported	textfile	15	83859041	0.0675424	2.61e-06	Bilirubin degradation product, C17H20N2O5 (1) levels	TRUE	reported	ekORWQ	textfile	2	TRUE
rs118105919	C	T	C	T	-0.223472	-0.171311	0.0305339	0.0299901	FALSE	FALSE	FALSE	Vixp8V	11	133642679	246481	0.256634	0.504434	outcome	TRUE	reported	textfile	11	133772784	0.0441976	4.28e-07	Bilirubin degradation product, C17H20N2O5 (1) levels	TRUE	reported	ekORWQ	textfile	2	TRUE
rs141771065	C	T	C	T	0.164327	0.00506683	0.0516318	0.0545996	FALSE	FALSE	FALSE	Vixp8V	6	167843143	240588	0.195569	0.979331	outcome	TRUE	reported	textfile	6	167429655	0.0347785	2.3e-06	Bilirubin degradation product, C17H20N2O5 (1) levels	TRUE	reported	ekORWQ	textfile	2	TRUE
rs187042790	T	G	T	G	-0.291594	0.712255	0.0144495	0.0125557	FALSE	FALSE	FALSE	Vixp8V	3	12536143	245825	0.395422	0.0716629	outcome	TRUE	reported	textfile	3	12494644	0.0631861	3.93e-06	Bilirubin degradation product, C17H20N2O5 (1) levels	TRUE	reported	ekORWQ	textfile	2	TRUE
rs2115763	T	A	T	A	0.074663	-0.142547	0.320105	0.33418	FALSE	TRUE	FALSE	Vixp8V	11	112051169	247540	0.0930261	0.125439	outcome	TRUE	reported	textfile	11	112180446	0.0165799	6.69e-06	Bilirubin degradation product, C17H20N2O5 (1) levels	TRUE	reported	ekORWQ	textfile	2	TRUE
rs2440685	C	T	C	T	0.0779105	0.0614899	0.713765	0.721164	FALSE	FALSE	FALSE	Vixp8V	15	96735560	244328	0.0983019	0.531629	outcome	TRUE	reported	textfile	15	96192331	0.017073	5.03e-06	Bilirubin degradation product, C17H20N2O5 (1) levels	TRUE	reported	ekORWQ	textfile	2	TRUE
rs266104	T	C	T	C	0.107824	0.0722942	0.870318	0.870458	FALSE	FALSE	FALSE	Vixp8V	10	44856236	245912	0.131091	0.581303	outcome	TRUE	reported	textfile	10	44360788	0.022945	2.61e-06	Bilirubin degradation product, C17H20N2O5 (1) levels	TRUE	reported	ekORWQ	textfile	2	TRUE
rs2830633	A	T	A	T	-0.089005	-0.116666	0.193643	0.195554	FALSE	TRUE	FALSE	Vixp8V	21	28391952	239760	0.11236	0.299119	outcome	TRUE	reported	textfile	21	27019633	0.0194098	4.53e-06	Bilirubin degradation product, C17H20N2O5 (1) levels	TRUE	reported	ekORWQ	textfile	2	TRUE
rs6742078	T	G	T	G	0.385524	-0.068936	0.323529	0.314404	FALSE	FALSE	FALSE	Vixp8V	2	234672639	247540	0.0943646	0.465068	outcome	TRUE	reported	textfile	2	233763993	0.0156031	8.74e-135	Bilirubin degradation product, C17H20N2O5 (1) levels	TRUE	reported	ekORWQ	textfile	2	TRUE
rs6751931	C	A	C	A	-0.128288	0.161554	0.0735778	0.0729234	FALSE	FALSE	FALSE	Vixp8V	2	10378506	245854	0.170047	0.342086	outcome	TRUE	reported	textfile	2	10238380	0.0289107	9.11e-06	Bilirubin degradation product, C17H20N2O5 (1) levels	TRUE	reported	ekORWQ	textfile	2	TRUE
rs73358086	A	G	A	G	0.19855	-0.186215	0.0306499	0.0335038	FALSE	FALSE	FALSE	Vixp8V	6	231281	244002	0.245582	0.448294	outcome	TRUE	reported	textfile	6	231281	0.0445339	8.26e-06	Bilirubin degradation product, C17H20N2O5 (1) levels	TRUE	reported	ekORWQ	textfile	2	TRUE
rs74443330	G	T	G	T	0.111874	0.00313864	0.105839	0.0979542	FALSE	FALSE	FALSE	Vixp8V	1	80727874	245916	0.147738	0.983051	outcome	TRUE	reported	textfile	1	80262189	0.0243501	4.34e-06	Bilirubin degradation product, C17H20N2O5 (1) levels	TRUE	reported	ekORWQ	textfile	2	TRUE
rs77487713	T	G	T	G	0.282078	-0.276323	0.0177649	0.0158619	FALSE	FALSE	FALSE	Vixp8V	22	49312990	243382	0.353053	0.433823	outcome	TRUE	reported	textfile	22	48917178	0.0575342	9.45e-07	Bilirubin degradation product, C17H20N2O5 (1) levels	TRUE	reported	ekORWQ	textfile	2	TRUE
rs79497827	C	T	C	T	0.313643	0.0934707	0.014919	0.0140667	FALSE	FALSE	FALSE	Vixp8V	13	63359790	246469	0.372304	0.801768	outcome	TRUE	reported	textfile	13	62785657	0.0627038	5.67e-07	Bilirubin degradation product, C17H20N2O5 (1) levels	TRUE	reported	ekORWQ	textfile	2	TRUE
rs7964924	C	T	C	T	0.0883721	0.0877364	0.197498	0.203068	FALSE	FALSE	FALSE	Vixp8V	12	26502019	243519	0.109506	0.423017	outcome	TRUE	reported	textfile	12	26349086	0.0192475	4.4e-06	Bilirubin degradation product, C17H20N2O5 (1) levels	TRUE	reported	ekORWQ	textfile	2	TRUE
rs8092881	T	A	T	A	0.227804	-0.125354	0.0266724	0.024164	FALSE	TRUE	FALSE	Vixp8V	18	8387454	246131	0.287229	0.662529	outcome	TRUE	reported	textfile	18	8387456	0.0471672	1.37e-06	Bilirubin degradation product, C17H20N2O5 (1) levels	TRUE	reported	ekORWQ	textfile	2	TRUE
rs9573864	T	C	T	C	-0.094403	0.24468	0.146816	0.146053	FALSE	FALSE	FALSE	Vixp8V	13	76989476	247540	0.124041	0.0485444	outcome	TRUE	reported	textfile	13	76415340	0.0213538	9.83e-06	Bilirubin degradation product, C17H20N2O5 (1) levels	TRUE	reported	ekORWQ	textfile	2	TRUE
rs10468017	T	C	T	C	0.324382	-0.0460479	0.288319	0.295768	FALSE	FALSE	FALSE	Vixp8V	15	58678512	247540	0.0960446	0.631624	outcome	TRUE	reported	textfile	15	58386313	0.0167507	1.51e-83	1-palmitoyl-2-oleoyl-GPE (16:0/18:1) levels	TRUE	reported	VnE85C	textfile	2	TRUE
rs10828184	A	T	A	T	0.121793	0.00914516	0.884974	0.885726	FALSE	TRUE	FALSE	Vixp8V	10	21369004	246054	0.138021	0.947172	outcome	TRUE	reported	textfile	10	21080075	0.0248283	9.32e-07	1-palmitoyl-2-oleoyl-GPE (16:0/18:1) levels	TRUE	reported	VnE85C	textfile	2	TRUE
rs11263985	T	C	T	C	-0.0827894	0.00518194	0.22225	0.236424	FALSE	FALSE	FALSE	Vixp8V	1	37594645	246496	0.103259	0.959976	outcome	TRUE	reported	textfile	1	37129044	0.0185681	8.25e-06	1-palmitoyl-2-oleoyl-GPE (16:0/18:1) levels	TRUE	reported	VnE85C	textfile	2	TRUE
rs11586345	A	G	A	G	-0.240617	0.0381193	0.0341103	0.031918	FALSE	FALSE	FALSE	Vixp8V	1	241191469	246679	0.250933	0.879258	outcome	TRUE	reported	textfile	1	241028169	0.0425147	1.52e-08	1-palmitoyl-2-oleoyl-GPE (16:0/18:1) levels	TRUE	reported	VnE85C	textfile	2	TRUE
rs117143142	A	G	A	G	-0.316098	-0.112632	0.0128189	0.00863227	FALSE	FALSE	FALSE	Vixp8V	20	41093634	244142	0.475201	0.812642	outcome	TRUE	reported	textfile	20	42464994	0.0690864	4.75e-06	1-palmitoyl-2-oleoyl-GPE (16:0/18:1) levels	TRUE	reported	VnE85C	textfile	2	TRUE
rs12033230	A	G	A	G	-0.0766017	-0.0659156	0.298253	0.312375	FALSE	FALSE	FALSE	Vixp8V	1	15562873	239947	0.0959828	0.492244	outcome	TRUE	reported	textfile	1	15236377	0.0171198	7.66e-06	1-palmitoyl-2-oleoyl-GPE (16:0/18:1) levels	TRUE	reported	VnE85C	textfile	2	TRUE
rs12193772	T	C	T	C	0.259762	-0.158872	0.0196898	0.0182627	FALSE	FALSE	FALSE	Vixp8V	6	51924563	247034	0.328631	0.628786	outcome	TRUE	reported	textfile	6	52059765	0.0554929	2.85e-06	1-palmitoyl-2-oleoyl-GPE (16:0/18:1) levels	TRUE	reported	VnE85C	textfile	2	TRUE
rs12638256	G	A	G	A	0.118256	-0.11519	0.530738	0.535344	FALSE	FALSE	FALSE	Vixp8V	3	142655290	245192	0.0883168	0.192136	outcome	TRUE	reported	textfile	3	142936448	0.0155615	2.98e-14	1-palmitoyl-2-oleoyl-GPE (16:0/18:1) levels	TRUE	reported	VnE85C	textfile	2	TRUE
rs12685522	C	T	C	T	0.0716219	-0.0179112	0.509422	0.505545	FALSE	FALSE	FALSE	Vixp8V	9	14786962	242541	0.0885313	0.839671	outcome	TRUE	reported	textfile	9	14786964	0.015478	3.7e-06	1-palmitoyl-2-oleoyl-GPE (16:0/18:1) levels	TRUE	reported	VnE85C	textfile	2	TRUE
rs13081352	A	C	A	C	-0.109459	-0.08014	0.117883	0.117051	FALSE	FALSE	FALSE	Vixp8V	3	135941416	246517	0.136166	0.556165	outcome	TRUE	reported	textfile	3	136222574	0.0240421	5.29e-06	1-palmitoyl-2-oleoyl-GPE (16:0/18:1) levels	TRUE	reported	VnE85C	textfile	2	TRUE
rs13208413	T	C	T	C	0.126945	0.0868945	0.0873045	0.0857203	FALSE	FALSE	FALSE	Vixp8V	6	87056045	247316	0.157092	0.580164	outcome	TRUE	reported	textfile	6	86346327	0.0272641	3.22e-06	1-palmitoyl-2-oleoyl-GPE (16:0/18:1) levels	TRUE	reported	VnE85C	textfile	2	TRUE
rs13382655	A	G	A	G	0.253697	0.465883	0.027096	0.030302	FALSE	FALSE	FALSE	Vixp8V	2	43492050	247129	0.255565	0.0683112	outcome	TRUE	reported	textfile	2	43264911	0.047329	8.31e-08	1-palmitoyl-2-oleoyl-GPE (16:0/18:1) levels	TRUE	reported	VnE85C	textfile	2	TRUE
rs145113914	C	T	C	T	0.256775	-0.450127	0.0183971	0.0103556	FALSE	FALSE	FALSE	Vixp8V	4	108726246	243442	0.436265	0.302178	outcome	TRUE	reported	textfile	4	107805090	0.0575442	8.11e-06	1-palmitoyl-2-oleoyl-GPE (16:0/18:1) levels	TRUE	reported	VnE85C	textfile	2	TRUE
rs145326144	C	T	C	T	0.269929	-0.0954009	0.0246101	0.0233003	FALSE	FALSE	FALSE	Vixp8V	15	44936579	246156	0.290665	0.742748	outcome	TRUE	reported	textfile	15	44644381	0.050254	7.82e-08	1-palmitoyl-2-oleoyl-GPE (16:0/18:1) levels	TRUE	reported	VnE85C	textfile	2	TRUE
rs17248848	A	G	A	G	-0.20955	-0.485247	0.0293761	0.0220833	FALSE	FALSE	FALSE	Vixp8V	8	107222079	247540	0.300084	0.105871	outcome	TRUE	reported	textfile	8	106209851	0.0459781	5.17e-06	1-palmitoyl-2-oleoyl-GPE (16:0/18:1) levels	TRUE	reported	VnE85C	textfile	2	TRUE
rs174564	G	A	G	A	0.106316	0.234945	0.343443	0.348584	FALSE	FALSE	FALSE	Vixp8V	11	61588305	247054	0.0921051	0.0107463	outcome	TRUE	reported	textfile	11	61820833	0.0162849	6.64e-11	1-palmitoyl-2-oleoyl-GPE (16:0/18:1) levels	TRUE	reported	VnE85C	textfile	2	TRUE
rs200981432	G	A	G	A	0.268854	0.292998	0.0179266	0.0209203	FALSE	FALSE	FALSE	Vixp8V	2	12769871	247319	0.306718	0.339441	outcome	TRUE	reported	textfile	2	12629745	0.0586771	4.61e-06	1-palmitoyl-2-oleoyl-GPE (16:0/18:1) levels	TRUE	reported	VnE85C	textfile	2	TRUE
rs34447150	C	T	C	T	0.131465	0.085752	0.0775433	0.0746425	FALSE	FALSE	FALSE	Vixp8V	8	14744538	247540	0.166827	0.607239	outcome	TRUE	reported	textfile	8	14887029	0.0288526	5.2e-06	1-palmitoyl-2-oleoyl-GPE (16:0/18:1) levels	TRUE	reported	VnE85C	textfile	2	TRUE
rs34663616	A	C	A	C	0.114756	0.0373844	0.13697	0.130224	FALSE	FALSE	FALSE	Vixp8V	15	58569330	238743	0.132604	0.778001	outcome	TRUE	reported	textfile	15	58277131	0.0224301	3.12e-07	1-palmitoyl-2-oleoyl-GPE (16:0/18:1) levels	TRUE	reported	VnE85C	textfile	2	TRUE
rs5005275	G	A	G	A	0.156881	-0.222684	0.058403	0.0581886	FALSE	FALSE	FALSE	Vixp8V	11	131838247	247540	0.187148	0.234093	outcome	TRUE	reported	textfile	11	131968353	0.0325346	1.42e-06	1-palmitoyl-2-oleoyl-GPE (16:0/18:1) levels	TRUE	reported	VnE85C	textfile	2	TRUE
rs59007384	T	G	T	G	0.088807	-0.00619019	0.203829	0.205297	FALSE	FALSE	FALSE	Vixp8V	19	45396665	246097	0.10908	0.954745	outcome	TRUE	reported	textfile	19	44893408	0.0191297	3.44e-06	1-palmitoyl-2-oleoyl-GPE (16:0/18:1) levels	TRUE	reported	VnE85C	textfile	2	TRUE
rs633695	G	A	G	A	0.22324	-0.000655463	0.285328	0.291124	FALSE	FALSE	FALSE	Vixp8V	15	58725839	243357	0.0972091	0.99462	outcome	TRUE	reported	textfile	15	58433640	0.0172987	4.22e-38	1-palmitoyl-2-oleoyl-GPE (16:0/18:1) levels	TRUE	reported	VnE85C	textfile	2	TRUE
rs695110	C	T	C	T	0.102601	0.0414096	0.162559	0.156506	FALSE	FALSE	FALSE	Vixp8V	11	75456581	245445	0.121316	0.732849	outcome	TRUE	reported	textfile	11	75745536	0.0208697	8.82e-07	1-palmitoyl-2-oleoyl-GPE (16:0/18:1) levels	TRUE	reported	VnE85C	textfile	2	TRUE
rs72799043	C	T	C	T	-0.172741	-0.0630698	0.0420056	0.0432112	FALSE	FALSE	FALSE	Vixp8V	16	76549731	247540	0.216209	0.770511	outcome	TRUE	reported	textfile	16	76515834	0.0388384	8.68e-06	1-palmitoyl-2-oleoyl-GPE (16:0/18:1) levels	TRUE	reported	VnE85C	textfile	2	TRUE
rs72965369	C	T	C	T	-0.15363	0.154923	0.0681124	0.0642565	FALSE	FALSE	FALSE	Vixp8V	11	21836042	245625	0.179204	0.387309	outcome	TRUE	reported	textfile	11	21814496	0.0305062	4.75e-07	1-palmitoyl-2-oleoyl-GPE (16:0/18:1) levels	TRUE	reported	VnE85C	textfile	2	TRUE
rs73194667	A	C	A	C	-0.10882	-0.0235332	0.114945	0.119721	FALSE	FALSE	FALSE	Vixp8V	21	19719421	241437	0.136713	0.863331	outcome	TRUE	reported	textfile	21	18347104	0.024344	7.82e-06	1-palmitoyl-2-oleoyl-GPE (16:0/18:1) levels	TRUE	reported	VnE85C	textfile	2	TRUE
rs74570883	A	C	A	C	-0.240291	-0.114723	0.0213862	0.0237962	FALSE	FALSE	FALSE	Vixp8V	5	51246015	247540	0.287993	0.69037	outcome	TRUE	reported	textfile	5	51950181	0.0537091	7.68e-06	1-palmitoyl-2-oleoyl-GPE (16:0/18:1) levels	TRUE	reported	VnE85C	textfile	2	TRUE
rs75611541	G	A	G	A	-0.461297	-0.367854	0.00539133	0.00588592	FALSE	FALSE	FALSE	Vixp8V	2	188001621	247540	0.566422	0.516058	outcome	TRUE	reported	textfile	2	187136894	0.103517	8.34e-06	1-palmitoyl-2-oleoyl-GPE (16:0/18:1) levels	TRUE	reported	VnE85C	textfile	2	TRUE
rs780093	C	T	C	T	-0.088817	-0.053805	0.597661	0.616908	FALSE	FALSE	FALSE	Vixp8V	2	27742603	247540	0.0901638	0.550676	outcome	TRUE	reported	textfile	2	27519736	0.0157842	1.83e-08	1-palmitoyl-2-oleoyl-GPE (16:0/18:1) levels	TRUE	reported	VnE85C	textfile	2	TRUE
rs79278977	T	C	T	C	0.306321	0.458307	0.0136125	0.0120723	FALSE	FALSE	FALSE	Vixp8V	8	95227580	245313	0.403698	0.256261	outcome	TRUE	reported	textfile	8	94215352	0.0674254	5.54e-06	1-palmitoyl-2-oleoyl-GPE (16:0/18:1) levels	TRUE	reported	VnE85C	textfile	2	TRUE
rs9455500	A	G	A	G	-0.0766807	-0.088795	0.568347	0.570402	FALSE	FALSE	FALSE	Vixp8V	6	168171723	235597	0.0907006	0.327585	outcome	TRUE	reported	textfile	6	167771043	0.0160735	1.84e-06	1-palmitoyl-2-oleoyl-GPE (16:0/18:1) levels	TRUE	reported	VnE85C	textfile	2	TRUE
rs964184	C	G	C	G	-0.152412	-0.090723	0.869475	0.866597	FALSE	TRUE	FALSE	Vixp8V	11	116648917	247540	0.128905	0.481559	outcome	TRUE	reported	textfile	11	116778201	0.0229276	2.98e-11	1-palmitoyl-2-oleoyl-GPE (16:0/18:1) levels	TRUE	reported	VnE85C	textfile	2	TRUE
rs10197694	C	T	C	T	0.0734802	0.0536609	0.568892	0.579982	FALSE	FALSE	FALSE	Vixp8V	2	145164666	244173	0.0893991	0.548347	outcome	TRUE	reported	textfile	2	144407099	0.0157725	3.18e-06	1-palmitoyl-2-linoleoyl-GPI (16:0/18:2) levels	TRUE	reported	Nqbw5T	textfile	2	TRUE
rs10468017	T	C	T	C	0.0785552	-0.0460479	0.288552	0.295768	FALSE	FALSE	FALSE	Vixp8V	15	58678512	247540	0.0960446	0.631624	outcome	TRUE	reported	textfile	15	58386313	0.0170876	4.28e-06	1-palmitoyl-2-linoleoyl-GPI (16:0/18:2) levels	TRUE	reported	Nqbw5T	textfile	2	TRUE
rs113703749	T	G	T	G	0.285409	0.585584	0.0152134	0.015628	FALSE	FALSE	FALSE	Vixp8V	2	167060182	246577	0.351155	0.0953962	outcome	TRUE	reported	textfile	2	166203672	0.0628717	5.64e-06	1-palmitoyl-2-linoleoyl-GPI (16:0/18:2) levels	TRUE	reported	Nqbw5T	textfile	2	TRUE
rs12239737	A	T	A	T	-0.0959447	-0.0207432	0.330087	0.328946	FALSE	TRUE	FALSE	Vixp8V	1	63086001	235387	0.0958408	0.828649	outcome	TRUE	reported	textfile	1	62620330	0.0163599	4.5e-09	1-palmitoyl-2-linoleoyl-GPI (16:0/18:2) levels	TRUE	reported	Nqbw5T	textfile	2	TRUE
rs141418237	A	G	A	G	0.194533	0.178998	0.0332334	0.0300663	FALSE	FALSE	FALSE	Vixp8V	10	12387903	244177	0.258418	0.488518	outcome	TRUE	reported	textfile	10	12345904	0.0434226	7.46e-06	1-palmitoyl-2-linoleoyl-GPI (16:0/18:2) levels	TRUE	reported	Nqbw5T	textfile	2	TRUE
rs143221246	C	T	C	T	-0.265328	0.417841	0.0211785	0.0151523	FALSE	FALSE	FALSE	Vixp8V	1	99000162	242010	0.36208	0.2485	outcome	TRUE	reported	textfile	1	98534606	0.0541408	9.55e-07	1-palmitoyl-2-linoleoyl-GPI (16:0/18:2) levels	TRUE	reported	Nqbw5T	textfile	2	TRUE
rs144800978	A	G	A	G	0.326179	-0.211946	0.0111084	0.0120018	FALSE	FALSE	FALSE	Vixp8V	4	182664750	246297	0.400892	0.597024	outcome	TRUE	reported	textfile	4	181743597	0.0728763	7.61e-06	1-palmitoyl-2-linoleoyl-GPI (16:0/18:2) levels	TRUE	reported	Nqbw5T	textfile	2	TRUE
rs17119241	T	A	T	A	0.0998214	0.135981	0.158587	0.162852	FALSE	TRUE	FALSE	Vixp8V	5	140220239	245388	0.119163	0.253814	outcome	TRUE	reported	textfile	5	140840654	0.0212512	2.64e-06	1-palmitoyl-2-linoleoyl-GPI (16:0/18:2) levels	TRUE	reported	Nqbw5T	textfile	2	TRUE
rs174564	G	A	G	A	0.182979	0.234945	0.344368	0.348584	FALSE	FALSE	FALSE	Vixp8V	11	61588305	247054	0.0921051	0.0107463	outcome	TRUE	reported	textfile	11	61820833	0.0161536	9.6e-30	1-palmitoyl-2-linoleoyl-GPI (16:0/18:2) levels	TRUE	reported	Nqbw5T	textfile	2	TRUE
rs192787921	T	C	T	C	0.539447	-0.537502	0.00479094	0.00408283	FALSE	FALSE	FALSE	Vixp8V	7	24359130	244928	0.678328	0.428131	outcome	TRUE	reported	textfile	7	24319511	0.112562	1.65e-06	1-palmitoyl-2-linoleoyl-GPI (16:0/18:2) levels	TRUE	reported	Nqbw5T	textfile	2	TRUE
rs2045700	C	T	C	T	0.0779642	-0.029267	0.303167	0.312227	FALSE	FALSE	FALSE	Vixp8V	11	37246585	245171	0.095121	0.758325	outcome	TRUE	reported	textfile	11	37225035	0.016867	3.8e-06	1-palmitoyl-2-linoleoyl-GPI (16:0/18:2) levels	TRUE	reported	Nqbw5T	textfile	2	TRUE
rs2424708	T	C	T	C	0.0945487	0.101102	0.439548	0.440392	FALSE	FALSE	FALSE	Vixp8V	20	25281398	247527	0.08826	0.252001	outcome	TRUE	reported	textfile	20	25300762	0.0156397	1.49e-09	1-palmitoyl-2-linoleoyl-GPI (16:0/18:2) levels	TRUE	reported	Nqbw5T	textfile	2	TRUE
rs2701180	T	C	T	C	0.0717844	0.0210876	0.501296	0.505928	FALSE	FALSE	FALSE	Vixp8V	12	121451866	247140	0.0877483	0.810083	outcome	TRUE	reported	textfile	12	121014063	0.0156047	4.22e-06	1-palmitoyl-2-linoleoyl-GPI (16:0/18:2) levels	TRUE	reported	Nqbw5T	textfile	2	TRUE
rs28497741	G	A	G	A	-0.455813	2.39817	0.00633304	0.00291627	FALSE	FALSE	FALSE	Vixp8V	6	34262504	246205	0.921804	0.00927871	outcome	TRUE	reported	textfile	6	34294727	0.0979598	3.27e-06	1-palmitoyl-2-linoleoyl-GPI (16:0/18:2) levels	TRUE	reported	Nqbw5T	textfile	2	TRUE
rs390035	C	T	C	T	0.079499	-0.117652	0.308586	0.326623	FALSE	FALSE	FALSE	Vixp8V	5	41267328	239847	0.0949774	0.215442	outcome	TRUE	reported	textfile	5	41267226	0.0169891	2.88e-06	1-palmitoyl-2-linoleoyl-GPI (16:0/18:2) levels	TRUE	reported	Nqbw5T	textfile	2	TRUE
rs554067	A	G	A	G	-0.114621	0.0913049	0.883813	0.879757	FALSE	FALSE	FALSE	Vixp8V	1	244157646	245973	0.134897	0.498503	outcome	TRUE	reported	textfile	1	243994344	0.0242492	2.28e-06	1-palmitoyl-2-linoleoyl-GPI (16:0/18:2) levels	TRUE	reported	Nqbw5T	textfile	2	TRUE
rs56043834	T	C	T	C	-0.0905229	-0.0252912	0.177959	0.191379	FALSE	FALSE	FALSE	Vixp8V	19	41331149	238122	0.113143	0.823121	outcome	TRUE	reported	textfile	19	40825244	0.0204657	9.73e-06	1-palmitoyl-2-linoleoyl-GPI (16:0/18:2) levels	TRUE	reported	Nqbw5T	textfile	2	TRUE
rs6133675	T	G	T	G	0.131877	-0.36867	0.081841	0.08157	FALSE	FALSE	FALSE	Vixp8V	20	971962	243852	0.160832	0.0218901	outcome	TRUE	reported	textfile	20	991319	0.0285573	3.87e-06	1-palmitoyl-2-linoleoyl-GPI (16:0/18:2) levels	TRUE	reported	Nqbw5T	textfile	2	TRUE
rs641971	G	A	G	A	-0.07927	-0.0895315	0.734857	0.74376	FALSE	FALSE	FALSE	Vixp8V	6	158173753	243206	0.101397	0.377249	outcome	TRUE	reported	textfile	6	157752721	0.0178227	8.68e-06	1-palmitoyl-2-linoleoyl-GPI (16:0/18:2) levels	TRUE	reported	Nqbw5T	textfile	2	TRUE
rs6491411	A	T	A	T	-0.101545	-0.166104	0.847789	0.852259	FALSE	TRUE	FALSE	Vixp8V	13	98904568	242188	0.124911	0.18359	outcome	TRUE	reported	textfile	13	98252314	0.0219804	3.84e-06	1-palmitoyl-2-linoleoyl-GPI (16:0/18:2) levels	TRUE	reported	Nqbw5T	textfile	2	TRUE
rs7412	T	C	T	C	0.155124	-0.179427	0.0840015	0.0802678	FALSE	FALSE	FALSE	Vixp8V	19	45412079	247540	0.161254	0.265838	outcome	TRUE	reported	textfile	19	44908822	0.0278428	2.53e-08	1-palmitoyl-2-linoleoyl-GPI (16:0/18:2) levels	TRUE	reported	Nqbw5T	textfile	2	TRUE
rs75917318	C	G	C	G	-0.121508	-0.0843333	0.104724	0.12395	FALSE	TRUE	FALSE	Vixp8V	10	108854809	247540	0.133009	0.526053	outcome	TRUE	reported	textfile	10	107095051	0.0261134	3.27e-06	1-palmitoyl-2-linoleoyl-GPI (16:0/18:2) levels	TRUE	reported	Nqbw5T	textfile	2	TRUE
rs78519165	T	C	T	C	0.270772	0.425664	0.0176925	0.0151253	FALSE	FALSE	FALSE	Vixp8V	7	103531571	242474	0.363047	0.241006	outcome	TRUE	reported	textfile	7	103891124	0.0591812	4.76e-06	1-palmitoyl-2-linoleoyl-GPI (16:0/18:2) levels	TRUE	reported	Nqbw5T	textfile	2	TRUE
rs8736	C	T	C	T	-0.200777	0.117385	0.563463	0.562279	FALSE	FALSE	FALSE	Vixp8V	19	54677189	245734	0.0887143	0.185774	outcome	TRUE	reported	textfile	19	54173495	0.0157985	5.29e-37	1-palmitoyl-2-linoleoyl-GPI (16:0/18:2) levels	TRUE	reported	Nqbw5T	textfile	2	TRUE
rs10468017	T	C	T	C	0.0962521	-0.0460479	0.288558	0.295768	FALSE	FALSE	FALSE	Vixp8V	15	58678512	247540	0.0960446	0.631624	outcome	TRUE	reported	textfile	15	58386313	0.0170361	1.61e-08	1-palmitoyl-2-oleoyl-gpc (16:0/18:1) levels	TRUE	reported	fhlR5l	textfile	2	TRUE
rs10506881	T	C	T	C	0.101727	0.175197	0.850173	0.855996	FALSE	FALSE	FALSE	Vixp8V	12	83324054	245323	0.125351	0.162218	outcome	TRUE	reported	textfile	12	82930275	0.0221417	4.34e-06	1-palmitoyl-2-oleoyl-gpc (16:0/18:1) levels	TRUE	reported	fhlR5l	textfile	2	TRUE
rs11163320	T	C	T	C	0.157572	-0.122261	0.0494292	0.0475311	FALSE	FALSE	FALSE	Vixp8V	1	81974432	247438	0.205698	0.552262	outcome	TRUE	reported	textfile	1	81508747	0.0353753	8.42e-06	1-palmitoyl-2-oleoyl-gpc (16:0/18:1) levels	TRUE	reported	fhlR5l	textfile	2	TRUE
rs11191842	T	C	T	C	0.0854798	-0.0381449	0.229812	0.23264	FALSE	FALSE	FALSE	Vixp8V	10	105639808	246899	0.103642	0.712841	outcome	TRUE	reported	textfile	10	103880050	0.0183936	3.36e-06	1-palmitoyl-2-oleoyl-gpc (16:0/18:1) levels	TRUE	reported	fhlR5l	textfile	2	TRUE
rs115629837	C	T	C	T	-0.369024	-0.339999	0.00960253	0.0115982	FALSE	FALSE	FALSE	Vixp8V	5	161507508	247065	0.412023	0.409262	outcome	TRUE	reported	textfile	5	162080502	0.0794346	3.39e-06	1-palmitoyl-2-oleoyl-gpc (16:0/18:1) levels	TRUE	reported	fhlR5l	textfile	2	TRUE
rs12129379	T	G	T	G	0.102971	0.0931042	0.179295	0.19603	FALSE	FALSE	FALSE	Vixp8V	1	159965261	239596	0.112041	0.405985	outcome	TRUE	reported	textfile	1	159995471	0.0206145	5.88e-07	1-palmitoyl-2-oleoyl-gpc (16:0/18:1) levels	TRUE	reported	fhlR5l	textfile	2	TRUE
rs12155488	A	G	A	G	-0.0719167	0.00838554	0.394425	0.409794	FALSE	FALSE	FALSE	Vixp8V	7	96893107	235567	0.0912765	0.926802	outcome	TRUE	reported	textfile	7	97263795	0.016135	8.3e-06	1-palmitoyl-2-oleoyl-gpc (16:0/18:1) levels	TRUE	reported	fhlR5l	textfile	2	TRUE
rs12210213	A	G	A	G	-0.157879	0.228955	0.052747	0.041996	FALSE	FALSE	FALSE	Vixp8V	6	30355699	240249	0.222165	0.302747	outcome	TRUE	reported	textfile	6	30387922	0.0345198	4.79e-06	1-palmitoyl-2-oleoyl-gpc (16:0/18:1) levels	TRUE	reported	fhlR5l	textfile	2	TRUE
rs12334629	C	A	C	A	-0.147136	0.176598	0.0911187	0.0954977	FALSE	FALSE	FALSE	Vixp8V	8	35371060	247540	0.148882	0.235559	outcome	TRUE	reported	textfile	8	35513542	0.0268566	4.29e-08	1-palmitoyl-2-oleoyl-gpc (16:0/18:1) levels	TRUE	reported	fhlR5l	textfile	2	TRUE
rs140095724	G	A	G	A	0.46003	-0.557579	0.0055832	0.0043731	FALSE	FALSE	FALSE	Vixp8V	4	133530913	247193	0.673493	0.407732	outcome	TRUE	reported	textfile	4	132609758	0.101474	5.8e-06	1-palmitoyl-2-oleoyl-gpc (16:0/18:1) levels	TRUE	reported	fhlR5l	textfile	2	TRUE
rs145560841	G	A	G	A	0.340896	0.0846355	0.0136836	0.0127059	FALSE	FALSE	FALSE	Vixp8V	1	55383449	245241	0.395904	0.83072	outcome	TRUE	reported	textfile	1	54917776	0.0666691	3.17e-07	1-palmitoyl-2-oleoyl-gpc (16:0/18:1) levels	TRUE	reported	fhlR5l	textfile	2	TRUE
rs146351213	G	C	G	C	-0.290012	-0.220648	0.018947	0.017684	FALSE	TRUE	FALSE	Vixp8V	12	79899248	238351	0.337425	0.513164	outcome	TRUE	reported	textfile	12	79505468	0.0573146	4.19e-07	1-palmitoyl-2-oleoyl-gpc (16:0/18:1) levels	TRUE	reported	fhlR5l	textfile	2	TRUE
rs149615216	T	C	T	C	0.33185	1.50009	0.0109223	0.0108101	FALSE	FALSE	FALSE	Vixp8V	18	47106028	247362	0.464873	0.00125153	outcome	TRUE	reported	textfile	18	49579658	0.0736959	6.7e-06	1-palmitoyl-2-oleoyl-gpc (16:0/18:1) levels	TRUE	reported	fhlR5l	textfile	2	TRUE
rs2577374	A	G	A	G	0.0713826	0.0901155	0.584418	0.586994	FALSE	FALSE	FALSE	Vixp8V	10	117954101	247540	0.0891756	0.312237	outcome	TRUE	reported	textfile	10	116194589	0.0156168	4.86e-06	1-palmitoyl-2-oleoyl-gpc (16:0/18:1) levels	TRUE	reported	fhlR5l	textfile	2	TRUE
rs2920504	G	A	G	A	-0.0723673	0.0516094	0.591505	0.60244	FALSE	FALSE	FALSE	Vixp8V	3	12335212	247482	0.0895632	0.564457	outcome	TRUE	reported	textfile	3	12293713	0.0157345	4.24e-06	1-palmitoyl-2-oleoyl-gpc (16:0/18:1) levels	TRUE	reported	fhlR5l	textfile	2	TRUE
rs4527483	C	T	C	T	-0.078033	0.144503	0.29194	0.304893	FALSE	FALSE	FALSE	Vixp8V	4	99421741	240014	0.0967559	0.135312	outcome	TRUE	reported	textfile	4	98500590	0.0172694	6.23e-06	1-palmitoyl-2-oleoyl-gpc (16:0/18:1) levels	TRUE	reported	fhlR5l	textfile	2	TRUE
rs56316267	T	C	T	C	-0.0920085	-0.134468	0.193057	0.189221	FALSE	FALSE	FALSE	Vixp8V	16	86124419	233145	0.115246	0.243294	outcome	TRUE	reported	textfile	16	86090813	0.0201071	4.74e-06	1-palmitoyl-2-oleoyl-gpc (16:0/18:1) levels	TRUE	reported	fhlR5l	textfile	2	TRUE
rs62001693	A	C	A	C	0.168072	-0.227044	0.0500547	0.0486426	FALSE	FALSE	FALSE	Vixp8V	15	58614892	247540	0.203304	0.264093	outcome	TRUE	reported	textfile	15	58322693	0.0353246	1.96e-06	1-palmitoyl-2-oleoyl-gpc (16:0/18:1) levels	TRUE	reported	fhlR5l	textfile	2	TRUE
rs62268866	T	A	T	A	-0.123226	-0.00153186	0.0879726	0.0892919	FALSE	TRUE	FALSE	Vixp8V	3	143445739	244759	0.15457	0.992093	outcome	TRUE	reported	textfile	3	143726897	0.0273753	6.75e-06	1-palmitoyl-2-oleoyl-gpc (16:0/18:1) levels	TRUE	reported	fhlR5l	textfile	2	TRUE
rs77150123	C	T	C	T	-0.218959	0.29196	0.0256065	0.027005	FALSE	FALSE	FALSE	Vixp8V	2	67472619	244418	0.270901	0.281152	outcome	TRUE	reported	textfile	2	67245487	0.0489241	7.62e-06	1-palmitoyl-2-oleoyl-gpc (16:0/18:1) levels	TRUE	reported	fhlR5l	textfile	2	TRUE
rs77881374	C	T	C	T	-0.220932	0.514555	0.0304005	0.0298033	FALSE	FALSE	FALSE	Vixp8V	20	17512360	247540	0.259742	0.0475885	outcome	TRUE	reported	textfile	20	17531715	0.0447305	7.85e-07	1-palmitoyl-2-oleoyl-gpc (16:0/18:1) levels	TRUE	reported	fhlR5l	textfile	2	TRUE
rs9511156	A	G	A	G	0.122098	0.0992063	0.0862781	0.0893088	FALSE	FALSE	FALSE	Vixp8V	13	24797786	247540	0.15322	0.517323	outcome	TRUE	reported	textfile	13	24223648	0.027473	8.82e-06	1-palmitoyl-2-oleoyl-gpc (16:0/18:1) levels	TRUE	reported	fhlR5l	textfile	2	TRUE
rs111453384	C	G	C	G	0.404408	-0.269908	0.0144945	0.0180254	FALSE	TRUE	FALSE	Vixp8V	3	35235316	247540	0.327641	0.410057	outcome	TRUE	reported	textfile	3	35193824	0.0883621	4.72e-06	4-acetaminophen sulfate levels	TRUE	reported	2nnQQ4	textfile	2	TRUE
rs112088295	T	C	T	C	-0.343714	-0.348125	0.0197368	0.0174644	FALSE	FALSE	FALSE	Vixp8V	2	178470090	246444	0.335542	0.299503	outcome	TRUE	reported	textfile	2	177605362	0.0768901	7.81e-06	4-acetaminophen sulfate levels	TRUE	reported	2nnQQ4	textfile	2	TRUE
rs145590927	C	G	C	G	0.35806	-0.606823	0.019341	0.023163	FALSE	TRUE	FALSE	Vixp8V	9	96284345	246989	0.290055	0.0364296	outcome	TRUE	reported	textfile	9	93522063	0.0770565	3.37e-06	4-acetaminophen sulfate levels	TRUE	reported	2nnQQ4	textfile	2	TRUE
rs146106053	T	C	T	C	0.323502	-0.184845	0.0233285	0.0193379	FALSE	FALSE	FALSE	Vixp8V	19	15666760	243925	0.32158	0.565425	outcome	TRUE	reported	textfile	19	15555949	0.0708556	4.98e-06	4-acetaminophen sulfate levels	TRUE	reported	2nnQQ4	textfile	2	TRUE
rs17761406	G	A	G	A	0.179817	0.0789503	0.0746431	0.0682689	FALSE	FALSE	FALSE	Vixp8V	3	74056745	243925	0.174751	0.651422	outcome	TRUE	reported	textfile	3	74007594	0.0406985	9.95e-06	4-acetaminophen sulfate levels	TRUE	reported	2nnQQ4	textfile	2	TRUE
rs187337583	T	C	T	C	0.688123	0.065455	0.00513494	0.00363541	FALSE	FALSE	FALSE	Vixp8V	12	96610760	247152	0.732929	0.928839	outcome	TRUE	reported	textfile	12	96216982	0.149291	4.04e-06	4-acetaminophen sulfate levels	TRUE	reported	2nnQQ4	textfile	2	TRUE
rs2920754	A	T	A	T	0.305869	-0.144909	0.975744	0.981448	FALSE	TRUE	FALSE	Vixp8V	5	22349545	247217	0.325587	0.656269	outcome	TRUE	reported	textfile	5	22349436	0.0688446	8.88e-06	4-acetaminophen sulfate levels	TRUE	reported	2nnQQ4	textfile	2	TRUE
rs4684474	G	A	G	A	0.179809	0.303266	0.0975758	0.102228	FALSE	FALSE	FALSE	Vixp8V	3	5337935	247139	0.144188	0.0354424	outcome	TRUE	reported	textfile	3	5296250	0.0362842	7.21e-07	4-acetaminophen sulfate levels	TRUE	reported	2nnQQ4	textfile	2	TRUE
rs55817315	T	C	T	C	0.138196	0.187897	0.142806	0.140596	FALSE	FALSE	FALSE	Vixp8V	1	115867617	245817	0.126441	0.137269	outcome	TRUE	reported	textfile	1	115324996	0.0303358	5.22e-06	4-acetaminophen sulfate levels	TRUE	reported	2nnQQ4	textfile	2	TRUE
rs56210737	T	C	T	C	0.357438	-0.14495	0.0237064	0.0186105	FALSE	FALSE	FALSE	Vixp8V	16	61024484	239945	0.329935	0.660423	outcome	TRUE	reported	textfile	16	60990580	0.0703109	3.7e-07	4-acetaminophen sulfate levels	TRUE	reported	2nnQQ4	textfile	2	TRUE
rs58579729	A	C	A	C	0.248839	0.526906	0.040186	0.0444979	FALSE	FALSE	FALSE	Vixp8V	13	94901002	247540	0.212661	0.0132241	outcome	TRUE	reported	textfile	13	94248748	0.0539475	3.98e-06	4-acetaminophen sulfate levels	TRUE	reported	2nnQQ4	textfile	2	TRUE
rs709092	A	G	A	G	0.104143	-0.0478956	0.402466	0.40282	FALSE	FALSE	FALSE	Vixp8V	3	191462289	245045	0.0897481	0.593572	outcome	TRUE	reported	textfile	3	191744500	0.021667	1.54e-06	4-acetaminophen sulfate levels	TRUE	reported	2nnQQ4	textfile	2	TRUE
rs71640299	A	G	A	G	0.217291	0.181945	0.0525751	0.049081	FALSE	FALSE	FALSE	Vixp8V	22	29977229	247540	0.203002	0.370108	outcome	TRUE	reported	textfile	22	29581240	0.0480664	6.17e-06	4-acetaminophen sulfate levels	TRUE	reported	2nnQQ4	textfile	2	TRUE
rs72989729	T	C	T	C	0.240464	0.0596443	0.0401338	0.0363327	FALSE	FALSE	FALSE	Vixp8V	19	1618086	246885	0.234234	0.799005	outcome	TRUE	reported	textfile	19	1618087	0.053864	8.03e-06	4-acetaminophen sulfate levels	TRUE	reported	2nnQQ4	textfile	2	TRUE
rs741686	T	C	T	C	0.139059	-0.176921	0.145372	0.132816	FALSE	FALSE	FALSE	Vixp8V	16	8453945	231700	0.133774	0.18599	outcome	TRUE	reported	textfile	16	8403943	0.0311172	7.86e-06	4-acetaminophen sulfate levels	TRUE	reported	2nnQQ4	textfile	2	TRUE
rs74514309	T	C	T	C	-0.226375	-0.265926	0.0501074	0.0487275	FALSE	FALSE	FALSE	Vixp8V	9	129865690	247540	0.203626	0.191568	outcome	TRUE	reported	textfile	9	127103411	0.049071	3.97e-06	4-acetaminophen sulfate levels	TRUE	reported	2nnQQ4	textfile	2	TRUE
rs76408942	C	A	C	A	0.173558	-0.0217492	0.0819791	0.083119	FALSE	FALSE	FALSE	Vixp8V	2	49566183	241058	0.160737	0.892367	outcome	TRUE	reported	textfile	2	49339044	0.0386489	7.1e-06	4-acetaminophen sulfate levels	TRUE	reported	2nnQQ4	textfile	2	TRUE
rs76468629	G	A	G	A	0.314887	0.142918	0.0238493	0.0301073	FALSE	FALSE	FALSE	Vixp8V	16	77834230	247232	0.255154	0.575394	outcome	TRUE	reported	textfile	16	77800333	0.0698485	6.54e-06	4-acetaminophen sulfate levels	TRUE	reported	2nnQQ4	textfile	2	TRUE
rs76956050	G	A	G	A	-0.21231	-0.497323	0.0565654	0.0607125	FALSE	FALSE	FALSE	Vixp8V	13	110547616	245880	0.184409	0.00699988	outcome	TRUE	reported	textfile	13	109895269	0.0458343	3.62e-06	4-acetaminophen sulfate levels	TRUE	reported	2nnQQ4	textfile	2	TRUE
rs7779625	C	T	C	T	-0.126358	0.0223137	0.189727	0.181121	FALSE	FALSE	FALSE	Vixp8V	7	2702875	241438	0.115267	0.846502	outcome	TRUE	reported	textfile	7	2663241	0.0273923	3.97e-06	4-acetaminophen sulfate levels	TRUE	reported	2nnQQ4	textfile	2	TRUE
rs78169904	C	T	C	T	-0.291295	0.345761	0.0277844	0.0245132	FALSE	FALSE	FALSE	Vixp8V	19	46899888	247540	0.284342	0.223983	outcome	TRUE	reported	textfile	19	46396631	0.0650747	7.59e-06	4-acetaminophen sulfate levels	TRUE	reported	2nnQQ4	textfile	2	TRUE
rs7940112	C	T	C	T	0.100402	0.279425	0.491809	0.488808	FALSE	FALSE	FALSE	Vixp8V	11	890405	245710	0.0881031	0.0015162	outcome	TRUE	reported	textfile	11	890405	0.0215678	3.24e-06	4-acetaminophen sulfate levels	TRUE	reported	2nnQQ4	textfile	2	TRUE
rs8021408	T	C	T	C	0.10621	0.139278	0.296471	0.301448	FALSE	FALSE	FALSE	Vixp8V	14	79955415	244442	0.096117	0.147325	outcome	TRUE	reported	textfile	14	79489072	0.0235371	6.41e-06	4-acetaminophen sulfate levels	TRUE	reported	2nnQQ4	textfile	2	TRUE
rs11228377	C	T	C	T	0.0711844	0.0966283	0.573379	0.595223	FALSE	FALSE	FALSE	Vixp8V	11	68603346	247540	0.0893483	0.279484	outcome	TRUE	reported	textfile	11	68835878	0.0149801	2.01e-06	Eicosapentaenoate (EPA; 20:5n3) levels	TRUE	reported	JqlF5r	textfile	2	TRUE
rs116912249	A	G	A	G	0.132582	-0.049265	0.0651146	0.0723964	FALSE	FALSE	FALSE	Vixp8V	13	59770427	247540	0.169208	0.770936	outcome	TRUE	reported	textfile	13	59196293	0.0298511	8.94e-06	Eicosapentaenoate (EPA; 20:5n3) levels	TRUE	reported	JqlF5r	textfile	2	TRUE
rs11715464	G	A	G	A	-0.0722285	-0.112625	0.381393	0.381751	FALSE	FALSE	FALSE	Vixp8V	3	42909687	243707	0.0909199	0.215446	outcome	TRUE	reported	textfile	3	42868195	0.0154106	2.77e-06	Eicosapentaenoate (EPA; 20:5n3) levels	TRUE	reported	JqlF5r	textfile	2	TRUE
rs12869987	A	G	A	G	0.0788583	0.123278	0.424091	0.420012	FALSE	FALSE	FALSE	Vixp8V	13	82053373	245936	0.0890818	0.166395	outcome	TRUE	reported	textfile	13	81479238	0.015066	1.66e-07	Eicosapentaenoate (EPA; 20:5n3) levels	TRUE	reported	JqlF5r	textfile	2	TRUE
rs12891547	A	G	A	G	0.250624	-0.109648	0.0215758	0.0256403	FALSE	FALSE	FALSE	Vixp8V	14	91767477	247540	0.277693	0.692951	outcome	TRUE	reported	textfile	14	91301133	0.0510956	9.34e-07	Eicosapentaenoate (EPA; 20:5n3) levels	TRUE	reported	JqlF5r	textfile	2	TRUE
rs13193426	A	G	A	G	0.0938753	-0.0455824	0.213724	0.222112	FALSE	FALSE	FALSE	Vixp8V	6	92877508	243476	0.106356	0.668227	outcome	TRUE	reported	textfile	6	92167790	0.0183058	2.93e-07	Eicosapentaenoate (EPA; 20:5n3) levels	TRUE	reported	JqlF5r	textfile	2	TRUE
rs139376795	T	C	T	C	0.30697	-0.120507	0.0135546	0.0110885	FALSE	FALSE	FALSE	Vixp8V	19	10934805	245434	0.423697	0.77609	outcome	TRUE	reported	textfile	19	10824129	0.0642951	1.8e-06	Eicosapentaenoate (EPA; 20:5n3) levels	TRUE	reported	JqlF5r	textfile	2	TRUE
rs140634898	C	T	C	T	0.258558	0.412502	0.0165083	0.0138169	FALSE	FALSE	FALSE	Vixp8V	6	125928507	244519	0.377324	0.274294	outcome	TRUE	reported	textfile	6	125607361	0.0583383	9.33e-06	Eicosapentaenoate (EPA; 20:5n3) levels	TRUE	reported	JqlF5r	textfile	2	TRUE
rs144230997	T	A	T	A	-0.311166	0.146449	0.0116422	0.0137679	FALSE	TRUE	FALSE	Vixp8V	13	71237104	244192	0.379634	0.699672	outcome	TRUE	reported	textfile	13	70662972	0.0698508	8.4e-06	Eicosapentaenoate (EPA; 20:5n3) levels	TRUE	reported	JqlF5r	textfile	2	TRUE
rs144705872	T	C	T	C	0.70084	-0.997276	0.00230443	0.00121494	FALSE	FALSE	FALSE	Vixp8V	4	44802380	247337	1.3808	0.470142	outcome	TRUE	reported	textfile	4	44800363	0.154713	5.9e-06	Eicosapentaenoate (EPA; 20:5n3) levels	TRUE	reported	JqlF5r	textfile	2	TRUE
rs149366313	T	C	T	C	-0.241579	0.268316	0.0192214	0.0169212	FALSE	FALSE	FALSE	Vixp8V	14	50759316	244782	0.343605	0.434869	outcome	TRUE	reported	textfile	14	50292598	0.0544033	8.97e-06	Eicosapentaenoate (EPA; 20:5n3) levels	TRUE	reported	JqlF5r	textfile	2	TRUE
rs150012979	T	C	T	C	0.275285	0.170207	0.0156858	0.0163548	FALSE	FALSE	FALSE	Vixp8V	18	3881693	246105	0.344904	0.621665	outcome	TRUE	reported	textfile	18	3881693	0.0599488	4.39e-06	Eicosapentaenoate (EPA; 20:5n3) levels	TRUE	reported	JqlF5r	textfile	2	TRUE
rs150941261	C	T	C	T	-0.296487	0.0775421	0.0124985	0.00910273	FALSE	FALSE	FALSE	Vixp8V	10	131440671	244487	0.467842	0.868358	outcome	TRUE	reported	textfile	10	129642407	0.0655205	6.04e-06	Eicosapentaenoate (EPA; 20:5n3) levels	TRUE	reported	JqlF5r	textfile	2	TRUE
rs174546	T	C	T	C	-0.205114	0.238018	0.339212	0.344292	FALSE	FALSE	FALSE	Vixp8V	11	61569830	247540	0.0922834	0.00990268	outcome	TRUE	reported	textfile	11	61802358	0.0155289	7.83e-40	Eicosapentaenoate (EPA; 20:5n3) levels	TRUE	reported	JqlF5r	textfile	2	TRUE
rs17487799	G	T	G	T	-0.0697283	0.0385957	0.382633	0.381986	FALSE	FALSE	FALSE	Vixp8V	3	161312464	245928	0.0903017	0.669082	outcome	TRUE	reported	textfile	3	161594676	0.0153332	5.43e-06	Eicosapentaenoate (EPA; 20:5n3) levels	TRUE	reported	JqlF5r	textfile	2	TRUE
rs187828726	G	T	G	T	-0.231208	-0.000469293	0.0233872	0.0229228	FALSE	FALSE	FALSE	Vixp8V	6	158927379	246196	0.293584	0.998725	outcome	TRUE	reported	textfile	6	158506347	0.0492635	2.69e-06	Eicosapentaenoate (EPA; 20:5n3) levels	TRUE	reported	JqlF5r	textfile	2	TRUE
rs28618184	G	A	G	A	0.162338	0.118818	0.043898	0.0452686	FALSE	FALSE	FALSE	Vixp8V	9	107183430	247125	0.211108	0.573551	outcome	TRUE	reported	textfile	9	104421149	0.0362898	7.7e-06	Eicosapentaenoate (EPA; 20:5n3) levels	TRUE	reported	JqlF5r	textfile	2	TRUE
rs34736275	A	G	A	G	0.0785008	0.0426873	0.327617	0.33077	FALSE	FALSE	FALSE	Vixp8V	7	80200343	238247	0.0949534	0.653027	outcome	TRUE	reported	textfile	7	80571027	0.0161372	1.15e-06	Eicosapentaenoate (EPA; 20:5n3) levels	TRUE	reported	JqlF5r	textfile	2	TRUE
rs56184454	C	T	C	T	0.0768268	-0.161175	0.251248	0.251402	FALSE	FALSE	FALSE	Vixp8V	15	88595330	237548	0.103135	0.118108	outcome	TRUE	reported	textfile	15	88052099	0.017353	9.54e-06	Eicosapentaenoate (EPA; 20:5n3) levels	TRUE	reported	JqlF5r	textfile	2	TRUE
rs61959375	G	A	G	A	0.167153	-0.302253	0.0503654	0.0539682	FALSE	FALSE	FALSE	Vixp8V	13	88803404	246349	0.194386	0.119968	outcome	TRUE	reported	textfile	13	88151149	0.033809	7.65e-07	Eicosapentaenoate (EPA; 20:5n3) levels	TRUE	reported	JqlF5r	textfile	2	TRUE
rs62263976	A	G	A	G	0.134176	0.28827	0.0642023	0.0687742	FALSE	FALSE	FALSE	Vixp8V	3	86400850	246168	0.173851	0.0972895	outcome	TRUE	reported	textfile	3	86351700	0.0299053	7.23e-06	Eicosapentaenoate (EPA; 20:5n3) levels	TRUE	reported	JqlF5r	textfile	2	TRUE
rs66559745	A	G	A	G	0.0673559	-0.181306	0.389462	0.382905	FALSE	FALSE	FALSE	Vixp8V	1	43844168	247128	0.0903035	0.0446711	outcome	TRUE	reported	textfile	1	43378497	0.0150519	7.64e-06	Eicosapentaenoate (EPA; 20:5n3) levels	TRUE	reported	JqlF5r	textfile	2	TRUE
rs7624307	T	G	T	G	0.136499	-0.230026	0.0660832	0.0669737	FALSE	FALSE	FALSE	Vixp8V	3	131254669	242849	0.177793	0.195738	outcome	TRUE	reported	textfile	3	131535825	0.0305794	8.05e-06	Eicosapentaenoate (EPA; 20:5n3) levels	TRUE	reported	JqlF5r	textfile	2	TRUE
rs77207094	C	T	C	T	-0.254687	-0.211621	0.01855	0.0191605	FALSE	FALSE	FALSE	Vixp8V	5	11520911	247540	0.317847	0.505543	outcome	TRUE	reported	textfile	5	11520799	0.0552427	4.02e-06	Eicosapentaenoate (EPA; 20:5n3) levels	TRUE	reported	JqlF5r	textfile	2	TRUE
rs8082659	C	T	C	T	0.0751193	0.0283132	0.272121	0.282809	FALSE	FALSE	FALSE	Vixp8V	17	76304532	237841	0.0993489	0.775654	outcome	TRUE	reported	textfile	17	78308451	0.0169982	9.9e-06	Eicosapentaenoate (EPA; 20:5n3) levels	TRUE	reported	JqlF5r	textfile	2	TRUE
rs9580401	C	A	C	A	0.220944	0.448346	0.0227689	0.0201284	FALSE	FALSE	FALSE	Vixp8V	13	23132402	242990	0.313545	0.152738	outcome	TRUE	reported	textfile	13	22558263	0.0494675	7.95e-06	Eicosapentaenoate (EPA; 20:5n3) levels	TRUE	reported	JqlF5r	textfile	2	TRUE
rs10066802	A	G	A	G	0.0686252	-0.0995826	0.331425	0.340961	FALSE	FALSE	FALSE	Vixp8V	5	76597461	245229	0.0928374	0.283426	outcome	TRUE	reported	textfile	5	77301636	0.0154557	8.99e-06	3-(4-hydroxyphenyl)lactate levels	TRUE	reported	LwZlc5	textfile	2	TRUE
rs10821960	G	A	G	A	-0.0768144	-0.189113	0.245501	0.237334	FALSE	FALSE	FALSE	Vixp8V	10	63894270	244794	0.103591	0.0679138	outcome	TRUE	reported	textfile	10	62134511	0.0169589	5.91e-06	3-(4-hydroxyphenyl)lactate levels	TRUE	reported	LwZlc5	textfile	2	TRUE
rs10834052	C	T	C	T	0.0837025	-0.0467533	0.802922	0.809329	FALSE	FALSE	FALSE	Vixp8V	11	1454675	246954	0.111762	0.675706	outcome	TRUE	reported	textfile	11	1433445	0.018436	5.62e-06	3-(4-hydroxyphenyl)lactate levels	TRUE	reported	LwZlc5	textfile	2	TRUE
rs11084541	G	T	G	T	0.144624	-0.329758	0.0670245	0.0581054	FALSE	FALSE	FALSE	Vixp8V	19	58826521	234935	0.192246	0.0862916	outcome	TRUE	reported	textfile	19	58315155	0.0297488	1.16e-06	3-(4-hydroxyphenyl)lactate levels	TRUE	reported	LwZlc5	textfile	2	TRUE
rs111681646	T	C	T	C	0.169715	-0.157768	0.0387105	0.0344067	FALSE	FALSE	FALSE	Vixp8V	16	3643911	244429	0.241437	0.513465	outcome	TRUE	reported	textfile	16	3593910	0.0376937	6.72e-06	3-(4-hydroxyphenyl)lactate levels	TRUE	reported	LwZlc5	textfile	2	TRUE
rs114938316	A	G	A	G	0.196955	0.266181	0.0290189	0.0316639	FALSE	FALSE	FALSE	Vixp8V	3	121675652	247048	0.24934	0.285727	outcome	TRUE	reported	textfile	3	121956805	0.0428982	4.41e-06	3-(4-hydroxyphenyl)lactate levels	TRUE	reported	LwZlc5	textfile	2	TRUE
rs115617321	A	G	A	G	0.192502	-0.0279954	0.0302994	0.0276218	FALSE	FALSE	FALSE	Vixp8V	1	156214733	247540	0.267986	0.916799	outcome	TRUE	reported	textfile	1	156244942	0.0423063	5.36e-06	3-(4-hydroxyphenyl)lactate levels	TRUE	reported	LwZlc5	textfile	2	TRUE
rs1216018	T	C	T	C	-0.0992148	-0.0110144	0.708526	0.719359	FALSE	FALSE	FALSE	Vixp8V	6	111503287	246847	0.0976544	0.910198	outcome	TRUE	reported	textfile	6	111182084	0.0160867	6.94e-10	3-(4-hydroxyphenyl)lactate levels	TRUE	reported	LwZlc5	textfile	2	TRUE
rs12602385	T	C	T	C	-0.0670153	-0.217276	0.390368	0.389596	FALSE	FALSE	FALSE	Vixp8V	17	33563756	247083	0.0899172	0.0156746	outcome	TRUE	reported	textfile	17	35236737	0.0150898	8.95e-06	3-(4-hydroxyphenyl)lactate levels	TRUE	reported	LwZlc5	textfile	2	TRUE
rs12602929	C	T	C	T	-0.161652	-0.204921	0.700061	0.698784	FALSE	FALSE	FALSE	Vixp8V	17	80191161	247540	0.0955101	0.0319094	outcome	TRUE	reported	textfile	17	82233285	0.0158478	1.98e-24	3-(4-hydroxyphenyl)lactate levels	TRUE	reported	LwZlc5	textfile	2	TRUE
rs12924138	T	G	T	G	-0.0695011	0.0146591	0.430694	0.469678	FALSE	FALSE	FALSE	Vixp8V	16	89754444	247540	0.0877367	0.867306	outcome	TRUE	reported	textfile	16	89688036	0.0147268	2.37e-06	3-(4-hydroxyphenyl)lactate levels	TRUE	reported	LwZlc5	textfile	2	TRUE
rs12931677	A	T	A	T	0.109476	0.00721396	0.113883	0.121765	FALSE	TRUE	FALSE	Vixp8V	16	58862208	246943	0.134383	0.957188	outcome	TRUE	reported	textfile	16	58828304	0.0234027	2.9e-06	3-(4-hydroxyphenyl)lactate levels	TRUE	reported	LwZlc5	textfile	2	TRUE
rs144505368	A	G	A	G	0.340042	0.465691	0.00894161	0.00909036	FALSE	FALSE	FALSE	Vixp8V	22	18413522	246470	0.45976	0.311107	outcome	TRUE	reported	textfile	22	17930756	0.0768644	9.69e-06	3-(4-hydroxyphenyl)lactate levels	TRUE	reported	LwZlc5	textfile	2	TRUE
rs17679693	G	A	G	A	-0.165081	-0.318482	0.0498909	0.0464167	FALSE	FALSE	FALSE	Vixp8V	16	72912880	247540	0.20788	0.12551	outcome	TRUE	reported	textfile	16	72878981	0.0335384	8.56e-07	3-(4-hydroxyphenyl)lactate levels	TRUE	reported	LwZlc5	textfile	2	TRUE
rs2091626	T	G	T	G	0.0762046	-0.157986	0.236874	0.230619	FALSE	FALSE	FALSE	Vixp8V	4	3461900	247540	0.104011	0.128778	outcome	TRUE	reported	textfile	4	3460173	0.0170648	7.98e-06	3-(4-hydroxyphenyl)lactate levels	TRUE	reported	LwZlc5	textfile	2	TRUE
rs2439450	C	G	C	G	0.0750835	0.00224697	0.73692	0.744319	FALSE	TRUE	FALSE	Vixp8V	11	57213061	243536	0.101332	0.982309	outcome	TRUE	reported	textfile	11	57445588	0.0166305	6.34e-06	3-(4-hydroxyphenyl)lactate levels	TRUE	reported	LwZlc5	textfile	2	TRUE
rs2868943	A	T	A	T	-0.0732791	0.00281905	0.409234	0.408422	FALSE	TRUE	FALSE	Vixp8V	3	150051325	240217	0.0905621	0.975167	outcome	TRUE	reported	textfile	3	150333538	0.0152215	1.48e-06	3-(4-hydroxyphenyl)lactate levels	TRUE	reported	LwZlc5	textfile	2	TRUE
rs58824245	C	T	C	T	-0.194789	0.152258	0.0345059	0.0286564	FALSE	FALSE	FALSE	Vixp8V	9	131663018	244797	0.263048	0.56271	outcome	TRUE	reported	textfile	9	128900739	0.039912	1.06e-06	3-(4-hydroxyphenyl)lactate levels	TRUE	reported	LwZlc5	textfile	2	TRUE
rs62008290	A	G	A	G	0.261961	-0.542764	0.0155561	0.016487	FALSE	FALSE	FALSE	Vixp8V	15	38811866	244284	0.344572	0.115214	outcome	TRUE	reported	textfile	15	38519665	0.0589673	8.89e-06	3-(4-hydroxyphenyl)lactate levels	TRUE	reported	LwZlc5	textfile	2	TRUE
rs62238248	C	T	C	T	0.114983	0.0996097	0.105902	0.104656	FALSE	FALSE	FALSE	Vixp8V	3	695110	245098	0.143393	0.487267	outcome	TRUE	reported	textfile	3	653426	0.0238756	1.47e-06	3-(4-hydroxyphenyl)lactate levels	TRUE	reported	LwZlc5	textfile	2	TRUE
rs62241692	G	C	G	C	0.139549	-0.0577178	0.0708068	0.0667631	FALSE	TRUE	FALSE	Vixp8V	22	35500263	245435	0.176393	0.743507	outcome	TRUE	reported	textfile	22	35104270	0.028516	9.9e-07	3-(4-hydroxyphenyl)lactate levels	TRUE	reported	LwZlc5	textfile	2	TRUE
rs6997338	A	G	A	G	-0.0830276	-0.19302	0.190111	0.179331	FALSE	FALSE	FALSE	Vixp8V	8	52521899	246946	0.114476	0.0917739	outcome	TRUE	reported	textfile	8	51609339	0.0186843	8.84e-06	3-(4-hydroxyphenyl)lactate levels	TRUE	reported	LwZlc5	textfile	2	TRUE
rs7142830	T	C	T	C	0.0768605	0.0545912	0.385281	0.386558	FALSE	FALSE	FALSE	Vixp8V	14	43908664	245587	0.0903999	0.54592	outcome	TRUE	reported	textfile	14	43439461	0.0148475	2.26e-07	3-(4-hydroxyphenyl)lactate levels	TRUE	reported	LwZlc5	textfile	2	TRUE
rs74224512	A	G	A	G	0.0915324	-0.342153	0.15344	0.147227	FALSE	FALSE	FALSE	Vixp8V	1	6180986	244823	0.124775	0.00610348	outcome	TRUE	reported	textfile	1	6120926	0.0203197	6.65e-06	3-(4-hydroxyphenyl)lactate levels	TRUE	reported	LwZlc5	textfile	2	TRUE
rs74570194	A	G	A	G	0.0879284	0.125328	0.171988	0.176986	FALSE	FALSE	FALSE	Vixp8V	4	184883140	240539	0.116461	0.281868	outcome	TRUE	reported	textfile	4	183961987	0.0194686	6.29e-06	3-(4-hydroxyphenyl)lactate levels	TRUE	reported	LwZlc5	textfile	2	TRUE
rs750493	A	G	A	G	-0.0990265	0.0893159	0.125397	0.120646	FALSE	FALSE	FALSE	Vixp8V	5	179604899	246245	0.134753	0.507451	outcome	TRUE	reported	textfile	5	180177899	0.0221329	7.67e-06	3-(4-hydroxyphenyl)lactate levels	TRUE	reported	LwZlc5	textfile	2	TRUE
rs77917636	A	T	A	T	0.30404	0.174203	0.0125046	0.0114603	FALSE	TRUE	FALSE	Vixp8V	8	97231118	246590	0.412364	0.672697	outcome	TRUE	reported	textfile	8	96218890	0.065408	3.35e-06	3-(4-hydroxyphenyl)lactate levels	TRUE	reported	LwZlc5	textfile	2	TRUE
rs11029619	C	T	C	T	-0.211962	0.144794	0.0389049	0.041969	FALSE	FALSE	FALSE	Vixp8V	11	26587394	247540	0.218376	0.507299	outcome	TRUE	reported	textfile	11	26565847	0.0459996	4.07e-06	Flavin adenine dinucleotide (FAD) levels	TRUE	reported	31locM	textfile	2	TRUE
rs112474860	C	T	C	T	-0.354966	0.069192	0.0130714	0.0125484	FALSE	FALSE	FALSE	Vixp8V	17	63076623	246963	0.393247	0.860333	outcome	TRUE	reported	textfile	17	65080505	0.0775487	4.71e-06	Flavin adenine dinucleotide (FAD) levels	TRUE	reported	31locM	textfile	2	TRUE
rs11766184	C	T	C	T	-0.0946431	0.130272	0.269088	0.272649	FALSE	FALSE	FALSE	Vixp8V	7	112151	235955	0.100702	0.195791	outcome	TRUE	reported	textfile	7	112151	0.0206031	4.36e-06	Flavin adenine dinucleotide (FAD) levels	TRUE	reported	31locM	textfile	2	TRUE
rs117822407	T	C	T	C	0.284971	0.0734714	0.0193143	0.0180656	FALSE	FALSE	FALSE	Vixp8V	8	25129605	243751	0.331864	0.824789	outcome	TRUE	reported	textfile	8	25272089	0.064427	9.73e-06	Flavin adenine dinucleotide (FAD) levels	TRUE	reported	31locM	textfile	2	TRUE
rs12371	G	A	G	A	-0.16414	0.0735739	0.0877123	0.088208	FALSE	FALSE	FALSE	Vixp8V	1	180163390	247540	0.154621	0.634193	outcome	TRUE	reported	textfile	1	180194255	0.0313825	1.69e-07	Flavin adenine dinucleotide (FAD) levels	TRUE	reported	31locM	textfile	2	TRUE
rs1395537	A	G	A	G	0.137737	0.202383	0.89608	0.888181	FALSE	FALSE	FALSE	Vixp8V	12	61592056	246654	0.138902	0.14511	outcome	TRUE	reported	textfile	12	61198275	0.0294213	2.85e-06	Flavin adenine dinucleotide (FAD) levels	TRUE	reported	31locM	textfile	2	TRUE
rs145200157	A	G	A	G	0.387563	-0.384498	0.0118894	0.00998257	FALSE	FALSE	FALSE	Vixp8V	7	26611643	243274	0.455627	0.398733	outcome	TRUE	reported	textfile	7	26572024	0.0819446	2.25e-06	Flavin adenine dinucleotide (FAD) levels	TRUE	reported	31locM	textfile	2	TRUE
rs146203610	C	T	C	T	-0.270511	-0.0739806	0.0231069	0.0233125	FALSE	FALSE	FALSE	Vixp8V	8	23889849	241866	0.293048	0.800692	outcome	TRUE	reported	textfile	8	24032336	0.0595026	5.46e-06	Flavin adenine dinucleotide (FAD) levels	TRUE	reported	31locM	textfile	2	TRUE
rs174559	A	G	A	G	-0.0952257	0.250724	0.269619	0.280096	FALSE	FALSE	FALSE	Vixp8V	11	61581656	247226	0.0974824	0.0101114	outcome	TRUE	reported	textfile	11	61814184	0.0200109	1.95e-06	Flavin adenine dinucleotide (FAD) levels	TRUE	reported	31locM	textfile	2	TRUE
rs17465783	G	T	G	T	-0.194883	0.132843	0.0474117	0.047703	FALSE	FALSE	FALSE	Vixp8V	12	23665716	246777	0.205925	0.518859	outcome	TRUE	reported	textfile	12	23512782	0.0422777	4.03e-06	Flavin adenine dinucleotide (FAD) levels	TRUE	reported	31locM	textfile	2	TRUE
rs17685453	A	T	A	T	0.0954047	0.104777	0.269043	0.266888	FALSE	TRUE	FALSE	Vixp8V	4	137947811	242195	0.100178	0.295607	outcome	TRUE	reported	textfile	4	137026657	0.0202466	2.45e-06	Flavin adenine dinucleotide (FAD) levels	TRUE	reported	31locM	textfile	2	TRUE
rs1901413	A	G	A	G	0.341325	-0.0238754	0.984683	0.985151	FALSE	FALSE	FALSE	Vixp8V	8	63360442	247464	0.361019	0.947272	outcome	TRUE	reported	textfile	8	62447883	0.0723645	2.4e-06	Flavin adenine dinucleotide (FAD) levels	TRUE	reported	31locM	textfile	2	TRUE
rs2283262	C	G	C	G	-0.0965004	0.0328149	0.293781	0.297604	FALSE	TRUE	FALSE	Vixp8V	11	17450991	236489	0.0979678	0.737658	outcome	TRUE	reported	textfile	11	17429444	0.020043	1.47e-06	Flavin adenine dinucleotide (FAD) levels	TRUE	reported	31locM	textfile	2	TRUE
rs2706762	T	C	T	C	-0.501154	-0.110428	0.14152	0.149921	FALSE	FALSE	FALSE	Vixp8V	2	70488470	247540	0.122681	0.368053	outcome	TRUE	reported	textfile	2	70261338	0.0247027	1.66e-91	Flavin adenine dinucleotide (FAD) levels	TRUE	reported	31locM	textfile	2	TRUE
rs58542926	T	C	T	C	-0.181169	-0.00595915	0.0732469	0.0748465	FALSE	FALSE	FALSE	Vixp8V	19	19379549	247540	0.166286	0.971413	outcome	TRUE	reported	textfile	19	19268740	0.0345525	1.58e-07	Flavin adenine dinucleotide (FAD) levels	TRUE	reported	31locM	textfile	2	TRUE
rs62395307	A	G	A	G	0.260115	0.19617	0.0543113	0.0551752	FALSE	FALSE	FALSE	Vixp8V	6	31429512	246424	0.191863	0.306569	outcome	TRUE	reported	textfile	6	31461735	0.0396727	5.51e-11	Flavin adenine dinucleotide (FAD) levels	TRUE	reported	31locM	textfile	2	TRUE
rs6739570	T	C	T	C	0.199472	-0.218792	0.0472777	0.0470788	FALSE	FALSE	FALSE	Vixp8V	2	49172049	245057	0.208857	0.294837	outcome	TRUE	reported	textfile	2	48944910	0.0412682	1.34e-06	Flavin adenine dinucleotide (FAD) levels	TRUE	reported	31locM	textfile	2	TRUE
rs6762415	G	T	G	T	-0.0847711	0.0389669	0.53828	0.535223	FALSE	FALSE	FALSE	Vixp8V	3	133478557	245580	0.0882653	0.658869	outcome	TRUE	reported	textfile	3	133759713	0.0179328	2.28e-06	Flavin adenine dinucleotide (FAD) levels	TRUE	reported	31locM	textfile	2	TRUE
rs6941437	A	G	A	G	0.133325	-0.151976	0.098	0.095629	FALSE	FALSE	FALSE	Vixp8V	6	168757008	247540	0.148893	0.307394	outcome	TRUE	reported	textfile	6	168356328	0.0299196	8.35e-06	Flavin adenine dinucleotide (FAD) levels	TRUE	reported	31locM	textfile	2	TRUE
rs72820022	C	G	C	G	-0.269233	0.563664	0.0236443	0.0210834	FALSE	TRUE	FALSE	Vixp8V	2	74994032	244054	0.305104	0.0646825	outcome	TRUE	reported	textfile	2	74766905	0.0589444	4.93e-06	Flavin adenine dinucleotide (FAD) levels	TRUE	reported	31locM	textfile	2	TRUE
rs73755399	C	T	C	T	-0.0951933	-0.0160208	0.2443	0.24205	FALSE	FALSE	FALSE	Vixp8V	6	94114354	246732	0.102701	0.876037	outcome	TRUE	reported	textfile	6	93404636	0.0207714	4.59e-06	Flavin adenine dinucleotide (FAD) levels	TRUE	reported	31locM	textfile	2	TRUE
rs74710463	C	T	C	T	0.283257	0.135437	0.067243	0.0633969	FALSE	FALSE	FALSE	Vixp8V	2	70412930	246400	0.180864	0.453959	outcome	TRUE	reported	textfile	2	70185798	0.0354032	1.24e-15	Flavin adenine dinucleotide (FAD) levels	TRUE	reported	31locM	textfile	2	TRUE
rs75300978	A	T	A	T	-0.17045	0.26805	0.0614049	0.0615934	FALSE	TRUE	FALSE	Vixp8V	15	38541885	243695	0.183222	0.143473	outcome	TRUE	reported	textfile	15	38249684	0.0377291	6.25e-06	Flavin adenine dinucleotide (FAD) levels	TRUE	reported	31locM	textfile	2	TRUE
rs114328071	A	G	A	G	-0.255296	-0.574016	0.0203413	0.0179711	FALSE	FALSE	FALSE	Vixp8V	3	111848101	245839	0.332977	0.0847277	outcome	TRUE	reported	textfile	3	112129254	0.0551812	3.72e-06	Nicotinamide levels	TRUE	reported	KPB34E	textfile	2	TRUE
rs117596898	C	A	C	A	-0.294998	0.513862	0.0198014	0.0153882	FALSE	FALSE	FALSE	Vixp8V	20	37579655	244506	0.357558	0.150678	outcome	TRUE	reported	textfile	20	38951012	0.0556199	1.13e-07	Nicotinamide levels	TRUE	reported	KPB34E	textfile	2	TRUE
rs117948711	C	A	C	A	-0.205743	0.00231181	0.0296741	0.0323428	FALSE	FALSE	FALSE	Vixp8V	15	53031768	246299	0.24724	0.99254	outcome	TRUE	reported	textfile	15	52739571	0.0456293	6.51e-06	Nicotinamide levels	TRUE	reported	KPB34E	textfile	2	TRUE
rs12353979	G	A	G	A	0.109412	0.0105048	0.123252	0.123677	FALSE	FALSE	FALSE	Vixp8V	1	30063989	240368	0.134911	0.937936	outcome	TRUE	reported	textfile	1	29591142	0.023984	5.07e-06	Nicotinamide levels	TRUE	reported	KPB34E	textfile	2	TRUE
rs1283687	G	A	G	A	-0.0908705	0.0614234	0.178244	0.189139	FALSE	FALSE	FALSE	Vixp8V	8	108416439	247432	0.111697	0.58238	outcome	TRUE	reported	textfile	8	107404211	0.020225	7.02e-06	Nicotinamide levels	TRUE	reported	KPB34E	textfile	2	TRUE
rs145168145	T	G	T	G	0.413821	0.263127	0.00697732	0.00619723	FALSE	FALSE	FALSE	Vixp8V	19	39858553	245271	0.563531	0.640554	outcome	TRUE	reported	textfile	19	39367913	0.093591	9.8e-06	Nicotinamide levels	TRUE	reported	KPB34E	textfile	2	TRUE
rs146711376	G	A	G	A	0.240407	0.508237	0.0245153	0.0203545	FALSE	FALSE	FALSE	Vixp8V	2	159280119	247439	0.309453	0.100513	outcome	TRUE	reported	textfile	2	158423607	0.0496939	1.31e-06	Nicotinamide levels	TRUE	reported	KPB34E	textfile	2	TRUE
rs148244996	T	A	T	A	0.378517	0.0493634	0.00859298	0.00913367	FALSE	TRUE	FALSE	Vixp8V	1	197707465	246615	0.460739	0.914678	outcome	TRUE	reported	textfile	1	197738335	0.0841454	6.85e-06	Nicotinamide levels	TRUE	reported	KPB34E	textfile	2	TRUE
rs4665924	C	T	C	T	0.0823826	-0.155162	0.378265	0.363546	FALSE	FALSE	FALSE	Vixp8V	2	27139305	247183	0.0910123	0.0882234	outcome	TRUE	reported	textfile	2	26916437	0.0160757	2.98e-07	Nicotinamide levels	TRUE	reported	KPB34E	textfile	2	TRUE
rs4888987	C	G	C	G	-0.102569	0.107883	0.135559	0.134007	FALSE	TRUE	FALSE	Vixp8V	16	79519829	245577	0.129206	0.403735	outcome	TRUE	reported	textfile	16	79485932	0.0224792	5.05e-06	Nicotinamide levels	TRUE	reported	KPB34E	textfile	2	TRUE
rs56234300	G	T	G	T	0.171361	0.0903689	0.0445887	0.0493383	FALSE	FALSE	FALSE	Vixp8V	20	40025253	246999	0.201992	0.654594	outcome	TRUE	reported	textfile	20	41396613	0.0373122	4.38e-06	Nicotinamide levels	TRUE	reported	KPB34E	textfile	2	TRUE
rs56801126	T	G	T	G	0.110952	0.159893	0.112339	0.11246	FALSE	FALSE	FALSE	Vixp8V	16	5549751	246821	0.138731	0.249098	outcome	TRUE	reported	textfile	16	5499750	0.0247166	7.16e-06	Nicotinamide levels	TRUE	reported	KPB34E	textfile	2	TRUE
rs579090	A	T	A	T	-0.233213	0.443911	0.0229008	0.0245934	FALSE	TRUE	FALSE	Vixp8V	7	54796452	242158	0.284174	0.118262	outcome	TRUE	reported	textfile	7	54728759	0.0516028	6.2e-06	Nicotinamide levels	TRUE	reported	KPB34E	textfile	2	TRUE
rs67524001	T	C	T	C	0.0807149	-0.139381	0.322229	0.321908	FALSE	FALSE	FALSE	Vixp8V	2	236069907	247540	0.0939522	0.137934	outcome	TRUE	reported	textfile	2	235161263	0.0166249	1.2e-06	Nicotinamide levels	TRUE	reported	KPB34E	textfile	2	TRUE
rs6798308	C	T	C	T	-0.0705107	0.0786929	0.570194	0.573751	FALSE	FALSE	FALSE	Vixp8V	3	161895309	233481	0.0911971	0.388199	outcome	TRUE	reported	textfile	3	162177521	0.015621	6.37e-06	Nicotinamide levels	TRUE	reported	KPB34E	textfile	2	TRUE
rs6835705	A	G	A	G	0.197354	0.340524	0.0333045	0.0275053	FALSE	FALSE	FALSE	Vixp8V	4	15738370	247298	0.268678	0.20501	outcome	TRUE	reported	textfile	4	15736747	0.0432485	5.04e-06	Nicotinamide levels	TRUE	reported	KPB34E	textfile	2	TRUE
rs722585	A	G	A	G	0.0804135	0.119841	0.294125	0.284116	FALSE	FALSE	FALSE	Vixp8V	6	1775863	247540	0.0973573	0.218346	outcome	TRUE	reported	textfile	6	1775629	0.0171178	2.63e-06	Nicotinamide levels	TRUE	reported	KPB34E	textfile	2	TRUE
rs72686880	C	T	C	T	-0.0972767	0.022026	0.155428	0.158279	FALSE	FALSE	FALSE	Vixp8V	9	18390837	247540	0.120251	0.854667	outcome	TRUE	reported	textfile	9	18390839	0.0211281	4.14e-06	Nicotinamide levels	TRUE	reported	KPB34E	textfile	2	TRUE
rs72795906	A	G	A	G	0.0922294	-0.11865	0.175726	0.179922	FALSE	FALSE	FALSE	Vixp8V	16	29014049	234093	0.117089	0.310901	outcome	TRUE	reported	textfile	16	29002728	0.0206275	7.78e-06	Nicotinamide levels	TRUE	reported	KPB34E	textfile	2	TRUE
rs75799357	T	G	T	G	0.144469	0.065594	0.0641944	0.0625018	FALSE	FALSE	FALSE	Vixp8V	16	50267053	239473	0.183594	0.720884	outcome	TRUE	reported	textfile	16	50233142	0.0318563	5.76e-06	Nicotinamide levels	TRUE	reported	KPB34E	textfile	2	TRUE
rs76072284	T	C	T	C	0.213359	-0.153111	0.0274691	0.0269047	FALSE	FALSE	FALSE	Vixp8V	8	125151231	247540	0.270857	0.571882	outcome	TRUE	reported	textfile	8	124138990	0.0466437	4.78e-06	Nicotinamide levels	TRUE	reported	KPB34E	textfile	2	TRUE
rs7657217	T	C	T	C	-0.0997855	-0.170856	0.154206	0.159367	FALSE	FALSE	FALSE	Vixp8V	4	169761705	236413	0.122465	0.162976	outcome	TRUE	reported	textfile	4	168840554	0.0218101	4.76e-06	Nicotinamide levels	TRUE	reported	KPB34E	textfile	2	TRUE
rs76965804	A	C	A	C	0.133879	0.0448011	0.0787152	0.0812442	FALSE	FALSE	FALSE	Vixp8V	5	110544791	247156	0.159358	0.778607	outcome	TRUE	reported	textfile	5	111209093	0.0289552	3.77e-06	Nicotinamide levels	TRUE	reported	KPB34E	textfile	2	TRUE
rs9373605	A	G	A	G	0.122538	0.253979	0.109118	0.101269	FALSE	FALSE	FALSE	Vixp8V	6	101659322	246911	0.145452	0.0807862	outcome	TRUE	reported	textfile	6	101211446	0.0249828	9.35e-07	Nicotinamide levels	TRUE	reported	KPB34E	textfile	2	TRUE
rs10761741	T	G	T	G	0.0811663	0.017719	0.429437	0.416942	FALSE	FALSE	FALSE	Vixp8V	10	65066186	247467	0.0891313	0.842422	outcome	TRUE	reported	textfile	10	63306426	0.0163888	7.32e-07	Spermidine levels	TRUE	reported	6L0OEe	textfile	2	TRUE
rs10963703	A	G	A	G	0.0752866	0.0120874	0.394077	0.383887	FALSE	FALSE	FALSE	Vixp8V	9	18649353	239926	0.0915778	0.894992	outcome	TRUE	reported	textfile	9	18649355	0.0166759	6.34e-06	Spermidine levels	TRUE	reported	6L0OEe	textfile	2	TRUE
rs11259172	A	C	A	C	-0.0796525	-0.0862312	0.324526	0.328225	FALSE	FALSE	FALSE	Vixp8V	10	14587502	246439	0.0933793	0.355772	outcome	TRUE	reported	textfile	10	14545503	0.0175268	5.5e-06	Spermidine levels	TRUE	reported	6L0OEe	textfile	2	TRUE
rs113481882	A	G	A	G	0.160566	-0.0442711	0.0649189	0.0516171	FALSE	FALSE	FALSE	Vixp8V	16	27198158	224567	0.207966	0.831423	outcome	TRUE	reported	textfile	16	27186837	0.0344069	3.06e-06	Spermidine levels	TRUE	reported	6L0OEe	textfile	2	TRUE
rs116844331	T	C	T	C	0.416477	-0.0411659	0.00800383	0.00808134	FALSE	FALSE	FALSE	Vixp8V	14	68074743	246370	0.490683	0.93314	outcome	TRUE	reported	textfile	14	67608026	0.0919216	5.88e-06	Spermidine levels	TRUE	reported	6L0OEe	textfile	2	TRUE
rs117407027	A	G	A	G	0.277706	0.128966	0.0185363	0.0205012	FALSE	FALSE	FALSE	Vixp8V	14	25432134	245669	0.309777	0.677177	outcome	TRUE	reported	textfile	14	24962928	0.0607016	4.76e-06	Spermidine levels	TRUE	reported	6L0OEe	textfile	2	TRUE
rs118145575	C	A	C	A	0.293907	0.0786396	0.0183974	0.0195181	FALSE	FALSE	FALSE	Vixp8V	10	83109336	247540	0.316606	0.803838	outcome	TRUE	reported	textfile	10	81349580	0.0609144	1.4e-06	Spermidine levels	TRUE	reported	6L0OEe	textfile	2	TRUE
rs1354034	C	T	C	T	0.0868443	-0.0827682	0.614149	0.600111	FALSE	FALSE	FALSE	Vixp8V	3	56849749	247540	0.0893347	0.354189	outcome	TRUE	reported	textfile	3	56815721	0.0168171	2.42e-07	Spermidine levels	TRUE	reported	6L0OEe	textfile	2	TRUE
rs144977626	A	G	A	G	-0.122058	0.145927	0.121784	0.125752	FALSE	FALSE	FALSE	Vixp8V	3	148502328	246898	0.132384	0.270329	outcome	TRUE	reported	textfile	3	148784541	0.0248823	9.32e-07	Spermidine levels	TRUE	reported	6L0OEe	textfile	2	TRUE
rs1466609	G	T	G	T	0.0769937	0.0319754	0.481629	0.476725	FALSE	FALSE	FALSE	Vixp8V	11	11407591	236624	0.0896262	0.721269	outcome	TRUE	reported	textfile	11	11386044	0.016577	3.41e-06	Spermidine levels	TRUE	reported	6L0OEe	textfile	2	TRUE
rs192717110	T	C	T	C	0.280362	-0.294842	0.0170486	0.016505	FALSE	FALSE	FALSE	Vixp8V	11	77242655	247167	0.346965	0.395451	outcome	TRUE	reported	textfile	11	77531610	0.0629539	8.45e-06	Spermidine levels	TRUE	reported	6L0OEe	textfile	2	TRUE
rs276554	C	G	C	G	0.0921319	-0.00923986	0.795651	0.799857	FALSE	TRUE	FALSE	Vixp8V	6	137410516	242526	0.110786	0.933532	outcome	TRUE	reported	textfile	6	137089379	0.0203557	6.01e-06	Spermidine levels	TRUE	reported	6L0OEe	textfile	2	TRUE
rs3811444	T	C	T	C	0.111305	0.136716	0.349986	0.334978	FALSE	FALSE	FALSE	Vixp8V	1	248039451	247540	0.0929526	0.14134	outcome	TRUE	reported	textfile	1	247876149	0.0170697	7e-11	Spermidine levels	TRUE	reported	6L0OEe	textfile	2	TRUE
rs62157731	G	A	G	A	0.0912426	-0.0331087	0.196399	0.208905	FALSE	FALSE	FALSE	Vixp8V	2	128878520	244333	0.108478	0.760205	outcome	TRUE	reported	textfile	2	128120946	0.0205816	9.28e-06	Spermidine levels	TRUE	reported	6L0OEe	textfile	2	TRUE
rs62384543	T	C	T	C	-0.11375	-0.0778006	0.123932	0.116201	FALSE	FALSE	FALSE	Vixp8V	5	100533944	235730	0.140993	0.581082	outcome	TRUE	reported	textfile	5	101198240	0.0251227	5.96e-06	Spermidine levels	TRUE	reported	6L0OEe	textfile	2	TRUE
rs630720	T	A	T	A	-0.166939	0.462585	0.0490318	0.0497843	FALSE	TRUE	FALSE	Vixp8V	18	7687414	244595	0.201884	0.0219438	outcome	TRUE	reported	textfile	18	7687416	0.0375094	8.56e-06	Spermidine levels	TRUE	reported	6L0OEe	textfile	2	TRUE
rs6425405	T	G	T	G	0.0910627	-0.21904	0.220187	0.229602	FALSE	FALSE	FALSE	Vixp8V	1	171734714	245902	0.104485	0.0360494	outcome	TRUE	reported	textfile	1	171765574	0.0199345	4.92e-06	Spermidine levels	TRUE	reported	6L0OEe	textfile	2	TRUE
rs6598056	T	C	T	C	0.0936777	0.0188223	0.78	0.794028	FALSE	FALSE	FALSE	Vixp8V	11	252283	238486	0.110662	0.86494	outcome	TRUE	reported	textfile	11	252283	0.0196658	1.9e-06	Spermidine levels	TRUE	reported	6L0OEe	textfile	2	TRUE
rs68057338	T	C	T	C	0.131852	-0.0416188	0.0928348	0.0904924	FALSE	FALSE	FALSE	Vixp8V	12	19533819	247540	0.153514	0.786308	outcome	TRUE	reported	textfile	12	19380885	0.0276727	1.89e-06	Spermidine levels	TRUE	reported	6L0OEe	textfile	2	TRUE
rs72799097	G	A	G	A	0.315139	0.543737	0.014952	0.0162621	FALSE	FALSE	FALSE	Vixp8V	16	78758614	245172	0.347073	0.1172	outcome	TRUE	reported	textfile	16	78724717	0.0671828	2.72e-06	Spermidine levels	TRUE	reported	6L0OEe	textfile	2	TRUE
rs78708293	A	G	A	G	0.306384	-0.254353	0.0141008	0.0128677	FALSE	FALSE	FALSE	Vixp8V	4	7231350	247324	0.390276	0.514578	outcome	TRUE	reported	textfile	4	7229623	0.069201	9.54e-06	Spermidine levels	TRUE	reported	6L0OEe	textfile	2	TRUE
rs79114739	T	G	T	G	0.251234	-0.0265237	0.0228326	0.0234891	FALSE	FALSE	FALSE	Vixp8V	11	123329784	247540	0.288389	0.92672	outcome	TRUE	reported	textfile	11	123459076	0.0549881	4.9e-06	Spermidine levels	TRUE	reported	6L0OEe	textfile	2	TRUE
rs8075810	C	A	C	A	-0.149461	0.593279	0.0727248	0.0659007	FALSE	FALSE	FALSE	Vixp8V	17	39248100	244823	0.181066	0.0010507	outcome	TRUE	reported	textfile	17	41091848	0.0315646	2.19e-06	Spermidine levels	TRUE	reported	6L0OEe	textfile	2	TRUE
rs1047891	A	C	A	C	-0.122819	0.108242	0.309002	0.315488	FALSE	FALSE	FALSE	Vixp8V	2	211540507	247540	0.0942057	0.250555	outcome	TRUE	reported	textfile	2	210675783	0.0166714	1.74e-13	Threonine levels	TRUE	reported	pANGWC	textfile	2	TRUE
rs10904827	G	C	G	C	0.0906955	0.101077	0.211807	0.204085	FALSE	TRUE	FALSE	Vixp8V	10	16906342	238374	0.110756	0.361446	outcome	TRUE	reported	textfile	10	16864343	0.0190534	1.94e-06	Threonine levels	TRUE	reported	pANGWC	textfile	2	TRUE
rs11245027	G	C	G	C	0.125295	0.010141	0.109747	0.127535	FALSE	TRUE	FALSE	Vixp8V	10	128233446	247540	0.13179	0.938665	outcome	TRUE	reported	textfile	10	126544877	0.0253912	8.03e-07	Threonine levels	TRUE	reported	pANGWC	textfile	2	TRUE
rs117348194	A	C	A	C	-0.283485	-0.0716892	0.0149308	0.0143936	FALSE	FALSE	FALSE	Vixp8V	13	71487972	247540	0.367399	0.845294	outcome	TRUE	reported	textfile	13	70913840	0.0630828	6.99e-06	Threonine levels	TRUE	reported	pANGWC	textfile	2	TRUE
rs1260326	C	T	C	T	0.123814	-0.0309419	0.587649	0.605835	FALSE	FALSE	FALSE	Vixp8V	2	27730940	247540	0.089676	0.730063	outcome	TRUE	reported	textfile	2	27508073	0.0156531	2.58e-15	Threonine levels	TRUE	reported	pANGWC	textfile	2	TRUE
rs12925710	G	T	G	T	-0.198252	0.0293753	0.0332026	0.0289152	FALSE	FALSE	FALSE	Vixp8V	16	78105466	243021	0.263803	0.911336	outcome	TRUE	reported	textfile	16	78071569	0.0434352	5.01e-06	Threonine levels	TRUE	reported	pANGWC	textfile	2	TRUE
rs1366192	C	A	C	A	0.0760365	-0.152192	0.435294	0.437852	FALSE	FALSE	FALSE	Vixp8V	5	163978800	246405	0.0885343	0.0856108	outcome	TRUE	reported	textfile	5	164551794	0.0156178	1.12e-06	Threonine levels	TRUE	reported	pANGWC	textfile	2	TRUE
rs142583903	C	G	C	G	-0.350376	0.210558	0.0119282	0.012874	FALSE	TRUE	FALSE	Vixp8V	3	27820551	242931	0.392832	0.591959	outcome	TRUE	reported	textfile	3	27779060	0.071309	8.95e-07	Threonine levels	TRUE	reported	pANGWC	textfile	2	TRUE
rs144220033	T	C	T	C	0.326013	0.486542	0.0112717	0.0104535	FALSE	FALSE	FALSE	Vixp8V	6	151504961	245085	0.432854	0.260999	outcome	TRUE	reported	textfile	6	151183826	0.0731706	8.37e-06	Threonine levels	TRUE	reported	pANGWC	textfile	2	TRUE
rs17712208	A	T	A	T	0.268835	0.0362131	0.0297997	0.0350105	FALSE	TRUE	FALSE	Vixp8V	1	214150445	247540	0.23812	0.879124	outcome	TRUE	reported	textfile	1	213977102	0.045548	3.59e-09	Threonine levels	TRUE	reported	pANGWC	textfile	2	TRUE
rs1871171	T	C	T	C	-0.0717318	-0.0166867	0.580445	0.575899	FALSE	FALSE	FALSE	Vixp8V	5	16285704	242889	0.0897558	0.852514	outcome	TRUE	reported	textfile	5	16285595	0.0158457	5.99e-06	Threonine levels	TRUE	reported	pANGWC	textfile	2	TRUE
rs188502675	T	C	T	C	-0.185426	-0.266837	0.0374893	0.0388093	FALSE	FALSE	FALSE	Vixp8V	10	74227320	245328	0.2278	0.241452	outcome	TRUE	reported	textfile	10	72467562	0.0406909	5.19e-06	Threonine levels	TRUE	reported	pANGWC	textfile	2	TRUE
rs2079787	G	A	G	A	-0.144564	-0.102533	0.124787	0.122042	FALSE	FALSE	FALSE	Vixp8V	12	47188082	247410	0.133642	0.442949	outcome	TRUE	reported	textfile	12	46794299	0.0232934	5.43e-10	Threonine levels	TRUE	reported	pANGWC	textfile	2	TRUE
rs2885544	G	C	G	C	-0.0748594	0.0757472	0.30695	0.314002	FALSE	TRUE	FALSE	Vixp8V	3	126461677	246747	0.0944502	0.422564	outcome	TRUE	reported	textfile	3	126742834	0.0166533	6.95e-06	Threonine levels	TRUE	reported	pANGWC	textfile	2	TRUE
rs3095420	T	C	T	C	0.0853344	0.115928	0.283785	0.271017	FALSE	FALSE	FALSE	Vixp8V	1	187737332	239216	0.100293	0.247723	outcome	TRUE	reported	textfile	1	187768201	0.0172018	7.02e-07	Threonine levels	TRUE	reported	pANGWC	textfile	2	TRUE
rs41308311	A	G	A	G	-0.271973	-0.119463	0.019128	0.0193666	FALSE	FALSE	FALSE	Vixp8V	6	31598675	247540	0.316435	0.705781	outcome	TRUE	reported	textfile	6	31630898	0.0559438	1.16e-06	Threonine levels	TRUE	reported	pANGWC	textfile	2	TRUE
rs4859471	C	T	C	T	-0.0885418	0.138382	0.267157	0.263952	FALSE	FALSE	FALSE	Vixp8V	4	78008299	244594	0.100141	0.167009	outcome	TRUE	reported	textfile	4	77087146	0.0175131	4.29e-07	Threonine levels	TRUE	reported	pANGWC	textfile	2	TRUE
rs4971636	T	A	T	A	0.0807938	0.0653452	0.715219	0.70907	FALSE	TRUE	FALSE	Vixp8V	2	50250919	246671	0.0964765	0.498204	outcome	TRUE	reported	textfile	2	50023781	0.0171246	2.38e-06	Threonine levels	TRUE	reported	pANGWC	textfile	2	TRUE
rs514293	T	C	T	C	0.095119	-0.0895614	0.181419	0.17567	FALSE	FALSE	FALSE	Vixp8V	6	109024278	241410	0.116955	0.443807	outcome	TRUE	reported	textfile	6	108703075	0.0201742	2.42e-06	Threonine levels	TRUE	reported	pANGWC	textfile	2	TRUE
rs548228	G	A	G	A	-0.0772652	0.0235628	0.692969	0.695421	FALSE	FALSE	FALSE	Vixp8V	15	29696778	246580	0.0952765	0.804668	outcome	TRUE	reported	textfile	15	29404574	0.0169823	5.37e-06	Threonine levels	TRUE	reported	pANGWC	textfile	2	TRUE
rs5752477	C	A	C	A	-0.0751988	0.028155	0.670007	0.679525	FALSE	FALSE	FALSE	Vixp8V	22	27464033	247540	0.0940558	0.764678	outcome	TRUE	reported	textfile	22	27068071	0.0162657	3.78e-06	Threonine levels	TRUE	reported	pANGWC	textfile	2	TRUE
rs6072152	C	T	C	T	-0.0965195	-0.0632306	0.149027	0.151606	FALSE	FALSE	FALSE	Vixp8V	20	39431097	247540	0.122193	0.604833	outcome	TRUE	reported	textfile	20	40802457	0.0218053	9.58e-06	Threonine levels	TRUE	reported	pANGWC	textfile	2	TRUE
rs61055666	T	C	T	C	0.105606	0.131378	0.122403	0.121445	FALSE	FALSE	FALSE	Vixp8V	2	237549906	245584	0.13496	0.330326	outcome	TRUE	reported	textfile	2	236641263	0.023569	7.44e-06	Threonine levels	TRUE	reported	pANGWC	textfile	2	TRUE
rs72661853	T	A	T	A	0.0851842	-0.0332741	0.288025	0.292105	FALSE	TRUE	FALSE	Vixp8V	8	74876293	242452	0.0972185	0.732154	outcome	TRUE	reported	textfile	8	73964058	0.0170005	5.42e-07	Threonine levels	TRUE	reported	pANGWC	textfile	2	TRUE
rs72937491	A	T	A	T	-0.133324	-0.206079	0.0928438	0.0892612	FALSE	TRUE	FALSE	Vixp8V	2	177978050	238239	0.156521	0.187967	outcome	TRUE	reported	textfile	2	177113322	0.0268779	7.04e-07	Threonine levels	TRUE	reported	pANGWC	textfile	2	TRUE
rs74093317	T	C	T	C	0.120441	-0.20842	0.11727	0.111024	FALSE	FALSE	FALSE	Vixp8V	12	59934300	246038	0.1397	0.135721	outcome	TRUE	reported	textfile	12	59540519	0.0238815	4.58e-07	Threonine levels	TRUE	reported	pANGWC	textfile	2	TRUE
rs74410978	C	A	C	A	-0.0878075	0.181703	0.487075	0.494577	FALSE	FALSE	FALSE	Vixp8V	14	100812506	245234	0.0882085	0.0394058	outcome	TRUE	reported	textfile	14	100346169	0.0156917	2.2e-08	Threonine levels	TRUE	reported	pANGWC	textfile	2	TRUE
rs75427545	A	C	A	C	-0.213661	0.2868	0.0315354	0.0259544	FALSE	FALSE	FALSE	Vixp8V	4	45608899	242984	0.277963	0.30217	outcome	TRUE	reported	textfile	4	45606882	0.0440593	1.24e-06	Threonine levels	TRUE	reported	pANGWC	textfile	2	TRUE
rs7627650	C	A	C	A	-0.0761776	0.0225565	0.63686	0.646551	FALSE	FALSE	FALSE	Vixp8V	3	116619477	246788	0.091817	0.805939	outcome	TRUE	reported	textfile	3	116900630	0.0160445	2.06e-06	Threonine levels	TRUE	reported	pANGWC	textfile	2	TRUE
rs77972788	G	A	G	A	0.206675	0.146891	0.0283731	0.0270862	FALSE	FALSE	FALSE	Vixp8V	6	17955752	246749	0.271078	0.587902	outcome	TRUE	reported	textfile	6	17955521	0.0463318	8.17e-06	Threonine levels	TRUE	reported	pANGWC	textfile	2	TRUE
rs7935059	C	A	C	A	-0.0915759	0.0139526	0.16624	0.176353	FALSE	FALSE	FALSE	Vixp8V	11	87437841	247266	0.115326	0.903703	outcome	TRUE	reported	textfile	11	87726949	0.0206483	9.21e-06	Threonine levels	TRUE	reported	pANGWC	textfile	2	TRUE
rs799814	A	G	A	G	-0.316144	0.476509	0.988147	0.989012	FALSE	FALSE	FALSE	Vixp8V	2	155211362	247540	0.422597	0.2595	outcome	TRUE	reported	textfile	2	154354850	0.0715149	9.84e-06	Threonine levels	TRUE	reported	pANGWC	textfile	2	TRUE
rs9295323	T	C	T	C	0.0744533	-0.055426	0.307402	0.30389	FALSE	FALSE	FALSE	Vixp8V	6	166570346	247038	0.0953997	0.561249	outcome	TRUE	reported	textfile	6	166156858	0.0167214	8.48e-06	Threonine levels	TRUE	reported	pANGWC	textfile	2	TRUE
rs10853015	C	A	C	A	-0.0805193	-0.0779607	0.752915	0.76425	FALSE	FALSE	FALSE	Vixp8V	17	57778339	247383	0.103175	0.449877	outcome	TRUE	reported	textfile	17	59700978	0.017982	7.54e-06	X-11315 levels	TRUE	reported	qcCDAH	textfile	2	TRUE
rs11056808	G	A	G	A	0.0711823	-0.13624	0.56318	0.563372	FALSE	FALSE	FALSE	Vixp8V	12	16309290	247540	0.088409	0.123312	outcome	TRUE	reported	textfile	12	16156356	0.0155937	5e-06	X-11315 levels	TRUE	reported	qcCDAH	textfile	2	TRUE
rs114231843	T	G	T	G	0.340605	0.0232291	0.010679	0.00965494	FALSE	FALSE	FALSE	Vixp8V	4	110814584	246506	0.455607	0.959337	outcome	TRUE	reported	textfile	4	109893428	0.0751387	5.81e-06	X-11315 levels	TRUE	reported	qcCDAH	textfile	2	TRUE
rs11591990	G	C	G	C	0.123508	0.164863	0.0938384	0.0946366	FALSE	TRUE	FALSE	Vixp8V	10	3132515	234962	0.153782	0.283697	outcome	TRUE	reported	textfile	10	3090323	0.0268729	4.31e-06	X-11315 levels	TRUE	reported	qcCDAH	textfile	2	TRUE
rs116842388	A	G	A	G	0.226251	0.520053	0.0252805	0.0220559	FALSE	FALSE	FALSE	Vixp8V	21	28479159	237941	0.303337	0.086448	outcome	TRUE	reported	textfile	21	27106840	0.0493732	4.6e-06	X-11315 levels	TRUE	reported	qcCDAH	textfile	2	TRUE
rs140231314	C	T	C	T	-0.174299	-0.175842	0.0413862	0.0366316	FALSE	FALSE	FALSE	Vixp8V	12	92612985	242427	0.235971	0.456162	outcome	TRUE	reported	textfile	12	92219209	0.0389043	7.46e-06	X-11315 levels	TRUE	reported	qcCDAH	textfile	2	TRUE
rs144405584	T	G	T	G	-0.305869	-0.090645	0.0141099	0.012782	FALSE	FALSE	FALSE	Vixp8V	1	108434330	243897	0.39279	0.817492	outcome	TRUE	reported	textfile	1	107891708	0.0659121	3.47e-06	X-11315 levels	TRUE	reported	qcCDAH	textfile	2	TRUE
rs150310357	G	T	G	T	-0.319097	-0.262579	0.0132569	0.0101928	FALSE	FALSE	FALSE	Vixp8V	9	108548518	246791	0.433988	0.545154	outcome	TRUE	reported	textfile	9	105786237	0.0667048	1.72e-06	X-11315 levels	TRUE	reported	qcCDAH	textfile	2	TRUE
rs16900949	G	T	G	T	-0.301688	-0.0343989	0.0133456	0.0140462	FALSE	FALSE	FALSE	Vixp8V	5	31353608	247540	0.374786	0.926871	outcome	TRUE	reported	textfile	5	31353501	0.0667288	6.15e-06	X-11315 levels	TRUE	reported	qcCDAH	textfile	2	TRUE
rs17279437	A	G	A	G	-0.216828	0.0772418	0.0977125	0.107013	FALSE	FALSE	FALSE	Vixp8V	3	45814094	247540	0.141328	0.584692	outcome	TRUE	reported	textfile	3	45772602	0.0258147	4.49e-17	X-11315 levels	TRUE	reported	qcCDAH	textfile	2	TRUE
rs183267461	A	G	A	G	-0.72704	0.479874	0.0024667	0.00268867	FALSE	FALSE	FALSE	Vixp8V	16	17941040	246776	0.861849	0.577667	outcome	TRUE	reported	textfile	16	17847183	0.155869	3.09e-06	X-11315 levels	TRUE	reported	qcCDAH	textfile	2	TRUE
rs2072179	C	T	C	T	-0.188158	-0.20484	0.0380782	0.0379514	FALSE	FALSE	FALSE	Vixp8V	7	139662072	247540	0.228624	0.370269	outcome	TRUE	reported	textfile	7	139962273	0.040285	3e-06	X-11315 levels	TRUE	reported	qcCDAH	textfile	2	TRUE
rs278575	T	A	T	A	-0.131857	-0.0544171	0.90777	0.908927	FALSE	TRUE	FALSE	Vixp8V	8	94158760	239484	0.153902	0.723651	outcome	TRUE	reported	textfile	8	93146531	0.0271748	1.22e-06	X-11315 levels	TRUE	reported	qcCDAH	textfile	2	TRUE
rs3761097	T	C	T	C	0.45683	0.145155	0.0543585	0.0520239	FALSE	FALSE	FALSE	Vixp8V	19	36290977	247540	0.199735	0.467386	outcome	TRUE	reported	textfile	19	35800075	0.0340325	4.41e-41	X-11315 levels	TRUE	reported	qcCDAH	textfile	2	TRUE
rs3826240	G	C	G	C	0.0732977	-0.0501991	0.341998	0.342464	FALSE	TRUE	FALSE	Vixp8V	16	65005042	247179	0.0922382	0.586281	outcome	TRUE	reported	textfile	16	64971139	0.0163636	7.49e-06	X-11315 levels	TRUE	reported	qcCDAH	textfile	2	TRUE
rs3848666	C	G	C	G	-0.203638	-0.00493329	0.172021	0.169678	FALSE	TRUE	FALSE	Vixp8V	19	36303664	245220	0.117623	0.966545	outcome	TRUE	reported	textfile	19	35812762	0.0204146	1.96e-23	X-11315 levels	TRUE	reported	qcCDAH	textfile	2	TRUE
rs4148567	G	A	G	A	0.0702031	-0.105433	0.555096	0.558949	FALSE	FALSE	FALSE	Vixp8V	3	183723075	243212	0.0892126	0.237277	outcome	TRUE	reported	textfile	3	184005287	0.0156699	7.46e-06	X-11315 levels	TRUE	reported	qcCDAH	textfile	2	TRUE
rs4505845	A	G	A	G	0.0809943	-0.0180406	0.240381	0.237932	FALSE	FALSE	FALSE	Vixp8V	4	35269971	235242	0.105357	0.864041	outcome	TRUE	reported	textfile	4	35268349	0.0181512	8.11e-06	X-11315 levels	TRUE	reported	qcCDAH	textfile	2	TRUE
rs55671936	G	A	G	A	0.130598	-0.0819409	0.0813653	0.080696	FALSE	FALSE	FALSE	Vixp8V	5	132747508	247540	0.160879	0.61052	outcome	TRUE	reported	textfile	5	133411816	0.0282506	3.79e-06	X-11315 levels	TRUE	reported	qcCDAH	textfile	2	TRUE
rs56408115	G	T	G	T	0.220788	-0.099179	0.0254781	0.0321925	FALSE	FALSE	FALSE	Vixp8V	22	22909067	243193	0.251041	0.69279	outcome	TRUE	reported	textfile	22	22566662	0.0498801	9.58e-06	X-11315 levels	TRUE	reported	qcCDAH	textfile	2	TRUE
rs62471571	A	C	A	C	0.321018	-0.313055	0.0129582	0.0164203	FALSE	FALSE	FALSE	Vixp8V	7	130415759	246158	0.344159	0.363022	outcome	TRUE	reported	textfile	7	130730931	0.0684209	2.71e-06	X-11315 levels	TRUE	reported	qcCDAH	textfile	2	TRUE
rs6769758	A	T	A	T	-0.0814753	0.0315846	0.333022	0.337793	FALSE	TRUE	FALSE	Vixp8V	3	67476506	245695	0.09295	0.734005	outcome	TRUE	reported	textfile	3	67426082	0.0165401	8.4e-07	X-11315 levels	TRUE	reported	qcCDAH	textfile	2	TRUE
rs73139151	A	G	A	G	-0.284373	-0.267907	0.0167897	0.0154864	FALSE	FALSE	FALSE	Vixp8V	3	89532620	247540	0.353297	0.448268	outcome	TRUE	reported	textfile	3	89483470	0.0600852	2.21e-06	X-11315 levels	TRUE	reported	qcCDAH	textfile	2	TRUE
rs75241733	G	A	G	A	-0.186008	-0.0799799	0.0366544	0.0413287	FALSE	FALSE	FALSE	Vixp8V	2	160023166	247540	0.220049	0.716258	outcome	TRUE	reported	textfile	2	159166655	0.041037	5.82e-06	X-11315 levels	TRUE	reported	qcCDAH	textfile	2	TRUE
rs776715	C	G	C	G	-0.082716	-0.0225673	0.371499	0.359189	FALSE	TRUE	FALSE	Vixp8V	15	42413884	245177	0.0916937	0.805593	outcome	TRUE	reported	textfile	15	42121686	0.0160644	2.62e-07	X-11315 levels	TRUE	reported	qcCDAH	textfile	2	TRUE
rs10822351	G	A	G	A	0.0704294	-0.146078	0.477768	0.485081	FALSE	FALSE	FALSE	Vixp8V	10	66530002	246867	0.0877667	0.0960341	outcome	TRUE	reported	textfile	10	64770245	0.015927	9.78e-06	X-11849 levels	TRUE	reported	1WgKBZ	textfile	2	TRUE
rs111843128	T	C	T	C	-0.31843	-0.377217	0.0130617	0.0121115	FALSE	FALSE	FALSE	Vixp8V	16	72307536	245924	0.399672	0.345264	outcome	TRUE	reported	textfile	16	72273637	0.0695611	4.7e-06	X-11849 levels	TRUE	reported	1WgKBZ	textfile	2	TRUE
rs116734727	G	A	G	A	0.227596	0.161954	0.0250978	0.0263998	FALSE	FALSE	FALSE	Vixp8V	1	77519984	247540	0.272562	0.552384	outcome	TRUE	reported	textfile	1	77054299	0.0504942	6.56e-06	X-11849 levels	TRUE	reported	1WgKBZ	textfile	2	TRUE
rs116896093	G	C	G	C	0.174479	0.236498	0.0489492	0.0559465	FALSE	TRUE	FALSE	Vixp8V	10	134357009	246950	0.190171	0.213644	outcome	TRUE	reported	textfile	10	132543505	0.0364143	1.66e-06	X-11849 levels	TRUE	reported	1WgKBZ	textfile	2	TRUE
rs117683601	T	C	T	C	-0.298951	-0.232853	0.0137566	0.0101917	FALSE	FALSE	FALSE	Vixp8V	22	49234749	242845	0.437772	0.594792	outcome	TRUE	reported	textfile	22	48838937	0.0676001	9.76e-06	X-11849 levels	TRUE	reported	1WgKBZ	textfile	2	TRUE
rs13389066	C	G	C	G	-0.119857	0.0848884	0.105878	0.109664	FALSE	TRUE	FALSE	Vixp8V	2	231748817	242928	0.141436	0.548381	outcome	TRUE	reported	textfile	2	230884102	0.0257837	3.34e-06	X-11849 levels	TRUE	reported	1WgKBZ	textfile	2	TRUE
[truncated: 2,562 more rows]

## Sheet: MR_results
MR results for each of the 176 plasma metabolites and vaginitis.
[truncated: 529 more rows]
